# Supplementary material for: Hyb4mC: a hybrid DNA2vec-based model for DNA N4-methylcytosine sites prediction
Source: BMC Bioinformatics. 2022 Jun 29;23:258. doi: 10.1186/s12859-022-04789-6 (PMC9241225; doi:10.1186/s12859-022-04789-6)
Supplement: Supplementary file 2 — Additional file 2: An example of the matrix output by the Attention layer. [file 12859_2022_4789_MOESM2_ESM.xlsx]

## Sheet: Sheet1
0.566044	-0.324431	-0.679386	-1.4503	0.483699	-1.49747	-0.879021	0.117272	-0.304005	0.780392	-0.702865	-0.199488	-0.820909	-0.524712	-0.96701	0.845832	0.700251	-0.73622	-0.468898	-0.696449	-0.638841	0.304187	-0.42961	2.35457	-0.667728	1.73056	0.137844	-1.03034	-0.235629	0.251979	1.40417	-0.0484185	0.829048	2.00299	3.35583	-0.181116	-0.252817	-0.335638	2.35032	-1.11864	-0.747193	-0.00485611	-1.61371	0.602092	-1.27073	-0.664904	0.0330971	-0.723648	-0.237561	1.93148
-0.228352	-0.44695	0.646445	-1.07868	-0.164728	-0.741455	-0.324654	0.813982	-0.862264	-0.264699	-0.468717	0.561801	-0.975176	0.39398	-0.562842	-0.427295	0.734967	-0.673349	-0.78026	-0.414737	0.725062	-1.37791	-0.509482	0.458679	-1.29975	0.585323	0.822796	-0.273817	0.0894038	-1.1839	-0.402936	-0.08024	-0.168142	1.01723	0.469356	-0.807094	-0.0503783	0.379405	0.167876	-0.984196	-0.231326	-0.00957504	-0.836866	0.144261	3.11364	-0.0289862	0.326817	-0.222005	-0.894203	0.842833
0.162634	-1.10163	-0.688028	-1.05736	-0.827032	-0.867539	0.557705	-0.886179	-0.190433	0.851621	0.188394	-1.00023	-0.507832	-0.664136	0.224561	1.41698	1.62603	-0.381788	1.6018	-0.910088	-0.198534	-1.48532	-0.951612	0.855216	-0.464778	1.50523	2.61239	1.29585	-1.30816	-0.754359	1.40801	0.154882	0.750708	0.0301847	-0.252051	-0.547116	-0.991684	-0.0348315	-0.108148	-1.17621	-0.456958	-1.0346	-0.185625	0.777454	-0.538372	-0.533846	0.684151	-1.28323	-1.50302	0.651636
-1.51452	-0.338449	-0.10009	0.280804	0.889601	0.350974	0.787727	0.438221	-0.279696	-0.667083	-0.0747993	-1.02632	-0.781676	1.21114	-0.972755	-0.244813	0.847711	1.02609	1.29666	1.15511	0.461142	-0.323762	-0.307591	1.36897	0.238218	0.893236	0.538311	1.30067	-0.266789	0.776074	-0.705208	0.543436	0.736032	-0.379956	-0.353143	-0.420952	0.324118	-1.00817	-0.141894	-0.807511	0.692419	1.32638	-0.196702	-0.0572345	-0.685666	0.00692865	-0.613792	-1.2878	-1.29048	0.387635
-0.825751	0.68964	0.0350525	0.536576	0.17717	-0.357718	-0.897528	-0.538522	-1.04793	-0.580774	-0.175489	0.17927	-0.748804	-1.44866	1.32332	0.822023	-0.348334	-0.212273	-1.28691	-0.0513944	-0.740254	0.350287	0.835092	0.397414	0.276844	1.00492	-0.226899	-0.397292	-0.657569	-0.938788	-0.473541	-1.54215	0.0558786	0.733362	-0.622118	1.64726	-0.991684	-0.234875	-0.544518	-0.228369	1.33069	-0.826549	0.819604	0.390525	0.328353	-1.61027	0.0384574	-0.602834	0.721322	0.263376
0.550748	-1.87147	-0.846156	-0.374747	-0.173026	-0.821477	-1.48652	-0.585268	0.0205228	1.3826	1.21982	-0.0386562	-1.28805	-1.11004	-0.533324	-0.552338	-0.453993	0.784584	2.03642	-0.762061	-0.672983	-0.205451	-0.842764	1.32817	-0.895167	0.761439	1.26052	2.01828	-1.57943	0.287227	-0.217184	-0.370687	1.76912	-0.472394	1.21123	-1.07619	1.51803	0.10274	-0.0143833	-0.982724	-0.736223	-0.540049	0.403797	0.0328116	-0.6317	0.186134	0.673094	-0.546427	-1.5421	0.774082
-0.785059	1.22297	0.729854	0.742454	1.86508	-0.968322	-0.667756	1.21752	-0.839419	2.76151	1.42193	1.0162	-0.322352	0.341969	0.358341	-0.155459	-0.358657	0.215779	0.592106	-0.766186	-0.738944	2.32237	-0.65073	0.878687	-0.528882	1.37585	-0.464208	-0.857128	-1.81587	-0.761523	0.0794048	-0.233216	0.11798	2.02003	-0.588796	1.72344	-0.225643	1.16071	-1.17139	-1.17621	0.830185	0.102809	-1.07464	-0.849321	-1.12664	-0.404148	-0.439911	-0.730195	-0.615307	0.516853
-0.203796	-0.433889	-0.593328	-0.766042	0.717293	1.23583	-0.381333	-0.828806	-0.768661	-0.717131	-1.71751	1.32063	0.548536	-0.744723	-0.0200255	0.328601	-0.887578	-1.26777	-1.47214	2.1074	1.00039	0.690708	1.18731	0.336376	0.727087	-0.419645	0.327211	0.242414	-1.03104	-1.20045	0.89434	1.35771	-0.203507	0.65033	0.131315	0.881503	1.44482	-0.403331	-0.180171	0.519003	-2.01025	-0.233553	0.60235	0.0892515	0.336808	0.338875	-1.52021	-0.837737	0.747707	0.166372
0.0484719	-1.76753	-0.630616	0.103323	-0.313386	0.0218132	-0.249335	-0.68046	-0.636467	-1.40595	0.700172	-1.41463	-0.456339	0.176082	-0.351698	-0.675113	-0.468194	0.478449	-0.359127	0.158803	-0.031159	0.118778	-1.16926	0.731099	-0.693175	0.914572	1.63282	1.13624	-0.546565	1.11589	-1.8489	-1.25465	0.126395	0.91156	0.257731	0.0221682	0.0239374	-0.0904472	-0.539826	-0.297153	-0.104973	2.45794	-1.04902	-0.83599	-1.1959	-0.432625	-0.592538	-0.385877	-1.85232	0.846224
0.323616	-0.452246	1.29006	-0.238985	0.0659194	-0.386877	0.120519	0.628676	0.0498478	-0.410837	0.941124	-0.724496	-0.0526229	-0.355402	0.749082	1.26981	-0.297374	0.087984	0.571935	-0.853255	0.117896	-0.384434	-0.565221	1.14977	-0.907133	0.970389	0.322749	-0.0024538	-0.697348	-0.390555	-0.478547	-1.57757	-0.54635	-0.130376	0.31145	0.560317	-0.47786	1.13243	0.110977	-0.849205	-2.268	-0.319844	-0.251097	-1.37383	0.232605	-1.26233	0.241624	0.841406	1.49864	0.578926
-0.626119	2.09519	0.145263	1.20221	-0.326825	-0.00631545	1.15901	-0.289446	-0.117424	-0.161507	-1.27718	-0.325301	-1.12779	-0.8042	-0.135819	-0.074204	-0.209906	-1.07896	0.538672	-0.870876	0.730518	0.881087	-0.597164	0.778115	-0.265784	0.902027	-0.726302	-0.362963	-0.678549	-0.132476	0.626624	0.371037	-0.690849	0.197732	-0.550943	-0.383477	-0.683078	-0.0255508	-0.904269	-0.623226	-1.7084	-0.118622	-0.345206	-0.709515	0.064496	0.502735	-0.641992	0.749514	-1.40666	0.584856
0.59561	-0.92727	0.314449	0.155972	0.71644	-0.959045	-0.105126	-0.168244	0.750433	-0.626518	0.237057	-0.448458	-0.318372	-1.69567	-0.889623	0.197962	0.920138	-0.813132	-1.17174	-0.852821	-0.0682787	2.90755	-0.805709	0.244148	-0.762762	0.574505	0.478123	-0.346903	-0.997739	-0.892616	0.0551581	1.88456	-0.929575	0.635438	0.815892	0.817122	-0.836044	-0.630576	-0.0869861	-0.63941	0.0568078	-0.151524	-1.23775	-0.37582	-1.05647	1.49222	1.04369	-1.20076	-0.766726	0.439338
-0.730794	-0.296019	-0.544636	0.907314	2.1255	0.410077	-0.540636	1.81856	0.469828	2.18347	-0.549796	-0.0872585	0.349216	0.0452757	-0.320693	-1.22467	-0.572787	-0.719347	-1.26566	-0.910088	0.403899	1.11517	-0.961051	0.487289	-0.595191	0.422781	0.879079	-0.138354	-0.164101	-0.343387	-1.31983	0.176941	0.931552	1.34481	1.54209	-0.386606	1.59124	-1.06079	-0.0818943	0.948153	0.435353	-1.09994	-0.77991	-1.85744	-0.699465	-0.845902	0.0571804	-1.07647	-0.172714	0.247795
0.892597	0.453091	-0.110012	-0.126004	0.718939	0.448534	0.638942	0.0474536	-0.139279	1.0166	1.20787	-0.309242	0.156919	0.0533433	-0.233267	0.714793	0.630864	-0.150156	1.22059	-0.0568401	-0.530238	1.33333	-0.770818	0.596996	-0.495918	0.215965	0.727608	-0.0982007	-1.40593	0.792935	0.395285	-0.894705	0.34822	1.38473	-1.31976	-0.640077	0.25281	1.23534	0.331496	-0.313288	-0.688632	0.219234	-0.945952	-0.744136	-1.94416	0.752241	0.570238	0.371841	-1.67126	0.667234
-0.287663	-1.23371	0.160994	0.941548	0.417951	0.346988	0.174946	-0.638745	0.360031	-1.3625	0.939312	0.364096	0.00590551	1.30712	-0.211365	0.334597	-0.422956	-0.12879	0.480285	0.223562	0.833055	-1.11388	1.02216	0.425718	-0.789167	1.25608	-0.567067	0.0081296	-0.0369002	0.224001	-0.566735	-0.323207	0.762393	0.72436	-1.0804	-0.589554	-0.701008	-0.438439	-0.604966	-0.127492	-0.313686	0.717553	-0.880217	-0.438476	-1.23125	-1.11391	-0.728779	-0.155064	-0.861467	-0.057788
1.91632	0.325637	-0.167549	0.8192	1.23018	-0.919833	-0.335505	-0.943944	-0.778727	-0.764777	0.401493	-0.787452	-1.19776	-0.391826	-0.553233	-0.193445	-0.14924	-2.1895	0.857587	-0.3151	-0.113705	0.967175	-0.0274165	1.80159	-0.476486	1.55072	1.63812	-0.487771	-0.473852	0.474046	0.0465547	0.282103	-1.12448	-0.35616	0.159896	0.208742	-0.31048	-0.342631	0.774424	-0.175401	-1.10379	-0.3338	-1.35557	-0.61788	0.496992	1.22213	0.096961	0.309815	-0.625831	1.09066
-1.1164	-0.552841	1.88711	-0.261561	1.39637	-0.714431	1.08611	0.43745	0.0164149	0.690997	-1.10971	-0.312991	-0.611624	0.931686	-0.37335	0.602397	-0.14281	0.710058	0.254959	1.49005	-1.02751	-0.624354	0.380473	1.54347	1.61451	1.8038	-1.28229	-1.01182	-0.966174	-0.224355	0.590901	0.823563	0.704896	0.865245	0.402969	-0.793894	-0.406666	2.99217	0.316804	-0.0192771	2.96621	-0.0718421	0.707142	-0.556392	-0.852142	-0.379836	0.0980081	0.292457	0.131377	1.7412
0.427879	0.871224	-0.167132	-0.373661	-0.664108	0.400566	-0.610373	0.759249	-0.229619	1.53442	-0.170228	0.421972	-1.36996	0.0135679	-0.897207	0.395456	-0.109934	-0.344039	-0.0261455	0.881193	-0.61498	1.99537	-0.0419304	0.474912	-1.22037	0.247032	0.378097	0.502472	-0.0484255	-0.994955	0.640139	-0.386248	-1.1576	-0.303062	-0.516822	-1.06298	-0.702764	-0.336837	0.318658	0.339661	-0.242948	-0.758267	-0.191825	-0.565883	0.325426	1.66227	-0.408607	-0.408087	-0.325432	-0.0422301
-0.561188	-0.91677	-0.422564	-0.2117	-0.979242	-0.130081	-0.0749665	1.40226	-0.419865	2.49998	-1.3876	1.00193	-1.0214	0.884003	-0.251876	0.62724	-0.236549	-0.0340352	1.00173	-0.626339	0.23151	1.2875	-0.548888	0.368634	-0.218112	0.315903	-0.169234	0.531403	-0.902366	3.54707	0.329643	0.618405	-0.957945	-0.850519	0.552447	-0.771527	-0.168494	0.0589981	-0.665935	1.31639	-0.5095	-0.332234	0.190775	2.42917	0.330335	1.44008	0.562499	3.21253	-0.158344	0.527095
0.108018	-0.13157	0.137034	0.878533	0.674775	0.480015	-0.821129	-1.14893	-0.871874	2.30018	-0.483077	-0.712892	-0.061848	-1.46695	-0.256557	0.182715	-0.198083	-0.754299	0.467119	-0.706935	-0.324143	-1.35294	-1.124	-0.736591	-0.124034	-0.440136	0.617548	1.03675	0.0856827	-0.173958	-0.350467	-1.30896	-0.0977102	0.659713	0.650888	0.978598	-0.122343	0.397084	1.52093	-0.841323	-1.03882	0.614209	0.684734	0.853173	1.60267	-0.432362	2.37113	-0.0758146	-0.205338	-0.499213
1.51629	-0.159412	-0.24957	-1.26015	-0.646347	-1.18462	-2.06472	-0.344926	-0.195949	-0.150007	0.193396	-0.832989	0.523405	-0.135269	-0.543273	-0.145068	-0.0191379	0.0452707	-0.5862	0.454809	0.20726	-0.0936999	-0.66565	-0.243463	0.693694	-0.910937	-0.0455265	0.300807	-0.467991	1.72752	0.0392833	-0.24822	-1.11614	-0.6402	1.17027	1.04124	0.464448	-1.54096	1.1156	0.266471	-0.564558	0.841081	0.808027	0.0128773	-1.1661	-0.81614	-1.42773	0.0938257	-1.02467	0.374541
-0.255989	-0.450887	-0.125396	-0.485793	-1.31561	0.480187	-0.221605	-1.13524	-0.678672	-0.873609	0.679917	-1.05298	-0.61195	-1.45447	-0.4658	0.561363	0.135061	-1.6262	-0.734237	-0.137433	0.153288	-1.2826	0.142023	1.42811	-0.324008	1.43109	2.17861	0.449525	-1.2259	-0.968134	0.115274	-0.0994041	1.14431	0.594626	-0.645163	-1.03265	-0.264476	-0.211073	1.75332	0.203676	-0.735451	-0.000187862	-0.863667	1.79687	-0.983555	-0.482405	-0.242317	0.564691	-1.2127	1.99634
-0.22135	-0.538039	-0.427469	-1.03224	0.0110917	-0.393116	1.16229	0.115185	-0.547499	2.60894	-0.354019	-0.859554	-1.99732	-0.754776	-0.85307	-0.143099	1.86717	-0.372422	-1.10915	-0.676295	0.886744	0.129144	0.979091	0.567039	0.742931	1.5797	-0.678186	-0.00311041	0.0645888	0.496473	-0.00689357	-0.311444	-1.55669	-0.271219	-1.97564	-0.912999	-0.760177	-0.58218	-1.26663	-1.06939	1.05436	2.26903	-0.112695	0.265678	0.338388	-1.19947	-0.781065	-0.577674	-0.113835	0.822129
-0.166674	1.41826	-0.303805	-0.295375	1.45214	0.340475	0.848775	-0.417263	-0.0571766	-0.312607	1.28321	-0.103056	0.148285	-1.89416	-0.590035	0.119428	0.522285	1.69436	-0.390748	1.13386	0.877641	0.501416	1.66554	0.677846	0.524991	1.47604	-0.630255	1.19568	-0.483773	-0.583767	0.0687804	-0.723017	-1.49705	1.91896	0.493981	-0.419098	-0.519409	-0.480265	1.0661	-1.08537	-1.04001	-1.45252	-0.0925884	-0.325086	-0.590029	-0.0221356	-0.28253	0.986169	-0.926712	0.249247
-0.755993	-1.3303	-0.788435	0.887397	-0.793998	-0.124427	-0.538839	0.164091	-1.07532	-0.22653	-0.131635	-0.730038	-0.0202202	1.88969	-0.486963	-0.469152	-0.412711	0.261513	-0.711265	0.378315	-1.73354	-1.55771	0.536262	0.63034	-0.00989797	0.0964124	-0.415742	2.4084	-0.949758	-1.58874	-1.17978	0.0781202	-0.240722	-0.395839	-0.271362	0.104936	-0.912941	-1.27734	-0.623766	-1.17621	3.41071	-0.196229	0.332063	0.29461	1.19245	0.55517	1.32657	-0.819664	-1.14715	0.288852
0.885371	-0.371085	-0.339544	0.273604	-0.325468	0.220157	-0.740842	-1.09823	0.46371	-0.678069	-0.113751	0.17491	0.159035	-0.589803	-1.03549	-0.498606	0.618579	0.634878	1.63139	-0.615892	1.81927	1.63773	-0.464919	1.04744	-1.10665	1.25604	-0.223776	-0.136673	-1.07679	3.11568	0.504838	0.478946	0.269023	-0.428879	2.27092	0.240405	-0.526143	-0.143338	1.61944	-0.508476	-0.293784	0.786333	-0.572004	-0.951935	-0.130644	0.535896	0.644052	-0.175032	-0.249461	0.515538
-0.0843678	0.352063	0.198224	-0.474778	-0.375261	-0.431263	-1.06518	0.156029	-0.809777	0.848783	-1.59094	1.06343	0.0236179	0.681761	-0.0502238	-0.206941	-0.94805	-0.142368	0.670325	-0.719506	-0.131269	-0.719431	-0.284477	0.40134	0.67985	0.631289	0.50552	1.65622	0.403461	-1.01929	-0.382589	-1.12167	-0.227998	-0.0262623	0.0566654	0.203146	0.913126	1.01172	-0.841014	-1.1443	-0.51812	1.2959	-0.0569489	0.0572516	-1.02516	-0.191981	1.09501	-0.0895452	-0.662126	0.59942
0.463927	-0.100271	-0.731674	0.131175	1.46097	-0.199702	-0.74506	1.09111	-0.679697	0.328115	1.33441	0.530542	0.637212	1.10463	-0.557335	-1.09086	0.280102	-0.903023	-0.549037	-0.109935	-0.15746	0.573353	-0.48508	-0.286012	0.061684	-1.02807	0.798361	-0.0728167	-1.10505	1.10958	-0.675354	-0.830306	0.753615	-0.848144	0.679524	-0.472416	-0.385195	1.52061	0.100177	0.0244789	-0.966482	-0.887489	-0.939694	0.701669	-1.14945	0.778655	-0.810938	0.718303	0.122399	-0.0287517
0.0606711	-0.608569	-0.313077	-0.873754	-0.107054	0.82073	-0.598036	1.75455	2.05927	1.43626	1.46536	0.671298	0.69172	-0.608345	0.673402	0.466901	-1.39531	0.746452	0.43915	0.249366	-0.316958	-0.926388	-0.441846	-0.52985	-0.224492	-0.877516	-0.17771	0.437416	-0.663612	-0.962861	-0.432232	0.73157	0.488808	-0.163729	0.113479	-0.0806615	-0.754158	-1.0563	-0.837776	-0.338466	-0.145344	0.564912	-1.39429	0.151104	1.00115	-0.642533	-0.786285	0.233084	-1.9295	0.234284
0.331465	-0.0799261	-0.633885	0.417489	-0.509756	-0.563519	-0.223317	1.89773	-0.412659	0.580622	-0.0312672	0.475038	-0.332018	-0.527092	-0.41998	-0.654254	-1.43501	-0.17208	1.68725	0.550839	-0.703214	-1.37279	0.712686	0.532634	-0.00598267	-0.306794	0.91457	-1.35705	-1.07103	-0.497884	-0.590554	-0.995927	-0.940005	0.805862	1.39845	-1.07619	3.68186	0.0327787	2.39152	0.165369	0.797403	0.675443	-1.21103	-0.57235	0.781715	-1.43462	-0.951459	-0.230726	2.12611	0.115887
-0.232096	1.12007	-0.758736	-0.707882	-0.837395	0.531594	-0.173761	-1.10184	0.314423	1.49164	-0.0744884	1.67699	0.507077	-0.0863194	0.252681	0.156606	-1.02344	0.678024	-0.196815	1.87545	-0.707038	-1.25486	-0.133416	-0.0484066	-0.745686	0.931236	-0.45922	0.172428	-0.0418643	-0.954971	-0.447779	0.994734	-0.421738	0.810103	-0.566752	0.532436	0.0838454	-0.942107	-0.413556	-0.226054	-0.128719	-0.0887175	-0.756383	1.56471	1.55669	0.429027	-1.00663	-0.302726	-0.843455	0.00301616
-0.616215	0.145378	-0.314065	0.230953	0.981302	0.17356	-0.648862	0.944114	-0.79214	-1.08574	1.69313	1.175	-0.215675	0.171511	0.366718	0.791263	0.45605	-0.0187146	-0.778746	-0.137553	-0.754132	-1.27256	0.321051	0.402886	-0.804043	-0.248857	-1.5136	0.42267	-0.729591	0.148981	-0.122033	0.426399	0.464382	-0.5535	-0.112314	1.3111	-0.537534	0.150417	0.183016	-0.288584	0.662819	0.309375	0.315106	0.161565	0.292575	-0.230108	1.05335	1.28489	-0.851422	0.932933
0.877833	-1.39501	-0.199427	1.3539	0.807341	-0.699881	-0.970749	0.76336	-0.0840208	0.988252	0.173679	0.551089	-0.171132	-0.251788	-0.97569	0.168054	-0.706416	-0.90414	-0.0542779	1.10222	0.167341	2.10621	-0.282494	1.39996	0.865274	1.40631	0.225197	-1.13664	-0.532539	-0.0394913	0.27395	0.771199	1.85147	0.867178	-2.49069	-0.393317	1.54268	0.0655408	0.0108516	-1.17621	-0.411554	-0.311665	-1.34599	-0.789498	-0.688751	-0.884488	-0.36084	-0.0466788	-0.21235	1.10824
-0.709283	-0.121926	-0.644721	-0.290334	2.39271	-0.328617	-1.66152	-0.10624	1.33114	-0.23177	1.27651	0.0787623	-0.897524	0.617206	-1.02451	0.837856	1.72003	0.395122	2.19633	-0.0569242	-0.220337	0.302711	-0.365429	-0.109509	-0.0201987	0.339332	0.555269	-1.02177	-1.59791	-1.26037	0.78442	0.986664	1.33287	0.237669	-0.764325	-0.988166	0.51354	0.854085	-1.31576	0.28384	0.138404	-0.493199	-0.436723	-0.96823	0.0154116	0.122893	-0.656321	0.488757	-0.55454	0.744128
-0.543367	-0.0718224	-0.662775	0.900988	0.766283	0.0984239	-0.134033	0.644215	-0.242788	0.312143	0.205545	-0.119362	-0.819478	0.517527	-0.137751	-0.576886	0.41139	0.294608	0.532062	-0.133142	0.511979	-1.14913	0.568983	0.835547	2.50012	0.703423	-0.399303	1.02321	-1.10813	0.0999835	0.0808358	1.39785	1.41659	-0.273487	-1.60619	0.160904	-0.0197025	-0.575825	-1.1191	-0.360302	0.239118	-1.26307	0.101548	-0.0763924	0.426041	-0.370154	-1.545	-0.25797	-1.0618	0.920879
-0.433428	-0.49486	0.292702	-0.64695	0.147094	-0.245185	-0.980185	-0.706271	1.23468	1.41447	-1.47556	-0.489048	-0.740526	-0.39424	-0.74009	0.0990776	0.14197	-0.566664	-0.720143	-0.506803	-1.1098	-0.144324	-0.0815682	0.783595	-0.876266	0.653588	-0.0418953	-1.29569	-0.184862	-1.09043	-0.964576	-0.0808698	-0.818089	-0.336777	-1.07901	-0.0234281	0.0848587	-0.735715	0.222436	-0.536218	-0.0525391	-0.395187	-0.45044	0.287464	0.171289	-0.582849	1.11674	0.375249	-1.73035	0.216542
0.44559	0.319702	-0.916187	1.08375	1.43811	0.0865114	0.548005	-0.724344	-1.12738	-0.235983	-0.301982	0.218133	-0.69847	-0.764338	-0.781514	0.15933	-0.955066	-0.327775	-1.17575	-0.722874	0.0390706	1.6529	0.285039	1.1631	-0.982927	0.901054	0.189234	0.0989594	-1.31985	-0.472947	1.39088	-1.12327	3.03327	0.674859	1.14047	-0.447379	-0.981045	3.05165	4.38246	-0.296083	-1.82539	-0.0541258	-0.515047	0.557189	-1.29526	-1.48191	-0.743123	-1.01869	0.334537	1.50257
-0.227637	0.181301	-0.311954	-0.920027	-0.651929	-1.17361	-0.471173	0.429601	0.0347041	0.941993	-0.832142	0.333507	-0.94749	-0.443902	0.0363731	0.590585	0.483687	-1.42288	0.185118	-0.348658	-0.231458	-0.363238	-0.00524496	0.679199	-0.274181	0.967091	1.00949	0.0130672	-0.382459	-0.497061	1.00502	1.17942	-0.652996	1.18988	-0.210501	-0.353564	0.488592	0.485466	-0.682559	-0.91454	-0.809171	0.503784	-0.0390987	-0.0365869	0.227573	0.558127	-0.346386	-0.991008	0.847425	0.351139
0.886353	1.00435	1.14684	0.24645	0.63306	-0.636149	-1.25519	0.229734	-0.403063	0.602582	-0.796875	0.661601	0.0502075	0.369042	-0.826623	1.25809	-0.881831	0.608476	1.32453	-0.332127	-0.106416	-1.11874	-0.613784	0.636105	-0.231448	1.04523	0.0135316	-0.231214	-0.9387	-0.424057	1.07855	0.421067	-1.14577	0.0853906	0.997345	-0.768473	0.0274151	-0.0292716	1.49489	0.491107	-0.142044	1.00839	0.58096	0.302695	0.00456068	0.108092	-0.109484	0.519379	1.52371	0.119507
1.08884	0.113536	-0.191301	-1.006	1.08047	-0.748954	1.63581	-0.0653852	2.08154	0.158531	1.37482	0.995447	-0.330146	-1.1634	-0.861985	-0.368103	-0.394024	-0.569313	-0.12077	-0.0925213	-0.306006	0.905017	-0.309946	0.837741	0.523657	0.948086	0.721571	-1.46761	-0.800207	1.34161	0.506302	-0.738675	-1.09848	0.342824	1.65131	-0.336123	0.416213	-1.35398	-1.01193	-0.590443	1.12093	-1.09629	0.0394537	0.38583	-0.0510615	0.596652	-1.02294	-0.623828	-1.36174	0.826387
-0.560839	0.786195	0.471491	0.221492	-0.328073	-0.0219052	0.315238	0.915377	0.294384	1.32197	1.82856	-0.502389	-0.988846	-0.0177202	0.957987	-0.089941	0.245968	2.19597	-1.77473	0.6669	0.441858	-1.11756	0.73812	-0.481093	0.385774	0.933152	-0.781777	0.340086	1.0612	1.8056	0.334996	-0.292391	-1.08007	1.14221	0.120369	-0.199457	0.635951	-0.154414	1.06177	-0.150894	0.0632625	-0.598395	-0.895753	-0.967587	-0.147877	0.0119301	-1.15481	0.413706	0.295284	0.468744
-0.174235	0.196992	-0.916187	2.01666	0.83431	-0.19206	-1.39714	0.0743098	0.109474	-0.499846	0.569338	-0.0249758	-1	-0.396812	0.630121	-0.535839	-1.08518	-0.644734	-1.22372	-0.028118	-0.814626	0.618733	-0.65871	0.360285	0.210368	0.611021	-0.39122	0.239563	-0.097962	0.58779	0.964898	-0.0280478	-0.329689	-0.678308	-0.17094	-1.07619	-0.4955	-0.332408	-1.34036	-1.17621	-0.232898	-0.359918	0.335811	-0.663383	-0.535814	-0.267311	0.706226	-0.346563	-0.725769	0.0540847
0.0663499	0.27804	-0.34318	-0.409557	-1.20999	1.80137	-1.09802	-1.12935	0.271196	1.1054	-0.586191	-1.74326	-0.321915	-1.03784	-0.943988	1.7113	-1.40791	-0.399254	0.162038	-0.910088	-0.245775	0.0633971	-0.944108	0.519405	-0.377941	1.69638	1.77865	1.67699	-1.73248	-0.0891056	-1.33991	-0.481621	-0.297394	0.375796	-0.435723	0.622793	-0.755042	0.36126	1.00971	-0.448958	-0.0460935	0.756964	-0.748426	-0.17701	-0.0639623	1.29267	0.820484	1.29973	-0.802192	2.21968
-0.169811	0.945435	-0.654271	1.59874	0.113848	0.140639	0.794155	-0.304214	-0.0589475	-0.615021	-1.36728	0.18216	0.569658	1.25176	0.315604	-0.484334	0.628316	0.035507	1.42991	0.132646	1.45431	0.929528	-0.431113	0.456829	-0.247754	0.0984092	0.39151	1.23879	-0.410189	-0.360403	-0.354621	0.704565	1.34141	0.11756	0.539853	-0.127669	-0.261454	0.0671968	-0.601241	-0.817244	0.936586	-0.139456	-0.425725	0.0556433	-1.33201	-1.36515	-0.476174	-0.0499908	-0.58365	0.736719
0.0276184	-0.196394	-0.178436	0.182183	-0.266099	0.358609	-0.951604	-0.183284	-0.781046	-1.11721	0.632731	1.46877	-0.826454	0.07688	-0.542274	0.0719075	-0.589929	-0.69996	0.308714	0.295564	0.727578	-0.274329	-0.168266	-0.203904	-0.530519	0.375132	-0.917722	1.74952	-1.09771	-0.144237	0.775808	-0.712305	-1.3165	1.09509	-0.165946	-0.981831	-0.44076	0.477475	0.425785	-0.83167	-0.73383	-0.593002	0.119108	-1.49331	-0.0853078	1.3842	1.43277	1.07977	1.22628	0.132327
0.912455	0.463545	-0.689336	-0.495318	1.43661	-0.713616	-0.71147	-1.11036	-1.12738	2.88693	1.47228	0.0167715	-0.66967	-0.316912	-0.128378	1.75115	-0.289789	-0.956988	-0.0243452	0.441399	-0.565543	-1.31828	0.710961	0.307852	-0.338423	0.254394	0.964873	-0.37296	-0.685163	1.70003	0.603645	-0.483378	0.966913	0.343519	0.703494	0.748488	-0.651143	-0.238897	-0.449594	-0.480114	0.173181	0.955343	0.427025	-0.890831	-1.48805	1.2592	-0.355737	-1.1697	-1.03139	1.47038
1.8957	-0.750626	-0.87504	-0.360361	0.537883	-0.489772	-1.21567	-1.26533	-0.453093	-0.923431	-0.7714	-1.18664	-1.26426	-1.5951	-0.887496	0.743	-0.710498	-1.69292	-0.0158042	-0.768676	-1.09567	0.458976	-1.62279	0.911609	-0.00848136	1.78076	1.78967	-0.58312	-0.749316	-0.814759	2.05875	-2.55844	0.771404	1.37715	-0.799967	-0.966254	-0.991684	2.818	1.10653	-1.04429	-0.433708	1.56301	-1.59953	-1.06868	-0.612583	-0.482498	0.528588	-1.14629	-1.0367	1.37932
-1.35239	-0.98065	1.5768	-0.410626	0.807265	-0.576885	1.37614	-0.484402	0.0719857	0.309655	1.11926	-0.726542	-0.857843	-0.753435	-0.775914	1.872	-0.755707	-1.10523	1.30885	-0.0196102	-0.343273	-0.202801	-0.551979	1.03443	0.229838	1.47405	-0.45942	-0.247097	-1.03429	-0.118031	0.354237	-0.489955	-0.459253	0.105875	-0.349415	2.72553	0.120399	0.503117	-0.429705	0.659415	0.806092	0.318089	-0.961503	-1.45	-0.294657	1.08074	1.03675	-1.07278	-0.777808	0.436736
0.958563	-0.416407	-0.916187	-0.669192	-0.0840144	-0.182015	0.0492551	-0.470489	-0.280876	0.512251	0.54257	-0.0813849	-0.0864462	-0.638382	0.0642106	0.567636	1.54708	-0.370248	-0.919698	1.16522	-0.954957	-0.620236	-0.455101	1.2591	-0.0739562	0.815437	0.30289	0.727368	0.0639662	-0.427529	-1.17835	2.17491	-1.13633	2.20582	0.201233	0.982314	1.09984	-0.954401	-0.165416	-1.04278	-1.7418	-0.327422	0.678162	-1.60766	-0.45196	-0.891374	0.149379	0.104848	-1.47161	-0.0797918
-1.17277	-0.482773	0.942994	0.0851136	-0.261328	-0.189681	-0.169895	-0.437987	-0.424178	0.111592	-0.102123	0.869206	-1.0218	0.407047	1.01471	0.978016	-0.162039	-0.211202	0.410673	1.39898	2.44616	-0.906473	0.17331	0.345158	-0.207264	1.09735	0.69943	-1.14018	0.172662	-1.19344	1.19382	-0.191991	1.54188	0.3041	-0.212026	-0.024764	-0.148012	-0.361128	0.21606	1.32803	0.316779	-0.53501	-0.699335	-0.204576	-0.974477	0.396554	-0.355753	-0.891042	0.296558	0.448503
0.503361	-0.0493507	-0.841752	0.941182	-0.51356	-0.166802	-1.07024	-0.658877	-0.744335	2.07245	-1.38873	-0.747244	-1.02543	-0.196737	-0.109038	-0.0906732	-1.0177	0.500827	0.145882	-0.910088	0.945985	-0.767888	0.129721	0.249862	1.04836	0.454591	0.30058	0.121202	0.4495	1.95269	-0.865741	-1.16677	-0.985677	1.48237	0.896151	0.078421	0.544464	-0.0091877	0.309105	0.0652709	0.737887	0.337643	0.211935	1.98177	-0.914929	1.09304	0.263077	0.710729	-0.795271	0.0801174
0.40003	0.270148	-0.0287599	-0.219769	-0.447279	-0.602154	0.890889	2.58958	0.498196	-0.668875	-0.0900065	-0.199095	-0.222721	-1.45633	-0.489226	-0.50419	2.50126	0.0968998	0.560477	-0.906082	-0.402318	-0.446579	0.393649	-0.0467175	-0.329805	-0.102016	-1.29915	-0.508393	-0.655867	-0.16783	0.163058	0.826899	1.43896	0.831498	-1.19834	0.391935	3.22408	-0.527709	-1.66793	-0.756981	0.0420806	1.55567	-0.0977658	1.14176	0.699322	0.403926	-0.697403	-1.1462	-0.707834	0.401608
1.43342	-0.573987	-0.0393304	-1.83614	0.195882	0.0720191	-3.06372	0.17025	-0.579412	0.173738	0.722614	-0.451801	-0.166348	0.712484	-0.694739	-0.62365	-0.0227313	-0.835451	-0.742846	-0.910088	-0.753429	-1.05892	-0.566827	0.152311	-0.39124	0.714854	1.43717	-0.904592	0.370617	-0.685102	-1.15058	0.206075	0.311831	-0.876303	-0.546153	-0.0834721	0.273902	-0.298444	1.42328	-1.17621	-1.29893	-0.172543	-1.04829	0.413133	0.646691	-0.245722	-0.390419	-0.491329	-0.882246	-0.0588181
-0.178638	0.517135	1.40203	-0.303025	1.96723	-0.0793416	-0.494611	2.18206	-0.504908	-0.000139236	0.259433	0.410755	-1.09577	1.55119	-0.115295	-0.298352	-0.988927	-0.300016	-0.332748	0.19655	1.23113	-0.859606	-0.00867798	0.871204	-0.531277	1.09469	-0.855546	0.432054	0.522961	0.604554	0.95949	0.441087	-1.23748	0.852214	0.418385	0.516867	1.21376	2.76981	0.785747	0.380972	-1.1947	-0.793343	-0.649936	-0.931007	2.04243	-0.839815	-1.79702	2.45543	1.23972	1.34773
-0.334678	-0.748943	-0.749019	-0.0302556	-0.98776	-1.10005	0.111002	0.196797	-0.714827	0.400491	0.00796142	-1.02112	0.724539	-0.811052	-1.0437	0.382876	-0.508786	-1.14397	0.621391	-0.666721	-1.17649	0.960979	-0.639124	2.18944	-0.646155	2.0217	0.084456	-0.0268955	0.421397	-1.87631	0.0170989	-1.62422	0.108435	0.894798	-0.796908	-0.260996	-0.78249	1.2152	-0.194083	0.415668	-1.00183	-0.311228	-0.561847	0.356928	0.678768	0.413465	0.672924	0.908303	-1.21452	2.00854
0.498978	-1.09195	-0.432808	0.824269	0.232327	-0.875493	-1.52658	-1.12699	-0.726854	-0.154892	-0.0369238	-0.176978	-0.560795	0.966042	-1.00765	2.63177	-0.926429	0.341967	0.200323	-0.88952	-1.22605	-0.441176	0.312192	1.21631	-0.471469	0.963737	0.481067	1.10774	-1.34191	-0.455325	-0.0553355	-1.80959	1.09914	0.145049	-0.892652	-0.892758	-0.934409	1.71078	0.851299	-1.131	-0.995745	1.52404	-1.6016	-0.253422	-1.42712	0.854675	-0.606612	-0.528208	-0.605223	1.22356
-0.612482	-0.386015	-0.218383	0.917178	0.152181	-1.39308	-0.202522	-0.0389892	0.515868	0.139832	1.30163	0.212472	-1.00033	-0.311285	0.414427	-0.563701	-0.303383	0.121319	-0.442966	0.345177	2.18051	-0.325191	2.26849	0.87579	-0.842057	0.610989	0.0646167	-0.442231	-0.89975	-0.510551	-0.556145	1.18335	-0.591889	1.10611	0.322607	0.211391	-0.944787	1.26682	-0.222193	-0.979566	-1.20802	-0.315519	0.946664	-0.890984	-1.02308	-0.433852	0.07269	0.852905	-1.00933	0.962753
0.763836	-1.13772	-0.806008	0.224806	1.68101	0.523117	-0.456277	-0.965587	0.347436	0.599025	-1.13708	0.050108	-0.576909	0.485931	-1.0437	0.344761	-0.229039	-1.10991	-0.594955	-0.178393	-0.890385	1.07704	-0.349195	-0.157024	0.0268665	1.19679	1.40129	-0.642802	-1.47601	0.0684268	-0.381354	-0.234335	-0.0972426	1.943	0.12284	0.277432	-0.911812	-0.505939	0.850757	-1.12944	-0.470409	-0.796758	0.00963831	-0.253136	0.472777	2.07778	0.337401	-1.00577	0.490213	1.1118
1.22745	-0.309695	-0.916187	0.301764	0.229237	-0.695335	-0.681204	-1.25887	-0.550998	0.179128	-0.144869	-1.85324	-1.03606	-0.220233	-0.777689	0.00291669	1.41754	0.718575	0.0275688	-0.881571	0.34254	-0.502671	-0.90047	1.14079	0.760283	0.358729	0.19718	-0.898454	-0.305275	-0.445375	-0.413936	-1.43828	0.357706	2.44916	0.992175	0.886452	-0.480231	1.68469	1.11569	-1.0679	-0.65893	-0.546818	0.0016923	-0.535704	0.166327	0.479214	-0.261219	-0.704129	-0.887293	1.29798
-2.42742	-0.247193	-0.129885	0.942147	0.360411	-1.03385	-0.0304972	-0.364253	0.0456379	1.09494	-0.367585	-0.875021	-1.22012	-0.508462	0.0512818	0.462269	0.109382	-0.0453014	-0.974376	0.147377	-0.560889	-0.887686	1.70591	-0.264129	0.420836	0.276896	0.459301	-0.78823	-0.694119	-0.588887	-0.701752	0.912538	0.104511	-0.0311494	-0.652457	-0.368902	2.05473	0.165783	0.540682	0.381776	0.48248	0.139896	0.979284	-0.774471	-0.56293	-1.04256	-0.193777	-1.19572	-1.58464	0.159697
0.173362	-0.954881	-0.069105	1.29723	-0.905188	-0.44028	1.17699	-0.494507	-1.03048	-0.898442	0.0700557	-0.714742	-0.524515	-0.243021	0.977138	0.409994	-1.13706	-0.632701	0.802142	-0.547693	-1.07207	1.16602	3.04836	0.7453	-0.205921	0.506674	0.0783904	2.34289	-1.19567	-1.52827	0.0865137	-0.724261	-0.124657	1.6431	0.410102	-1.07619	1.47287	0.457592	1.48573	0.11927	-0.860787	0.112102	-0.583884	0.0210793	-0.402872	0.514941	1.47325	0.301003	0.0530719	0.347696
1.55639	-0.739454	-0.0202348	0.43567	-0.668945	-0.176561	-1.38344	-1.30942	-0.7246	-0.849102	-0.723755	-0.17628	-0.870402	-1.19597	-1.01087	1.8024	-0.831248	-1.61446	1.46235	-0.375512	0.497222	-0.654342	-1.87523	1.48132	-1.10594	1.3698	1.10337	0.626233	-0.548526	0.0471375	1.95399	-1.14744	1.34117	0.230286	0.934131	-0.860999	-0.893374	1.25233	-0.24421	0.183058	0.638653	-0.0641913	-0.448603	0.26278	-0.0374329	-0.443411	0.126929	1.8984	-0.663562	0.402703
0.212275	1.00452	-0.303318	-0.229814	0.171497	-0.148409	-1.38424	-1.15142	-0.461163	1.59517	2.15975	-0.624333	-0.987312	0.196696	0.606804	-0.0444255	-0.80144	0.0997975	0.551847	-0.107701	-1.02171	0.521316	0.334232	0.841169	-0.325212	1.45342	-0.28114	0.871366	-0.979165	0.266717	1.40839	0.61928	-0.338057	1.14649	0.441269	1.86973	-0.155701	0.185006	0.235164	-0.600779	0.189921	-0.544489	0.0877224	0.241717	-0.675977	1.72042	-0.231156	-0.0619882	-1.19169	1.45844
-0.416701	-1.01136	-0.908736	0.235648	-0.618787	-0.559864	-0.0746343	-0.57523	-0.850747	0.142871	0.139209	-0.882091	-0.54949	-1.8225	-0.790723	0.616815	-0.705204	-0.0615701	0.458172	-0.727279	-0.139754	-0.857493	-0.840511	0.365792	1.17368	0.280208	0.0513734	-0.549679	-1.23943	-0.620255	-0.1291	-0.0731678	-0.411595	0.262892	-0.153047	-0.218388	-0.951443	-0.114956	-0.285159	-0.884325	-0.990468	0.0096549	-0.597483	0.170454	-0.113832	-0.880578	3.02323	0.933339	-2.06066	0.505004
-0.225085	-0.800057	0.49865	-1.39761	0.520124	0.237746	0.827484	-0.395507	-0.191476	-0.373006	1.70295	0.895895	0.1584	-0.906621	0.36072	-0.104293	0.771992	-0.878017	-0.504095	-0.583133	1.15191	1.00329	-0.497986	0.53054	-0.705855	1.38116	0.103427	-0.0421636	-1.82119	0.373716	0.208266	-0.0249612	2.53468	0.110837	1.57737	0.60986	1.71883	-0.123435	-1.15436	0.0566511	-0.472606	-0.520303	-0.0967904	1.05943	0.253266	0.970928	-0.0712209	-0.285481	-0.0128813	0.506176
-1.22633	1.51829	1.54129	-1.2212	-0.035679	1.14929	-1.04051	0.778648	-0.782022	-0.11785	0.563969	3.15205	-1.41267	0.491206	-0.813129	-0.205725	-0.734655	-1.56007	0.442552	0.257692	0.547332	-0.0841537	-0.0659846	0.596793	-0.350796	1.28613	-0.590659	-0.94425	-1.16806	0.313704	1.80026	1.07548	0.380367	1.30676	-0.182656	0.607395	0.816893	-0.37215	-0.494888	0.255706	-0.292754	0.0311001	-0.497323	-0.669571	-0.135099	-0.12273	0.0169106	0.199651	-1.02243	0.530568
2.13019	-0.321502	0.0588334	-0.823792	-0.831793	-0.407875	-1.14801	0.0106541	-0.676748	0.0231092	-0.642897	0.0144951	-1.41678	-0.850529	1.18216	-0.986664	-0.954669	-0.841357	-0.798792	-0.0829705	-0.389365	-0.318186	0.662038	1.13369	-0.42626	0.399235	0.00551987	0.139791	-0.436394	-0.328773	-0.0663995	-1.28872	0.250034	0.433869	-1.24557	-0.787362	-0.0625296	-0.9571	-1.03361	-1.04901	0.211924	0.0850603	-0.314547	1.69604	-1.29247	0.831117	0.827198	-0.379033	1.11201	-0.16689
0.827683	-0.134765	-0.851601	1.10525	0.94995	-0.533561	-0.572573	-0.684277	-0.519253	-0.458973	-0.424042	-0.411868	0.44424	-0.275745	-1.0437	0.895055	0.377271	-1.91526	-0.570396	-0.733544	-1.49212	4.70094	-1.04086	1.33235	-1.31845	1.24631	0.992572	-0.847608	-0.657735	-1.41746	0.792594	-1.46096	1.24127	1.31712	-0.502317	-0.987919	-0.99109	0.516319	0.31383	-1.17621	-1.84365	0.382654	-1.97349	-1.68944	-1.18636	0.300227	1.62389	-1.19982	0.353534	1.67043
0.485477	2.1674	0.288269	-1.25463	0.390615	0.991089	-0.000329442	1.18749	-0.109877	1.36268	-0.357007	1.09297	-1.17434	-0.420853	0.135131	-1.00336	1.46079	1.1516	-0.896653	-0.36152	-0.889086	0.5952	1.0885	0.758654	-1.59606	0.806999	2.04937	-0.0619725	0.480686	0.555272	0.121459	0.48615	-1.01983	-0.68367	-0.789905	-0.315454	1.78781	-0.694195	0.121339	-0.862295	3.49007	-0.799536	1.49835	0.487474	-0.210576	0.123254	-0.601045	-0.806013	-0.265502	0.26687
1.51112	-0.686554	-0.573516	-0.596769	0.918934	-0.694117	-1.13903	0.447442	-0.416072	0.322721	2.12195	0.817094	0.541182	-0.133555	-0.713123	-0.130176	0.816777	-1.4372	1.38164	-0.662018	0.494962	-1.1764	0.819786	0.452235	-0.434208	0.148293	-0.448702	-0.271441	-0.343716	0.704004	0.572172	-0.421969	0.417754	0.525622	0.527683	0.158813	-0.0860934	0.627913	0.76328	0.316423	0.311546	0.348533	2.33044	0.165415	-1.0571	0.0046136	-0.650012	0.62622	-0.151854	0.608248
-1.711	0.106822	-0.810563	1.51961	1.79004	-0.720621	-0.508487	-0.598339	-0.114537	-0.856271	0.599588	-0.329807	-1.72269	-0.756458	-0.17293	-0.230753	-0.707779	-0.332637	1.78874	0.282003	0.514762	2.81675	-0.165489	1.00554	-1.18393	0.801292	-0.1516	0.652534	-0.661094	0.209937	-0.330548	0.530855	-1.28097	0.430294	-1.37687	-0.577271	0.559102	0.372844	1.77016	-0.0483608	-1.63514	-0.271244	-0.803135	0.0733671	-0.99733	-0.532633	-0.78644	-0.855599	-0.194221	1.32352
-0.746737	0.229713	-0.70675	1.32458	1.86611	-1.43687	1.28855	-0.537302	-1.10678	0.33514	0.12381	0.951963	0.594247	-0.263414	-1.0437	0.132693	-0.290306	-1.1442	0.274923	-0.691474	-0.2497	0.523467	-0.935643	0.400822	-0.474282	0.57475	1.08731	1.01593	-0.653151	0.276853	-0.854059	-0.345573	1.58844	-0.474886	-0.529178	3.26528	-0.372606	-1.00433	-0.520231	-0.722737	-0.609627	0.503103	0.113213	-0.743437	-0.00414496	-0.872099	-1.63398	0.00396691	-0.769437	0.852025
-1.06974	0.815881	-0.413897	1.13407	-0.505326	-0.276801	-1.39022	-1.07474	-0.0538124	-0.235204	-0.826119	1.49471	0.218989	1.6761	-0.586924	1.10765	1.71036	1.86197	-0.726956	0.654937	-0.823498	-0.513309	1.13343	-0.341092	-0.12231	-0.637148	0.153376	1.54866	0.426901	0.841271	0.401333	-0.0781887	-0.903985	-0.132715	-0.0574521	-0.687217	-0.255777	-0.527865	0.793688	-0.898709	-1.43065	-0.719317	0.86845	-0.437066	0.0506355	0.170595	0.565905	-0.262255	-0.715268	-0.909278
0.613052	-0.866919	-0.520837	0.87769	-0.632473	-1.01372	-0.631698	-0.769903	-0.958349	0.675991	2.67565	0.870527	1.37234	-1.41187	0.119187	0.176943	0.334729	1.94753	1.10921	-0.217436	0.0989459	0.0978747	-0.378334	0.0418136	-0.409599	-0.173555	-0.952684	0.0778127	-0.63783	-0.101971	-0.195977	0.534197	1.05874	0.355822	-0.547083	-0.631361	-0.991684	-1.77137	0.575093	-0.853349	-0.798741	0.591995	-0.405995	-0.960277	-0.462893	-0.0358184	0.0366334	-0.311413	-0.238662	-0.14485
-1.02027	-0.971635	-0.765395	0.209955	0.575805	-0.951915	-1.08136	1.64127	0.795226	0.465731	-0.209858	-0.682208	-1.08717	0.596363	0.451544	-0.347433	-0.287042	0.184113	0.112103	0.755618	-1.02783	0.336798	-0.367872	-0.0107188	-1.39828	0.250003	-1.18953	-0.852798	-0.921167	0.733653	-1.66012	0.248939	-0.314857	0.157734	0.172394	0.313969	0.372502	-0.188715	-0.886734	0.780629	1.49628	-1.57179	-0.337899	-0.237388	0.88696	-0.459729	0.617768	0.758598	-0.786266	0.100225
-1.23863	-0.410657	0.727741	0.222064	0.015654	-0.427128	0.613462	1.07054	-0.078662	0.389903	1.14038	1.50059	-0.677402	1.70583	-0.382777	0.131426	1.61946	0.326617	0.262284	-0.655688	1.02462	0.288401	0.37952	0.149802	1.55218	-0.352642	-1.11745	-1.32926	-0.887586	1.68942	1.05439	0.503595	1.06574	-0.348841	0.237328	0.142665	1.80087	-1.26529	-0.956909	0.871002	0.00301703	-1.15996	0.176766	0.625249	-0.505055	-0.225748	-0.545964	-0.328384	1.18681	0.931657
-0.738048	-0.580726	-0.830024	0.594975	-0.139347	-0.519283	0.808532	0.910595	-0.280108	-0.409359	2.76834	-0.421822	-0.000525698	-0.324903	-0.1196	-0.637852	1.1893	2.81215	0.86784	0.198074	0.095331	0.353925	-0.323617	0.260357	0.584948	0.843949	-0.0935374	1.86435	-0.133699	0.0837944	-0.231992	0.803502	-0.980872	-0.0797882	-0.390834	0.0452927	0.84392	0.145877	-0.478727	-0.182075	-0.609677	-0.235564	1.38249	-0.245565	0.158873	-0.850252	1.3714	-1.25934	1.03614	0.10103
0.409268	-2.09052	-0.423239	0.800295	0.47444	-2.24164	-0.843392	-1.3858	-1.032	-0.21703	0.228341	-2.58743	-1.90311	-0.403773	-1.0437	1.30459	-1.40169	-2.06119	0.267958	2.23436	-1.48408	-0.505376	-1.88982	1.16023	-0.022814	1.43921	1.6528	0.532858	-1.02437	-2.07231	-0.103997	-0.590472	-0.220135	0.975108	1.43667	-1.07619	-0.991684	0.228124	0.184966	-1.17621	-0.305551	1.38566	-0.0230768	-0.230195	-2.02379	-0.706782	1.79062	-1.13578	-0.88085	1.3551
-0.00241099	-0.14656	-0.916187	-0.256054	1.29699	-0.733945	0.265582	-0.329565	-0.894212	0.543284	0.201822	-0.812547	-0.453341	0.0392517	0.608408	0.35834	1.04138	-0.0848032	-0.507944	0.854683	1.27912	0.463236	0.400603	1.00095	-0.388075	0.744539	0.861573	0.322112	-0.527294	-0.951181	-0.119946	-1.07236	-0.682258	1.30489	0.00838709	-0.925721	-0.731306	1.32512	-0.244195	2.12948	-0.108709	-0.545233	-0.230083	-1.4536	0.217203	0.215707	1.07774	0.869593	0.361907	0.312255
-0.0143001	-0.723766	-0.0074794	-1.37781	0.36232	-1.23615	-0.606489	-1.1893	0.190697	0.914396	0.183496	-0.851193	-0.327674	-0.879385	-0.836635	-0.677208	1.05412	-0.897762	1.26573	-0.897649	-0.685585	-0.757478	-1.05281	0.792891	-0.346469	0.681142	-1.01953	0.476025	-1.7111	-0.312762	1.43501	-1.83377	-0.579182	-0.265957	1.82509	-0.0918764	-0.623965	-0.155077	3.16255	-0.425782	-0.616823	0.372332	-1.0559	-0.0337346	-0.00220418	-0.307454	-0.878481	-0.326546	0.203442	0.807284
-1.12065	3.09268	-0.280156	-0.608896	-0.473483	-0.723936	-0.609264	0.636684	-0.966015	-1.32457	-0.419511	0.119299	-0.732923	0.900259	-0.782535	-0.513139	2.08488	-0.0238544	-1.19786	0.431779	0.112642	-1.02067	0.737093	0.188853	0.182579	0.159659	-0.102659	-0.824712	-0.910342	-0.21894	1.12909	0.217391	-0.293964	0.759291	-0.483746	0.600821	-0.834913	1.7208	-1.22577	-0.843133	0.981052	2.70218	0.0126968	-0.43694	-0.105365	0.220429	1.29906	0.395605	-0.576636	0.894652
1.54778	-1.51828	0.352054	-1.25331	-0.529989	0.0636752	-0.363331	-0.650719	-0.117498	0.250843	-0.713964	0.25416	-0.0217702	-1.16827	0.696464	0.590503	-0.191407	-1.19597	0.240672	-0.650437	0.122296	-1.08546	-0.381139	-0.167405	-0.671839	0.209914	0.06178	-0.671107	-0.588756	0.242188	0.236497	-0.0561774	0.956104	0.610272	0.246031	1.45428	1.83818	-0.727163	-0.492038	0.0478153	-0.563667	-0.371083	0.65654	1.01779	-1.1884	-1.17524	1.27938	2.40186	0.0420485	-0.693176
0.0352941	0.918334	-0.476513	0.220904	-0.0747828	-0.100439	-0.348824	0.332148	-0.516065	-0.447937	-0.293057	0.525594	1.34743	-0.306519	-0.264933	-0.492565	0.19148	-0.766854	-0.0192333	-0.3621	-1.02109	0.563018	0.263327	-0.138347	0.291887	0.637467	-0.109637	-0.188833	1.33002	-0.036844	0.794415	-0.0382445	-0.180925	0.482916	-0.626442	-1.03269	1.07396	-0.230332	1.65555	-0.16044	-0.886916	0.893074	0.512556	-1.04648	2.3364	-0.19482	-0.024467	-0.581186	0.648233	-0.711629
0.141253	-0.894487	-0.0111119	-0.279512	1.09638	-0.739356	-0.158748	-0.524787	-1.12738	2.3256	-1.77021	0.525344	-0.835035	-1.58819	-0.454355	1.21287	0.498062	-1.19131	-0.503525	0.270293	1.05602	0.751535	-1.15509	-0.155282	-0.701733	0.731649	1.36495	0.401351	-1.58599	-0.946763	-1.61592	0.429512	1.14104	1.2004	-0.771711	-1.07619	1.20381	-0.540328	-1.73876	0.00857611	0.679214	0.194123	0.793366	-0.773533	1.11402	-0.272605	1.92309	-0.0997305	1.73529	0.50929
-0.960215	-1.13854	0.333351	-0.170101	-1.09876	-0.394218	0.740028	0.264344	0.415172	-0.348943	0.0903338	-0.151912	-0.864963	-0.385307	-1.0437	0.788268	0.681717	0.655088	1.3724	-0.0864048	0.487574	0.63991	-0.520753	1.25266	0.157063	1.16463	0.636102	-0.428583	-0.516187	-1.49459	0.426497	-0.190634	-0.393563	2.25992	-0.400161	-0.520776	-0.657355	0.727439	1.72214	-0.26615	-1.4767	1.28072	-0.597038	-1.10738	-0.81373	1.07353	0.7291	-1.13122	0.978002	1.59356
-1.11071	0.68817	-0.237092	0.421741	0.673388	-0.373701	-0.209696	1.2255	0.993241	0.433714	0.171243	0.49034	-1.42006	0.551468	-1.0437	-0.204598	-0.844267	0.638368	0.469366	-0.523903	-0.391136	-0.809997	0.0252849	0.0926721	-0.38168	0.482542	-0.427097	-1.05319	0.430539	-0.394757	2.54191	0.569026	1.41063	1.12502	-0.480883	0.0906235	-0.162713	0.27197	-0.0518084	-0.6907	1.56481	0.404172	-0.372168	-1.20297	0.685164	1.6307	0.396443	-0.31106	-0.475249	0.964399
1.00063	-1.2553	-0.885013	1.23026	0.627929	-1.47471	0.0400629	-1.32598	-1.12738	0.0361128	-0.259918	-1.28964	-0.991323	-1.1245	-1.0437	0.54405	0.111842	-1.13527	0.885277	-0.883891	-0.791718	-0.573108	-1.59293	1.73416	-1.42789	1.86445	2.03086	0.0426885	-1.53362	-1.83689	-0.835717	-2.53697	1.69439	2.26469	0.762752	1.19064	-0.991683	-0.103957	-0.580268	-1.01851	-0.286444	0.981251	-0.333874	-0.36092	-1.85822	-0.849278	1.09408	-1.168	0.0961387	1.77542
2.54719	0.667262	-0.46819	-0.800662	-0.446261	-0.462689	-0.279364	-0.514171	0.0969405	1.05179	0.392443	-0.487799	0.546213	-1.32397	-0.378463	-0.335964	0.0858698	0.210481	-0.171042	-0.0995107	-0.351156	-0.967447	-0.292329	0.292767	-0.535459	-0.164783	0.201265	-0.383827	0.799535	-0.712989	-0.0948648	0.612388	0.679928	0.214213	-0.751928	0.896634	-0.670255	-0.79042	-0.457998	0.626225	0.287691	-0.637715	-1.21698	2.38225	0.141226	-0.43343	1.52085	-0.847359	0.764281	-0.796162
1.15171	1.03473	-0.875173	-1.16864	-1.11479	0.0215473	-1.11846	0.26695	-1.12738	0.0093472	-0.212018	-0.212276	-0.990144	0.106461	0.399132	0.287047	0.368272	2.26459	-0.192728	-0.910088	-0.317772	0.469678	-0.174174	-0.0350405	0.372829	-0.162534	0.205388	0.00595474	-0.598117	2.7231	0.142609	-0.54465	0.137674	-0.51202	0.324546	-0.222764	2.26326	-1.10217	0.292696	0.104329	1.22495	-1.21178	-0.265167	-0.678994	-0.317039	-0.0620192	-0.482614	-0.328895	-0.207664	-0.126635
-1.58318	1.83228	-0.660098	-0.253894	-1.41448	-0.69526	0.352376	0.648898	1.40908	0.782534	0.974907	0.504351	0.411082	0.514941	0.242037	-0.346322	0.0403961	0.227159	0.721877	-0.127826	0.109276	1.78063	-0.562219	0.330627	0.730632	0.0772538	-0.00752449	-0.992429	0.694201	1.58546	-1.76509	1.21651	-0.659363	0.987696	-1.59618	0.440647	1.0788	1.52507	0.0576272	0.596249	1.7024	-0.580539	0.108819	-1.71184	0.246611	-0.163403	-0.651925	0.801954	-0.584273	0.36054
-0.445047	2.30724	-0.297371	0.823366	0.162538	-0.718317	-0.464361	0.738058	0.0476528	-1.02046	0.548338	0.66697	-0.158264	-1.25026	-0.413232	-1.30482	1.37525	0.00705003	-0.741388	0.536153	-0.567174	1.23126	-0.000285268	-0.1158	0.541171	-0.38705	0.400925	-0.0434031	1.39502	-0.168925	1.65808	0.389693	-0.868805	0.966611	-0.626619	-0.147492	-0.126624	-0.255139	-0.046912	-0.524701	-0.224369	-0.616382	0.921409	0.642564	0.39472	-1.21546	-0.469318	1.51153	0.666609	-0.405006
0.170024	-0.825906	-0.78749	1.04493	1.01582	-1.20212	1.4178	0.954815	0.290039	-1.58728	2.29441	2.34761	-0.506464	-1.05065	-0.145155	0.277978	-0.514789	-0.567227	-1.29039	-0.910088	0.857482	1.82148	1.26888	0.468294	0.467461	0.533113	-0.686937	0.53456	-0.312391	-0.180212	-0.619694	-0.143964	2.91938	0.576275	-2.06796	-0.599019	0.209379	0.387591	0.926664	0.289076	-0.206221	1.6473	-0.128421	-0.299366	-0.874357	0.249887	-0.475562	-0.26041	-0.00620783	1.22047
-1.23853	-0.668149	-0.59567	0.743959	2.37603	-1.81173	-0.537696	-1.38319	-1.12738	0.581185	1.66643	0.576463	-1.55854	-1.06675	-1.0437	0.849464	1.01992	-0.0983038	0.722488	-0.85885	-0.74162	0.246962	-1.78938	-0.216449	-0.647197	0.233609	0.690343	-0.00955868	-1.38183	0.0915509	-0.941975	-2.41849	-0.0642757	1.24757	0.831116	-1.07619	-0.189117	0.239271	2.52907	-0.846559	-0.369525	0.950661	-1.17437	0.616221	-0.518756	1.121	-0.588694	-0.723747	0.551491	0.805043
0.494507	0.287068	0.323306	-0.182659	-0.567884	0.573859	0.476069	-0.229226	-0.79726	0.550254	0.839563	1.41309	-0.497863	0.308867	-0.410376	0.0724702	0.534641	-0.352025	0.349649	-0.90863	0.815644	-1.25566	0.691861	0.0306057	0.583381	0.306727	0.243347	0.371208	-1.18343	1.54501	0.573343	-0.674992	-0.264892	-0.0842303	-0.807944	0.657147	0.26434	-0.410231	-0.926934	-0.0805537	0.659548	0.0729537	-0.134609	-1.01047	-0.724891	1.02531	-1.25977	0.718852	0.575329	1.1991
1.50945	0.267988	0.312976	0.644616	0.879892	-0.110927	0.659492	-0.269946	-0.413775	-0.18867	-0.699561	1.39311	-0.198416	-1.01027	1.31242	-0.189023	-0.698902	0.344954	1.0079	-0.857658	-0.681372	-1.76931	0.553444	1.20447	1.1264	0.340211	0.0567465	-0.531996	-0.268916	0.528891	-0.0711098	0.602337	-0.449416	0.532003	-0.707574	2.60882	1.49587	-0.601153	-0.0467676	-0.277677	0.711932	-0.597837	0.406397	-0.0749388	1.19557	-0.547774	1.98536	1.37471	0.080265	-0.232652
1.87492	-1.33301	-0.0938834	-0.0346375	-0.28778	0.177244	-0.308137	-0.946198	-0.120638	0.35454	-0.366946	0.453179	0.931467	-0.772703	-0.417157	-0.813111	-1.27431	0.211593	0.80507	4.04434	0.32146	0.643288	0.494272	-0.298818	1.44998	-0.894234	0.38249	-0.688204	-0.544107	-1.10676	0.934789	-0.768012	-0.518197	-0.210027	0.571578	-0.855279	-0.113355	1.1014	0.297649	-0.240105	1.40612	-0.363922	0.435904	0.622575	-0.65337	-1.58901	-1.05676	0.591958	-0.472025	-0.261953
2.08641	-0.56586	0.228637	-0.474351	1.63431	-1.29127	0.152276	-1.35979	-1.12738	-1.13172	1.45968	-1.10077	-0.950573	0.141702	-1.0437	1.09773	-0.433888	-1.2107	0.753402	-0.910088	-0.336145	-2.06562	-1.37742	0.966864	-0.531839	0.713288	2.17523	1.31354	-1.42647	0.602606	-0.0025657	-0.998078	0.0932183	0.116886	1.18607	-0.556281	-0.991684	-0.488136	0.466531	-0.508651	-0.665944	0.431282	-0.513815	-0.996637	-1.9148	1.02306	0.877263	-0.437087	0.0927546	1.15219
-0.041397	0.38874	-0.746546	-0.268518	-0.754882	-0.958485	0.0137073	-0.0460621	-0.347533	1.27421	1.66486	1.43941	0.984375	0.0125141	-0.763882	0.158888	1.79398	0.993177	-0.731933	0.118675	-0.0601972	0.367495	-0.256671	0.468034	-1.13656	0.329516	1.2083	-0.518404	-0.610998	-0.800751	-0.72195	0.220978	0.381524	0.102522	-0.425482	-0.673586	0.515192	0.101878	-0.59768	-0.907107	0.826506	-1.06374	-0.214433	-0.253045	0.806225	-1.45258	0.798074	2.18971	-0.296055	0.546491
1.25482	-2.00272	-0.585353	0.221144	0.0567949	-1.72622	-0.242527	-0.595547	-1.12738	-0.663084	-0.688831	-0.969808	-0.758301	-0.889622	-0.755318	1.1018	-1.10227	-0.770368	0.139015	-0.910088	-1.04189	1.83903	-0.65299	1.07497	-0.216784	1.00563	1.3008	-0.372574	-0.855098	-0.217799	1.5577	-0.13449	-0.354446	0.384866	0.757096	-1.07619	-0.630104	-0.0835824	1.18576	-1.17621	-0.435216	-1.59392	-0.838754	1.71674	-1.13256	-1.13892	0.84132	-1.2878	0.423698	0.786372
-0.56208	0.734152	0.103773	-0.795541	0.721844	0.206728	-0.152147	-0.285174	-0.0166311	-0.616941	1.45318	0.256277	0.630009	0.859705	-0.210056	-0.639986	-0.908668	-0.36703	0.946507	-0.738945	0.419584	0.354844	0.115506	-0.802203	0.298068	-0.954022	1.50267	0.236489	0.40216	-0.490766	-0.775982	1.48954	-0.676833	0.314439	-0.459516	-0.756416	-0.930509	1.65381	-0.287826	-0.194803	1.59695	0.72454	0.64799	-0.14953	2.00611	0.853408	-0.770841	0.257899	0.111569	-0.847174
-0.445767	-1.55605	-0.712802	-0.141072	0.281528	-1.43887	0.886369	-0.0697924	-0.665151	-0.466944	-0.962553	-0.0719684	-0.918146	-0.483332	-0.681284	0.297738	-1.84104	-1.82382	0.0456247	-0.757504	-0.654958	0.386847	-1.14824	1.43703	-1.91785	1.53045	-0.707846	-0.531402	-1.68153	-1.42078	0.0270606	-0.148134	0.458432	1.2844	1.42744	-1.07404	-0.620594	1.92634	0.836213	-0.758584	-0.678575	0.434424	-1.76324	0.259593	-0.826403	-0.0648971	1.33137	-0.22522	-0.107744	0.499859
1.00457	-0.649671	-0.745611	-0.212929	0.563733	-1.39808	0.40357	-0.682374	0.638944	0.442012	0.845083	-1.5632	-1.4523	0.552481	-0.967437	0.891681	-0.564788	-0.392105	-0.689106	-0.910088	-0.694608	0.803307	-1.09488	1.49336	-1.29641	2.36123	-0.0867494	0.573557	-1.48589	-1.31635	1.84783	-1.32734	1.14701	1.35035	-0.177677	-1.07619	-0.991684	0.524359	3.0417	-1.07387	-0.882509	-1.04537	-0.0386852	0.0182943	-1.33873	-0.645306	0.0406879	-0.802777	-0.706257	1.29133
1.29231	0.187272	0.689534	-0.807874	-0.0104227	-0.405445	-1.89824	-1.04795	-0.756961	0.915051	-0.840948	-1.29277	-0.631336	-0.14458	1.26595	-0.53242	0.560286	0.629179	0.150709	1.63873	-0.426038	0.701408	0.329922	0.603367	0.0722569	-0.326313	1.23064	0.0602369	-0.0847476	-0.419273	-0.599452	0.996612	-1.15499	0.395972	2.33307	-0.654757	-0.71231	0.717948	0.368224	0.373622	0.707814	0.165643	0.784401	-0.882786	-0.588148	1.60108	-0.170341	-0.441248	-0.674015	0.145187
-0.666055	-0.752895	-0.16046	-0.213071	-0.217273	-0.991552	0.463627	-0.98991	-1.00112	-0.195724	-1.34632	-0.821578	-1.47803	-1.21479	-0.895883	0.233328	0.821435	-1.53818	0.152112	-0.844611	-1.41069	-0.5112	-0.903335	0.862281	-0.823799	0.890533	1.59442	-0.388689	-1.57527	-0.705938	0.644066	-0.352569	0.173361	-0.409584	0.461218	-1.04081	-0.991684	0.606991	-0.0133136	-1.04478	-0.72851	1.98312	-0.517995	0.40942	0.261409	-0.0927368	0.260182	-1.24551	-1.09213	0.726673
-0.0728582	-1.45696	0.324253	-0.391069	0.668563	0.0195457	-1.11449	-0.729893	-0.241531	-0.805153	1.57911	0.548182	0.0731025	0.521454	-0.732198	-0.61509	-0.0962467	-0.294493	-0.375344	0.0753923	0.159767	-1.15131	-1.0747	0.706379	0.0909192	0.231231	-0.14978	3.60504	-0.690665	-0.427669	0.279969	-0.34343	1.17373	2.11765	-1.3506	0.544786	-0.00663118	-1.04526	1.40664	0.690646	-0.75111	0.280297	-0.568643	-0.830485	-0.599174	-0.679358	-0.0871953	0.113022	-0.471785	0.129676
-0.245493	-1.18575	-0.916187	0.714151	1.06725	-1.20893	0.103798	-1.3858	-1.00284	-0.264258	-0.439737	-1.25263	-0.905853	-0.941989	-0.794678	2.15974	-0.114033	-0.686462	-0.66	0.0723043	0.14835	-1.05395	-0.909383	1.30448	-0.924354	1.1253	1.57726	1.24594	-0.960634	-1.52765	-1.05955	0.39456	-0.116706	-0.131214	1.7335	-1.07619	-0.984617	-0.0591602	-0.959908	-0.905927	-1.27252	-1.06565	-0.587512	-1.56659	-0.420017	0.433724	3.09406	-0.768735	0.0518739	1.10153
0.0936331	0.124946	-0.916187	-0.742699	-0.0631753	-0.477568	-1.14321	-0.128411	-1.07829	2.11333	2.42177	-1.26168	0.597803	-0.486379	-0.119777	0.0427165	2.20376	-0.141665	-0.607689	0.82023	-0.819411	1.28145	0.0303308	0.191655	-1.3075	0.694673	-0.3576	-0.489047	0.0207563	1.26054	0.766466	0.614978	-0.6785	-0.36521	-1.04808	-0.580497	-0.991684	1.61369	-1.59733	1.39272	1.26137	0.0524459	-0.729382	-0.738112	0.0129077	0.731374	-0.873023	0.53425	-0.817911	0.577191
0.79971	-1.39015	-0.748366	-0.0532277	0.580604	-0.879555	-1.46209	-1.205	-0.261567	-0.461468	-0.163261	-1.69713	0.566257	-1.14634	-0.608069	0.242644	-0.734111	-2.27026	0.551279	0.193537	0.0745459	0.569942	-1.23486	1.55635	-0.136285	1.4534	1.49407	-0.525729	-1.25745	-1.28828	-0.473842	-1.51163	-0.167946	1.77495	-0.366642	-1.07619	-0.881195	-0.13119	0.823227	0.0824144	-2.00665	1.11654	-0.418974	-0.462669	-1.40356	1.26039	0.00633097	-0.765475	-0.17755	0.819564
1.11001	0.436921	-0.538636	-0.558374	2.4349	-0.396755	0.325052	0.346697	-0.93376	0.104596	0.286654	0.159983	1.61597	-0.0986146	-0.971294	-0.568938	1.10326	-1.49353	-0.0789739	-0.910088	0.709258	1.12276	-0.281349	-0.0397832	-0.305045	0.521268	-0.373693	-0.597752	-0.368968	0.828745	-0.983684	0.820004	-0.274556	0.469338	0.0944796	0.693379	1.84975	-0.45481	0.51323	-0.168178	1.38176	0.94549	0.125599	0.565363	1.11386	-0.0875627	-0.860708	-0.19041	1.20173	0.505236
2.18949	-0.44369	-0.713727	-0.523743	1.28142	-0.547961	-0.753826	0.0963731	0.997975	-1.24266	-0.14908	-0.111635	-1.02412	-0.0831747	-0.718527	0.583429	-0.582351	-0.857277	-0.330756	-0.0258148	0.492483	1.13917	2.02848	0.63967	-0.259607	0.40424	0.955475	-1.04898	-1.14056	-1.34476	0.755238	-0.566185	-0.178677	0.0916949	-1.21415	-1.0357	-0.0284038	0.641889	-0.925571	-0.765721	2.98549	1.14068	-1.33002	0.317104	0.00411306	0.564571	-0.770482	-0.311711	-0.964641	0.127641
1.79168	-0.489408	-0.535141	-0.682106	1.05145	-1.29493	-0.789752	-0.483865	0.178591	1.10901	0.327837	-2.06956	-0.234243	-0.52758	-0.558304	0.0431493	2.05538	0.0956043	0.799549	-0.643616	-1.42159	0.090826	-1.39225	0.249814	0.503559	0.58724	-0.0209174	-0.214217	1.45313	0.232057	0.471553	-0.549187	-0.384522	0.660126	1.13691	-0.305797	-0.126111	0.0351138	1.17054	0.0218205	-1.61832	0.987372	-0.640527	0.810373	-1.38157	-1.35034	0.28571	-0.880817	-1.09402	0.560267
-0.122858	0.535628	-0.916187	1.00213	0.0235333	-0.131623	-0.145759	0.414966	0.36152	0.275177	-0.697461	0.618974	-0.0235983	0.852522	0.344268	-1.56817	1.27325	-0.764697	-1.05853	-0.771953	1.88852	-0.458387	0.140563	0.151705	-0.422246	-0.143488	-0.648853	-0.93468	-0.649186	-0.620539	-1.51775	-0.500811	-0.73861	-0.0978231	-0.27758	-0.00926798	2.40708	0.291882	-1.86221	-1.16757	0.191117	0.904959	-0.509343	2.0136	0.161218	1.54647	0.355725	-0.614718	-0.631933	0.113725
0.13232	0.418373	-0.0346281	0.353117	1.37461	0.826419	0.922663	-0.301851	0.0928214	-0.713954	0.396281	-0.141843	-0.29033	0.227626	2.28546	0.026999	-0.782555	-0.0935789	-0.354905	1.59053	1.69563	1.39474	0.517043	-0.239527	0.626495	-0.566414	0.348733	-0.892655	0.745622	0.382102	0.511376	-0.530795	-1.37842	0.180196	-1.07531	2.00984	-0.76098	0.884604	-0.83103	-0.187263	-0.448486	-0.600719	0.398471	-0.200481	0.125916	-0.418645	-0.22314	-1.0248	-0.203382	-0.577263
-0.0159755	0.549921	-0.871997	-1.36428	0.523775	-0.533022	-0.518634	-1.27178	-0.219299	2.35129	-0.583783	1.50433	-0.72327	0.121729	-0.41573	-1.19524	-0.609185	-0.226505	-0.632548	1.86983	-0.259817	0.0355425	-0.299255	0.335813	1.63892	0.679873	0.0691707	1.75425	-0.694965	-0.0407808	-0.0724268	-0.322612	-0.0669021	0.70581	0.588307	1.34088	-0.59818	0.255302	0.0505619	-1.06037	-0.566809	1.67509	0.576579	-0.943457	0.0205128	0.712121	-1.25774	0.0927781	-0.910625	0.513387
-0.294654	-0.789551	-0.916187	-0.633427	-0.939332	-0.540536	-0.911765	-0.273123	-0.0398232	0.118389	-0.697014	-0.822215	-0.440242	-0.42687	-0.0885406	0.486286	0.433547	0.100258	0.982851	1.03506	-0.0303621	0.763675	-0.521413	0.120247	0.127562	1.04063	-0.635378	0.637346	0.360499	-1.40169	-1.02863	-0.321713	0.773677	-0.259643	0.0518637	-0.616658	0.472448	0.399702	-1.09037	-0.748988	-0.761566	-1.00006	-0.334814	-0.274183	0.020208	0.494494	0.608251	-0.520422	-1.18265	0.195359
0.944272	-1.37504	-0.834555	-0.353405	-0.182624	-0.778548	0.609675	-0.709515	-1.04924	1.48802	-0.80349	-1.26068	-0.458835	-0.304354	-1.03585	-0.152611	-1.02367	-0.976666	0.163348	0.485161	-1.03762	-0.358236	-0.817342	0.295371	-1.16204	1.10629	0.327935	0.952322	-0.656632	-1.34141	0.148886	-1.66136	0.709461	1.30887	1.78928	-1.07619	-0.991684	0.649689	2.0935	-1.03124	-0.988848	2.79235	0.672358	-0.0253451	-1.79352	0.138176	-0.542695	-0.997696	-0.846097	0.797096
0.111061	0.183357	-0.718705	0.307355	-0.486811	0.371648	-0.478982	-0.834993	-0.373932	-0.936795	0.356581	-0.381781	-0.727785	-0.952042	0.0265761	0.391796	0.0984669	0.669494	0.547313	-0.333514	1.68591	-0.701289	-0.205372	0.948225	-0.0805737	1.4181	-0.995365	0.757403	-0.563046	-0.538193	0.819477	0.0186428	2.3709	0.885085	0.350776	-0.48348	0.433866	-0.774564	-1.54384	0.530458	-0.534601	-1.21024	-1.76925	0.179121	1.06209	0.129104	0.228638	-0.536523	0.119162	1.04829
-0.129451	-0.413552	0.297544	-1.31044	-1.25045	-0.895689	-0.117565	-0.148677	0.00572222	0.994962	0.619944	-0.0879153	-0.695756	-0.584448	-0.716666	-0.198836	-1.14161	1.24103	-0.587194	-0.564378	-1.14067	1.00233	0.567653	0.398625	-0.347424	0.693421	1.53188	0.165207	-0.195186	1.28819	-0.590163	0.372402	-0.242414	0.158463	-0.813465	-0.143124	1.76958	-0.358017	0.0655627	1.48733	-0.0169427	0.864689	-0.179296	1.71999	-0.748082	-0.156014	0.291001	-1.21819	-0.659495	1.15189
1.17806	-1.61372	-0.486883	-0.0100128	-0.847401	-1.42528	-0.418707	-1.3858	-1.01836	-0.284169	-1.21221	-0.470627	-1.24413	0.376049	-0.978104	0.811129	0.872671	-0.647129	1.16506	-0.875363	-1.52282	1.04669	-1.23436	1.30598	-0.209372	1.29213	-0.0643064	0.408749	-1.80233	0.194669	-1.47058	-0.149295	-1.5121	-0.391972	-0.124248	-1.07619	-0.991684	0.134511	0.472306	0.373823	0.140466	0.145298	-1.31512	-1.46068	0.0228276	-0.861614	0.591481	-0.487749	-0.51419	1.07335
-2.14269	-0.108358	-0.757006	0.976519	-0.686289	0.00642389	0.31488	1.81735	-0.876529	-0.49649	2.99933	-0.537618	0.599272	0.908179	0.0624174	1.24256	0.423445	0.288431	0.401761	-0.84386	-1.13128	0.0510535	1.14138	0.42372	-0.203371	0.221664	1.20968	-0.655795	0.0715183	1.00827	-0.967386	-0.242375	0.708085	-0.533035	0.634128	1.01643	-0.624273	-0.210235	0.84126	-0.611668	0.0428671	2.56896	0.368737	-1.69028	0.91203	-0.47756	-0.12943	0.866571	1.37002	0.83109
-0.717418	0.0861263	0.0582369	0.30836	0.559379	-0.720595	-0.282353	-0.760854	0.257685	0.411804	-1.53371	-0.748862	-1.43098	-0.703198	-0.0392635	-0.196142	2.55554	0.820115	0.336581	-0.786352	0.128462	0.531734	0.444322	0.90912	-0.684613	0.755938	-0.278327	-0.502283	-0.228496	0.676145	-0.748776	0.702297	-0.430077	-0.0735309	0.000544071	0.42462	0.201846	0.717416	0.447645	-0.62518	-0.824502	-0.462103	-0.213153	0.623983	-0.260956	-0.984931	-0.838615	-0.397139	0.169523	1.511
-0.673811	-1.12304	-0.714114	0.0748356	-0.151113	0.924959	1.24696	0.138167	1.46776	-0.251917	0.376791	1.97985	-0.291435	-0.370343	0.398493	-0.529452	1.21477	-0.278307	-0.310754	-0.498925	-0.528093	-0.671843	-0.214812	-0.353774	-0.916961	0.717432	-0.677491	-0.964845	0.30083	-0.381178	0.104995	-0.220802	-0.589221	-0.133694	0.956632	0.602966	-0.494769	0.681316	-0.465369	0.157573	0.637751	0.391413	0.442229	1.17485	0.810528	1.45051	-1.3851	-0.172509	-0.311506	0.0845816
0.3229	-0.115462	-0.402876	-0.142577	0.428454	-0.0431569	-0.939066	-1.1982	0.691188	0.075042	0.41817	-0.272069	-1.06294	-0.599089	0.614626	-0.66368	-0.488404	-0.445078	0.00633519	0.160178	-0.79379	0.798927	-0.0683633	0.45446	0.785972	-0.0994067	-0.968237	-0.366732	-0.649505	-0.786282	2.17936	-0.0915329	-0.212308	0.896825	-0.624822	-1.03663	-0.278924	1.67778	-0.304336	-0.506308	0.643605	-0.739451	-0.0463147	0.155945	0.500372	-1.08996	-0.611651	0.0894955	-0.72258	0.342166
0.823648	-1.24433	-0.838952	1.74988	0.322303	-0.246776	-0.820853	-0.544102	-1.03064	-1.27122	-0.23682	-0.409343	-0.432829	-1.44108	-0.262405	0.575804	-0.660229	-0.829758	0.986522	-0.408216	-0.431657	1.62666	-1.60523	1.19065	0.309875	1.36142	0.0940971	1.10298	-0.0118468	-0.217881	-0.158785	-0.458985	2.16255	0.82731	0.792063	-0.341294	-0.139441	1.63422	-0.552526	-0.864757	-0.899257	0.357576	-0.762872	-0.214287	-0.307739	-0.652156	1.50768	-0.198168	0.0887482	0.384034
0.589384	-0.375503	-0.761533	-0.282037	-0.364374	-0.241501	-0.213632	-1.04268	-1.07555	-0.538962	0.730485	-0.997141	0.0361058	-0.820971	-0.0410918	0.710079	-1.68398	0.417803	2.59879	-0.589369	-0.422678	-0.121571	-1.31433	0.473698	-0.895572	0.120552	-0.179706	-0.479231	-0.540887	-1.65977	0.387399	-2.2506	1.06921	0.661724	-0.298855	-1.07619	-0.991684	-0.52079	1.62324	-1.13393	-1.9657	0.512775	-0.997408	-0.751451	0.158037	1.50829	1.02919	0.135641	0.194023	-0.000422308
-0.0839315	-1.1045	-0.644078	-0.0948446	0.757405	-0.407383	0.597077	0.402041	3.1121	0.137985	-0.170872	-1.04122	-0.235743	-0.635174	0.44008	0.666073	-1.09941	-0.319222	-0.191077	-0.753554	0.362287	-0.831349	0.0238099	0.792347	-0.0914378	1.08004	-0.283269	-0.333675	-1.0836	-0.942672	-0.506479	1.41339	-0.354997	-0.587889	1.2465	-0.740662	0.112301	-0.486275	0.830239	-0.929542	-0.709211	-0.0138985	0.368698	-1.18085	0.571715	0.82452	1.06215	-0.717081	0.225159	0.947026
-0.212756	-0.664662	-0.858312	-0.399015	0.673559	-0.703407	0.479072	-0.327902	0.0417985	1.08449	0.917077	0.525611	-0.501293	-0.00672293	1.27964	0.295058	0.914003	-0.486222	-0.553875	-0.695162	-0.346384	-0.0263405	-1.10638	1.47398	-1.07758	0.944495	-0.500505	0.0213776	-0.371609	-0.297134	0.204736	-0.926612	-0.334299	-0.0423584	1.82967	-1.01472	1.3388	1.00198	0.55835	-0.823591	-0.20698	-0.0111656	-0.217217	-1.45963	-0.266925	0.884494	0.514886	-0.0127398	-0.810002	0.97654
0.148691	-1.38566	0.448599	-0.069834	1.24828	-0.508163	-0.953096	-0.399208	-0.434267	0.171578	0.00352462	-0.936908	-0.391543	-1.08003	-0.62498	0.442421	1.9783	0.124553	-0.628858	0.50403	-0.328605	-2.16602	-0.856356	-0.120979	0.76633	-0.0454552	0.351639	-0.528603	-0.822876	1.06005	-0.422228	0.119336	-0.224056	-1.02634	0.604179	-0.86189	0.388972	0.753064	0.680272	-1.17621	0.358744	-0.594631	-0.22736	-0.0120149	-1.48558	0.148625	1.15376	0.412181	-1.40143	0.355829
-0.497592	-0.188131	-0.873808	0.143759	1.30799	-0.852987	1.30418	0.544981	-0.806363	-0.561491	-0.264445	0.198632	-1.02409	0.857899	-0.560677	0.816346	-1.63595	-0.300299	1.07575	-0.864737	1.90783	0.071116	-0.469033	1.4469	-0.0785083	1.00949	0.478561	-0.481143	-0.716623	-0.892897	1.03275	0.101863	-0.916177	0.74971	-0.723933	-1.07619	-0.991684	-0.381995	0.785549	-0.690373	-0.422487	0.888675	-0.107577	0.447825	-0.915604	0.426989	1.00139	-1.13706	0.603134	1.18072
-0.393111	-0.437528	1.35549	-0.610857	1.49986	1.04308	0.2807	0.641287	-0.55625	-0.172846	1.75643	0.801399	0.406028	-0.372317	-0.80262	0.230567	2.04061	0.0889697	-0.325124	-0.823261	0.773249	-0.432364	-0.459989	-0.215132	-0.59249	-0.641956	0.525827	-1.39692	-0.48329	0.149377	-0.178203	0.315159	1.15682	-0.0853419	-1.18852	0.558764	0.0405067	-1.32689	0.397481	-0.35323	-0.787231	2.53467	0.769427	-0.111534	1.25263	-0.416095	-0.236233	1.51509	-0.636127	-0.655069
-1.10881	-0.188887	-0.366703	-0.588975	-0.768604	-0.401861	-0.213503	0.601579	0.516733	-0.224929	-0.0644947	0.017622	0.846212	-0.0806432	-0.662437	0.172432	0.540736	1.22669	-0.720699	0.237118	0.250384	-0.453972	-0.694328	-0.800739	0.14155	-0.223261	-0.184817	-1.00217	0.651396	-0.411738	-0.402784	1.60916	0.736067	-0.200962	0.0734029	1.5007	0.848682	1.10865	0.353524	-1.17621	-0.0301592	2.18664	0.783116	0.274949	-0.745155	-0.308361	-0.649651	0.168918	-0.180177	-0.522887
-0.3851	0.575469	-0.378093	-0.444977	1.0473	0.275726	-0.413179	-0.658037	-0.346	-0.449365	-0.0312455	0.18675	1.45882	-0.840017	-0.506052	-0.749464	-0.00289917	-0.248385	0.359985	0.468856	-0.263726	5.11773	-0.71292	0.167005	-0.126416	0.254429	-1.61955	-1.13346	0.228159	0.79936	1.73142	0.865509	0.570914	1.74236	0.775959	0.447812	1.43243	-1.58112	-0.610741	-0.68326	-0.974956	-0.0118988	1.74892	0.54589	1.79389	2.21916	-1.09181	1.84174	0.510787	-0.188574
1.12889	-1.05281	1.21707	-0.347218	-0.596784	0.0937898	-1.08769	-1.3858	-0.129133	0.754281	-0.459836	-0.263695	-0.286856	-1.13684	-0.445643	0.235152	-0.444637	0.720932	1.35417	1.49889	0.569471	-1.0934	-0.640378	-0.327472	-0.416847	-0.169812	0.413166	2.68262	-0.15234	-1.31468	-0.590059	-0.710743	0.611389	0.409151	0.833199	-0.534635	0.377335	-1.22725	-0.030127	-1.17621	-0.677593	-0.334096	-0.308148	-0.901132	-0.114738	-0.602486	-1.18367	-0.638577	0.347704	0.183769
0.55739	0.208682	-0.628752	-0.374017	-0.913535	0.122706	-0.353848	0.57551	-0.649175	-1.93232	-0.0832124	0.426947	-0.575496	-0.580726	-0.820276	0.581653	-0.742924	-0.427332	-0.624629	0.289469	0.700221	-0.578827	-1.15396	-0.268433	-0.655376	-0.123233	-0.685256	-0.709081	-0.239474	1.17395	-0.554667	0.908732	0.882263	-0.380798	-0.284168	-0.209635	0.657757	-0.00292158	0.68552	-0.92725	0.22045	0.357215	-0.587279	-0.75045	0.74726	-1.29671	0.53982	0.134679	-0.214719	0.393348
2.0875	-0.466687	-0.916187	-1.55974	0.684861	-0.355922	-1.05575	-0.949484	-0.013955	0.27067	-0.146964	-1.02045	-0.663709	-0.0423741	-1.0437	-1.32463	-0.657849	-0.168011	1.85744	-0.909352	-1.60339	-1.2322	-0.523049	0.854091	-0.331836	1.09767	-0.602792	-0.129282	-1.2452	-0.561582	-0.396127	-1.07387	0.171846	0.322545	0.701558	-1.07619	-0.688539	0.991784	-0.424041	-1.17621	-1.00882	-0.873841	-1.74988	0.0870796	-1.2316	-0.324239	1.1101	-0.484436	-0.580755	1.05953
-0.332125	-0.731572	-0.346636	-0.0629108	-0.356162	-0.567664	-0.806411	0.114667	0.0698334	-0.0264578	1.46861	-0.727792	1.13116	0.166752	-0.374747	-0.117595	-0.490957	-0.71224	0.299086	-0.2231	-0.778481	0.0826826	-0.672994	0.675277	-0.302528	0.781403	0.276099	-0.550873	-0.72971	-0.024176	-1.17955	1.35747	0.607456	0.311442	0.349691	-0.857668	0.317861	-1.03893	0.342529	-1.03705	0.140249	-0.921237	0.865066	-1.08938	-0.328273	1.39287	-0.257778	1.22869	0.873653	-0.0209457
-0.794227	-0.325894	-0.916187	-0.376279	-1.61194	-0.154836	-0.252463	0.367191	-0.726468	-0.256112	-0.400092	0.826784	0.628387	-1.25328	0.260878	-1.54947	0.218417	1.35685	-1.28995	-0.315872	0.0891079	-0.942383	0.678243	-0.232997	1.47749	-0.273548	-0.68467	0.828893	-0.169426	0.228793	1.60331	0.191301	-1.86113	-0.612198	0.249256	1.81728	0.136387	0.286566	0.215821	0.29387	0.718506	0.48133	-1.02392	0.00755215	-0.708903	-0.786568	-0.469494	1.86828	-0.62056	-0.245402
0.719604	-1.23638	-0.739788	-1.90597	-1.13857	-1.31046	-1.96869	-1.08033	-0.442	0.328708	-0.709488	-1.40143	-0.273878	-0.716739	-0.973551	1.41185	-1.31189	-0.872519	2.93323	-0.659603	-0.122629	-0.926909	-0.437553	0.561231	-0.951243	0.21403	-0.112669	1.91272	-0.788576	2.40811	-0.0141592	-1.24521	0.510604	-0.462978	0.342064	0.766621	-0.614796	1.81858	2.03755	0.0148678	-1.7812	0.544667	-1.05903	-0.636182	-0.748477	0.0241888	0.362767	0.114312	-1.46843	0.315989
0.0201039	-0.0322693	-0.533759	0.0463643	1.88699	0.247883	-1.56124	-0.295835	-0.181818	0.429861	0.460583	-0.841148	0.35318	0.0225705	-0.972947	-0.950094	-0.758414	-0.347996	-0.979737	-0.659024	-0.0774245	0.134181	-0.703389	-0.334259	0.0582654	0.346676	-1.00224	-0.942167	-0.82279	1.94241	-0.906546	0.752627	-0.597998	-0.345625	-1.00401	0.212096	-0.310378	-0.109613	1.4383	0.0405912	0.662387	0.344539	1.37157	-0.282374	1.13295	-0.685481	-0.000778612	-0.146633	-0.86648	0.382419
-1.15019	1.14522	0.180145	-0.436617	0.678466	-1.10122	-0.610451	0.455523	0.811124	0.0458226	-0.737884	1.31286	-0.130618	0.129657	-0.563436	-0.407207	0.525529	-0.654223	1.98743	-0.390076	1.4289	1.36195	1.20795	-0.132277	0.927208	-0.549059	0.178438	0.585575	-0.827588	-1.14873	-0.496257	-1.19645	0.083629	-0.247711	-0.871992	0.0595265	0.182338	-0.215767	-1.82748	-0.180408	0.23094	-1.00888	-0.359839	1.07448	-0.682743	0.68064	1.04548	0.196623	-0.565402	0.156063
-0.0110679	0.259274	-0.0952552	-1.07727	1.19735	-0.254962	1.89177	0.286736	1.21351	-0.111077	-0.692566	1.29036	-0.0791969	-0.386365	0.039774	0.518197	-0.954393	0.924021	-0.445193	-0.106686	-0.253714	-0.835125	0.427523	0.399253	0.820653	0.960271	2.678	-0.781042	-0.139796	-0.576158	-0.612625	0.27694	-0.225712	-0.175574	1.08896	-0.64968	-0.913385	0.861851	-0.663199	0.437205	-1.05424	-0.191078	0.353177	-1.76792	-0.637024	-1.04627	0.91486	-0.885052	-1.26143	1.27707
-1.58236	0.287484	-0.661016	-0.355225	-0.605041	0.257465	-0.35191	0.616388	-0.0541286	1.09828	0.779448	-0.757964	-0.500636	2.28299	0.818787	0.913371	0.0300179	0.258916	-0.19048	-0.78696	0.0574564	1.53998	1.30361	-0.934718	-0.490751	-0.370393	-1.16179	0.343904	0.563122	-0.309318	-0.496524	0.751313	-0.573103	0.45036	2.18346	2.11507	1.72648	0.105884	1.32159	-0.868375	1.72387	-0.654516	0.666466	0.597818	0.905905	0.142788	0.334598	0.476079	-0.148796	0.348094
-1.5137	0.0263132	-0.46835	1.08344	-1.24453	-1.05442	-1.22248	0.369399	-0.322395	1.39552	0.602198	0.203964	0.366595	-0.984184	1.05118	-0.867849	-1.14115	0.298376	-0.958438	0.979941	1.08875	-0.160204	-0.471316	-0.479068	0.979232	-0.322268	0.676284	0.0217771	-0.0324619	-0.623418	0.34096	-0.00549078	0.993779	0.688568	-1.23425	-0.578322	1.19846	1.25779	0.901975	-0.149538	0.54764	-1.03576	-0.285786	-0.362472	1.5814	-0.355269	-0.4135	-0.774034	-0.359942	-0.69004
1.45697	-0.0608456	0.735767	-0.574947	0.603375	-0.487829	-1.05241	-0.345843	-0.270316	-0.0685289	0.522325	0.139991	-0.417126	-0.148555	-0.531785	-0.90121	0.0250728	-1.17519	-0.219353	0.566212	1.71632	-0.770286	-0.771944	-0.189972	0.181612	-0.794167	-1.57879	0.509801	-0.890724	-0.549126	-0.758448	-0.233146	-0.109994	-0.336267	0.177354	-0.786659	-0.891405	-1.19159	-1.07904	-0.693492	-1.85065	0.226669	-0.849642	-0.61862	-0.599234	0.0685979	-0.487874	0.119769	-0.663196	-0.318494
-1.94478	0.258568	-0.329269	-0.65065	-0.403985	0.415348	-0.641104	-0.199561	1.09167	1.24932	-0.0456089	0.121632	-1.14241	-1.26226	1.16188	-0.449529	-1.35145	-0.232391	0.650036	0.571137	-0.707058	-1.42665	-0.518001	0.0783979	-0.341175	0.0118496	-0.466724	0.10757	-0.720317	0.569516	-1.44449	1.77602	1.09655	0.585924	-0.526088	1.25995	0.657776	-1.19902	-0.601629	0.0892665	-0.82847	0.446959	-0.811751	-1.16181	-0.844774	-0.217061	0.373928	0.506744	-0.392929	0.238092
0.840199	-0.988715	-0.400956	1.28688	0.401731	0.418201	-0.211264	-1.00093	-0.248821	0.391576	0.629037	-0.677718	-0.316406	0.0714169	-0.632801	0.257717	-0.37326	0.298675	0.910258	0.0397636	-0.357421	0.109421	-0.704448	0.977544	-0.869949	0.495851	-0.330684	0.64948	-1.11796	-0.367126	0.882256	-0.524087	-0.117235	0.288334	0.293596	0.294288	-0.0978572	-0.851238	-0.2028	-0.53986	-0.449598	0.164441	-0.667377	1.59036	0.72108	0.290996	1.10181	-0.139317	0.533429	0.719043
-0.933836	-1.53409	-0.791479	0.909765	-0.519617	-1.09384	-0.39541	0.202441	-0.578904	-0.637694	1.7021	-0.547674	-1.25585	-0.140018	-0.243413	0.147084	-0.190907	-0.771222	-0.218235	-0.452496	-0.34802	0.458204	-0.411351	0.564924	0.730365	0.463292	1.53304	-0.74285	-0.546587	0.7247	-0.268461	-0.279732	-0.183128	-0.0445714	-0.890772	0.993705	-0.842334	-0.568395	-1.04928	-0.150908	-0.104395	-0.556366	-1.4364	-0.944233	-0.603817	-0.960744	-0.178278	-1.11792	0.939007	0.576622
1.33324	-0.35334	-0.846478	-0.0573294	0.705996	-1.23917	-0.767519	-1.29143	-0.278181	0.633529	-0.305573	-1.3848	-1.5385	-1.04143	-0.865309	1.71707	1.27342	-0.754335	0.113519	-0.545905	-0.842528	0.0221095	-0.688915	1.07126	-1.07374	0.960694	-0.57807	1.56747	-1.07037	-1.14142	-0.230009	0.0617914	1.42971	0.823587	0.905565	-1.07619	-0.726456	-0.586296	1.5539	-0.0500165	-0.175042	-0.101324	-0.683517	-0.995013	-0.392378	-0.310829	0.1793	-1.02067	-0.151281	1.26281
-0.499422	-0.21447	0.102347	0.518714	0.141236	-0.897739	0.079519	-0.388958	-0.606844	0.101365	-0.231531	-0.0180681	-0.740701	1.22235	-0.776908	0.0544484	-0.722171	-0.424828	-0.249446	-0.741846	-0.813187	0.676743	1.0016	0.557038	0.24493	0.473833	-0.0287838	-0.120676	0.149341	-1.24621	-0.23201	0.499769	-0.738443	-1.36783	-0.820961	0.284749	1.01004	-0.208978	-0.5482	-0.523825	0.0315022	-0.742668	0.196749	-0.475836	-0.396334	-0.275369	-0.0347009	0.603646	-0.605345	0.443948
-0.149823	0.422074	-0.622959	1.74005	1.19829	-0.184281	0.142178	-0.239423	-0.701111	-1.31798	-1.20045	0.992923	-0.670153	0.0138537	-0.654654	0.364097	-0.519058	-0.798056	4.26185	-0.870752	-1.39344	-0.374249	-0.779968	0.959626	-0.44223	0.541692	0.0447302	0.101336	-1.10994	-1.07629	-0.0341035	-0.374808	0.854694	1.05647	-0.0624201	-0.417917	0.337186	-0.858117	-0.260469	-0.316513	-0.0437193	0.369155	-0.0103418	0.0658262	-0.495656	0.114974	0.307592	-1.14362	-0.304537	0.768752
0.718007	-0.312873	-0.585297	0.0694155	1.55504	-0.818193	-0.211501	-0.305305	-0.67338	0.122689	-0.516685	-1.256	-0.203053	0.839673	-0.50591	0.202588	0.437747	-0.317116	0.649603	0.0640387	0.00832701	1.01152	-0.795557	-0.381543	-0.996604	0.0655684	-0.875775	-0.0255062	0.00512981	0.815639	-1.12617	-0.0581338	-0.947501	1.03279	0.626078	-0.758401	-0.957938	1.06706	0.351088	-1.17621	-1.80139	-1.59991	-0.180361	-0.329629	-0.563633	-0.646831	1.1823	-0.124713	-0.107596	-0.521253
-0.384777	0.0268722	-0.403197	-1.66252	-0.116576	-0.175342	1.35147	0.739006	-0.899052	1.37436	0.430619	-0.461698	0.307446	0.666861	-1.01365	0.138972	-0.0551272	1.10566	-0.538892	0.382988	-0.332762	1.38566	-0.624752	0.393471	-0.264074	0.514997	0.595146	-0.08886	-1.2021	0.0726683	-0.259277	-0.120181	1.06468	0.0860359	0.483411	0.546207	1.92432	1.46851	-0.0478945	-0.43066	0.322494	1.09957	-0.325464	1.33125	1.4805	0.542677	0.191631	0.227013	0.760689	-0.0289667
1.22699	-0.855976	-0.468549	-0.756439	0.799242	-0.427728	-1.48326	-0.275483	-0.457914	-0.0865854	-1.05969	-0.598859	-0.223254	-2.09298	-1.0437	0.764409	0.281569	-1.18376	0.396528	0.570315	0.730144	0.107151	-1.06966	0.381621	-0.0627012	1.07368	0.121811	-0.138773	-1.53682	-0.476638	-0.545288	-1.84782	0.585783	0.675007	1.14949	-1.07619	-0.991684	1.06412	-0.300377	-1.09866	-0.856289	1.1683	-1.08661	-0.0698435	-1.17055	0.269583	0.707395	-0.00883758	0.27467	0.554603
0.0280199	-0.713686	-0.916187	-0.243863	-0.141836	-0.313961	0.159388	-1.22709	-0.89648	-1.21502	-0.277822	0.659616	-0.791835	-0.105972	-0.89779	-1.06945	-1.30491	-0.421281	0.140724	-0.910088	-0.370107	0.29647	-0.225955	0.483484	-0.270488	0.702276	0.787773	-1.47037	-0.0290969	-0.268708	-0.979167	1.74861	0.253426	0.203663	-0.893171	-1.01397	-0.991684	-0.648217	0.842296	-0.219058	-0.37467	-0.371531	-1.03198	0.858384	1.48845	-1.54004	-0.116648	-1.19529	0.872719	0.387035
1.56531	0.239956	-0.424723	-0.313359	-0.206389	-0.589505	-0.688512	-1.33905	1.37058	-0.531501	1.94266	-1.18609	-0.0276861	-1.01655	-0.216273	0.233668	0.416765	2.12148	-0.357277	-0.896112	0.252704	1.60284	-0.637994	0.411095	-0.106592	0.703004	-0.00232744	0.712714	-1.00322	0.396225	0.0936229	-1.57045	0.728127	-0.00847599	0.127118	-0.789683	0.557105	-0.88316	-0.0938864	-1.03385	0.735752	-0.0219483	-0.0767372	1.07016	-0.7085	0.0004941	-0.600698	-0.552608	0.469325	-0.508993
-0.268331	-0.0847673	-0.757854	-0.198295	-0.107569	0.0414034	-1.3659	0.327129	0.278204	-0.515952	-0.633429	0.327822	-0.515912	0.854747	0.999838	0.995135	-0.509738	-0.78943	0.65151	1.07421	-1.08142	0.909999	0.0281365	-0.226584	1.03726	-0.0604923	-0.0415346	0.171136	0.586146	-0.782073	-0.0728898	0.0696322	-0.522582	0.45621	0.916638	0.171925	-0.455279	1.21521	-0.562337	0.252872	0.101206	-0.345195	-0.853192	0.761857	-1.16789	0.213964	0.172483	0.118891	0.613825	-0.761546
0.246108	-0.351941	-0.826406	0.392817	0.265137	0.464843	-0.0596633	-1.04716	-1.12518	-1.30377	0.122253	-1.14919	-0.246591	-0.968723	-0.82394	2.48306	-0.286264	-0.0706021	0.82683	-0.522056	-0.736907	1.04704	-0.144718	1.10346	0.0754943	1.32166	0.837394	-0.657201	-0.28523	0.132659	-0.480587	-0.149989	0.790693	0.260358	1.14432	-0.589509	-0.958636	0.327319	1.01162	-1.07873	0.168758	0.37297	-1.29923	0.753869	-1.2994	-1.64189	1.05808	-1.00747	0.166613	0.49248
0.799827	-1.51569	-0.907165	-0.0182214	0.115843	-1.29758	0.119623	-1.27608	-1.12738	-0.538159	-0.572239	-2.78087	-0.796097	-0.347374	-0.912384	0.348876	0.620245	-1.91283	2.28537	-0.728048	-1.59398	-0.069633	-1.59578	1.0877	-1.57226	1.57553	3.10096	0.828573	-0.755932	-1.24243	-0.682355	-1.34245	1.18189	0.286176	1.98331	-1.01289	-0.991684	3.33648	0.446568	-1.07598	-0.460378	-0.457025	-0.718467	-0.336416	-1.71753	-1.27418	0.890756	-0.773051	0.205999	0.693882
0.919501	-0.638686	-0.725351	-0.762813	1.12605	-0.851145	-0.377483	-1.04298	-0.516187	-0.574422	-0.108995	-1.36546	-0.157961	-1.90931	-1.0437	-0.484649	-0.538924	-1.52612	-0.159578	-0.642209	-0.196838	-0.475452	-1.56506	0.930492	-0.776457	0.690798	-0.0612044	-0.340481	-0.770523	-1.67159	-0.572331	-1.52133	0.410679	1.84127	0.827326	-1.07619	-0.991684	-0.164723	-1.0178	-0.598106	-1.60391	-0.170585	-1.8993	-1.45377	-0.25213	-0.721847	1.70989	-0.605139	-0.936443	0.716413
1.98941	-0.735642	-0.36373	-1.27404	0.982495	0.00178909	-2.38979	-1.3858	0.00778672	0.00669734	-1.138	-0.492954	-0.767854	-1.20635	0.669139	-0.0378394	-0.0514307	0.547881	-1.2902	-0.193926	-1.98169	1.70111	-1.42262	-0.392123	0.449724	-0.518237	-0.594327	0.0470735	-0.844404	-0.266453	1.04838	1.05119	0.742899	-0.143824	-0.470764	-0.47991	-0.714822	-1.35479	0.166458	-0.662945	-1.11666	1.57549	-1.6179	0.0298767	0.291271	1.9659	1.28565	-0.506318	0.664023	-0.670303
-0.818742	0.374671	-0.182663	1.23597	0.754969	-1.06646	1.70599	0.479809	-0.314419	0.097945	1.05997	-0.397568	-0.874443	-1.40746	0.862328	-2.08447	0.518275	0.369567	-1.09534	0.102748	0.791477	1.84964	1.00049	0.346925	-0.00168435	0.45833	-0.86667	1.92008	0.437776	-1.2627	-0.755545	0.44355	0.273979	-0.346316	-0.547065	-0.958064	0.231316	-0.565656	-0.950319	0.456643	-0.724599	0.52509	0.35554	-1.25409	1.13625	0.243946	-0.874192	1.13742	0.279427	0.323981
-0.22089	0.549446	-0.835316	-1.28085	-0.0624026	-0.516393	0.627071	-0.891035	-1.00103	-1.05941	1.81224	0.939446	0.966484	0.315254	-0.768337	-0.79982	-1.47853	-0.800556	-0.784285	-0.910088	-1.34705	-0.089306	0.475217	0.229897	0.658168	-0.545932	0.182326	-0.29288	-1.29788	-0.91265	-0.382199	-0.743736	1.75857	-0.410955	-0.349443	-0.223579	-0.949128	1.42084	1.18985	-0.185516	-0.87415	0.467149	-0.236401	-0.281244	-0.180772	-0.113559	-0.250906	0.364015	1.45107	-0.263647
-0.477927	-1.20654	-0.438542	0.285606	0.663802	1.31251	-1.00166	-0.873203	-1.01815	0.304482	0.907499	-0.641682	2.34373	-0.283419	0.552425	-0.810386	-0.324388	-1.04755	-1.86514	-0.759017	-0.371	-1.07071	-0.723227	-0.0255817	0.198009	-0.221315	-0.00879812	-0.563056	-0.0539028	-0.368547	-0.407113	-0.227515	0.078146	0.531627	2.21826	-0.795069	-0.746267	-1.08192	-0.925558	1.0372	0.0768324	0.0782138	0.16391	0.00842285	-0.267945	-0.445555	0.444775	-0.556917	0.199578	-0.825939
0.88671	0.312034	1.07503	0.341188	0.195025	-1.02602	-0.471101	-1.12541	-1.12738	-0.180888	-1.49347	-1.70168	-0.0796078	-0.79333	-1.0437	0.304732	-0.368437	-1.97733	-0.088329	-0.910088	0.922995	-0.0261011	-1.18468	1.92871	-0.209935	0.399683	0.126079	-0.379492	-1.72722	-0.678585	0.791481	-0.640633	0.879635	0.796752	0.00144225	-1.07619	-0.95653	0.411632	1.20668	-0.925142	-1.20884	-0.219622	-1.2583	-1.10124	-0.563008	-0.925605	0.911342	-0.202992	-0.0221905	0.629784
0.566239	-1.952	-0.785115	-1.25425	0.113972	-0.848212	-0.358824	-0.605459	-0.966902	0.734579	-0.456752	-1.15362	-0.96481	1.42078	-1.0437	1.56918	-0.00548458	-1.66126	2.42624	-0.655337	-0.600747	0.540317	-1.65735	0.750213	-1.05323	0.635224	-0.263838	-0.576864	-1.22171	-0.425848	0.321352	-0.0384914	0.913184	-0.202255	2.27847	-1.07619	-0.991684	1.30529	0.253697	-0.898435	0.985702	-1.71194	-0.739105	-1.206	-1.65978	-0.876147	1.89856	-1.17008	0.365334	0.285179
-0.527143	0.446692	1.01215	0.00585721	0.447035	-0.901853	1.13098	-0.330472	0.734393	0.381096	-0.922845	0.447636	-0.28158	-0.405716	0.279614	-0.727436	1.12426	-0.237741	1.05278	0.573569	1.53274	-0.313677	-0.540502	0.483296	-0.0475223	0.0823979	0.769883	-0.769812	-0.81796	0.715813	-1.18175	1.08448	-0.855556	0.215275	-0.501182	2.14318	0.391059	0.777295	-1.04236	-0.596678	0.177652	-0.349759	-0.512976	0.387598	0.52704	-0.110611	-0.271903	0.420924	-0.0322015	0.402824
0.541306	0.700508	-0.250148	1.58087	0.187793	-0.0998883	-0.664862	-0.587037	-0.785844	-1.26242	-1.18496	-1.81676	0.331449	0.163569	-0.742157	-0.280743	0.602806	-0.881697	1.48007	0.396656	-0.808938	-0.271067	-0.637617	0.441801	-0.371422	0.212837	-0.181285	-0.212339	-0.84314	-0.505449	-0.474636	0.00856543	-0.459367	0.767361	1.02879	-0.815912	-0.327964	-0.323301	0.638652	-1.12037	-0.245937	-0.948214	-0.571977	-0.366986	-1.2376	-0.527057	2.17611	0.0456691	0.463393	0.580789
0.167487	0.613258	-0.190631	0.706585	0.69145	-0.304629	-0.134455	-0.858121	-0.471279	-1.81231	-1.12958	-0.0155236	-0.644402	-0.476005	-1.03183	0.809001	-0.940854	-1.20824	0.655164	-0.910088	0.168925	0.598989	-1.18523	1.37502	-1.89608	1.707	-0.492843	0.707658	-0.733467	-1.03767	2.63223	-0.577857	0.460134	1.06622	-0.048645	-1.07619	-0.582036	0.775761	0.956848	-0.770628	-0.215448	0.802078	-1.05858	0.301147	-1.91402	1.53269	0.403121	-0.720402	0.132497	1.18231
-1.18417	0.34488	-0.912895	0.319606	2.49035	-0.936836	0.65334	1.06793	-0.759469	0.0342069	0.267241	-0.153076	-1.0815	-0.281221	-1.0437	-0.948765	0.00747156	1.56674	-0.495487	0.106501	-0.35851	0.0620856	0.24639	0.120175	-0.500951	0.427662	0.553999	-1.18056	-0.267643	-1.07325	0.651612	-1.30542	1.16806	0.36518	0.367465	-0.630265	-0.392615	-0.0613604	0.684678	0.259575	0.011265	-1.10785	0.309952	0.455446	-0.0113175	1.3865	0.531642	-0.845095	-0.647277	0.0264622
0.606953	-0.887966	-0.655901	-1.11091	0.833836	-0.577915	-1.47789	1.61408	-0.152105	-0.546487	0.839769	-1.77042	-0.916567	-0.444906	-0.864079	0.567999	0.689962	-1.05779	2.06189	-0.387816	-0.479082	-0.834343	-1.77349	0.979802	-0.947362	0.560613	0.178814	1.10185	-1.15667	0.342496	1.0171	-1.08621	0.228557	1.36916	-0.233287	-0.778207	-0.611987	0.693832	0.812486	-0.662407	-0.77318	0.261144	-0.519905	-0.607955	-0.457444	0.222721	1.81707	-0.795143	0.290798	1.05194
-0.0964494	-0.717787	-0.754555	0.548454	0.696219	0.411734	-0.653947	-0.966882	-1.03915	-0.196908	0.248938	-1.19992	0.467648	-1.21766	0.249855	0.103317	-0.888816	0.648718	0.619312	-0.910088	-0.815744	0.87454	-1.29749	0.597836	-0.800575	1.80055	1.34426	0.558155	-0.575922	0.051272	-0.423011	-1.0732	-0.0957034	1.98698	0.0998918	-1.07619	-0.677503	0.995678	-0.929413	-0.17752	-1.33162	0.150763	-0.130102	-0.0409899	-1.43127	-0.758924	-0.132002	-0.777672	0.473857	0.635818
-0.45565	-0.865475	-0.916187	1.08437	1.76556	-0.516624	0.114171	0.368802	0.458867	-1.02578	0.299897	0.772506	-0.250928	0.140053	-0.709216	-0.338017	0.475246	0.526459	0.395259	-0.283981	1.79543	0.0852304	0.850836	1.06279	-0.770251	0.173893	-0.413788	-0.0841886	-1.04853	0.0208242	0.256603	-0.47135	0.231516	0.451241	0.512902	-0.765721	0.505789	1.82686	-0.857584	-0.0861555	1.62974	-1.14652	0.62057	0.418489	-0.867588	-0.821853	0.706302	-1.15447	-0.262234	0.462428
0.788581	-0.277808	-0.916187	-0.341433	0.151087	-1.17875	-1.77727	-0.291396	-1.12738	1.09687	-0.218432	-3.01384	-1.05075	0.904592	-0.221281	0.80953	-0.45579	-1.66152	0.669838	0.209366	0.107547	-1.59304	-1.65189	0.761731	0.175801	0.45559	0.807481	0.442355	-1.76048	-1.03667	0.0999866	-0.805393	0.109231	0.152462	0.469696	-1.07619	-0.991684	1.87386	0.033762	-1.17621	-0.953455	-1.04095	-1.61262	-0.845716	-0.626276	0.240979	2.66634	-0.531245	-1.30274	0.277403
-1.26656	-0.840853	-0.916187	-0.545568	-0.348366	-0.818372	-1.94411	-0.75462	-1.08615	-0.512988	0.162649	0.409655	-0.160167	0.100851	-1.01285	-1.46793	-0.254375	-0.653935	-1.32724	-0.565527	-0.462222	0.328173	-0.0819966	1.18442	0.207091	0.758914	-0.619876	0.614328	-0.791307	-0.115738	-0.675601	0.866595	-0.35907	0.894059	-0.240052	-0.537239	0.122244	0.433664	1.10927	-0.122773	0.515277	0.163648	-0.155932	-0.375561	1.75737	0.481328	-1.01029	0.00247196	0.852708	0.36744
-0.848956	-0.0884887	0.225265	-0.455393	0.785571	0.297633	-0.236443	-0.179074	0.627454	-1.67256	-1.33927	1.11851	0.685146	-1.11655	-0.47998	0.135258	-0.829503	-0.930962	-1.12106	1.05014	-0.46764	1.43227	0.422997	-0.034824	0.152474	-0.219164	-0.799075	-0.209046	1.39698	0.522687	2.03072	-0.149945	-0.986969	-0.116861	-1.30993	0.21249	0.233306	-1.31207	-1.33703	-0.447168	-0.395191	-0.561035	-0.525737	-0.403396	0.923193	-1.27336	-0.0623846	0.366169	0.127946	0.345827
-0.682792	1.70255	0.0129118	-0.489717	-0.548478	-1.3666	1.30005	0.184877	-0.565007	-1.55958	-0.169622	0.57924	-0.413113	-1.01925	-1.0437	1.39192	-0.309552	1.08667	0.748571	-0.910088	-0.251767	-0.202677	-1.06263	-0.134732	0.253276	-0.399257	1.07095	0.227304	-0.569835	1.58785	-0.0410326	0.0797542	0.673391	-0.702017	1.02307	-0.880529	-0.970474	-0.495919	-0.516718	0.264577	-1.18998	-0.534876	-1.10831	-0.0466275	-0.430998	-0.954927	-0.122175	-0.64438	0.799435	0.775492
1.3249	-0.533166	-0.155316	0.71713	-0.966632	-0.64578	-0.982295	0.308444	0.088709	1.59545	-0.0763898	0.468343	-0.835094	0.646298	-0.378092	-0.0313762	0.577083	-0.855991	-0.0726171	0.205909	0.516676	0.22169	-0.428981	0.874667	0.0111595	1.51193	-0.466448	0.458151	0.662224	-0.277418	0.204388	0.106403	0.626145	2.41783	-0.73106	0.223525	0.330743	-0.152661	0.640996	-0.287666	0.484782	-1.66559	0.457968	0.42077	0.920303	0.824087	0.389564	-0.0885749	-0.711881	0.488168
-0.287312	0.03782	1.11133	-0.684688	1.15647	-1.21794	0.157411	-0.134711	-0.564361	1.02828	-0.06855	-1.93671	-1.23491	-0.546315	-1.0429	-0.516036	0.328079	-0.260626	-1.07765	-0.893629	-0.00777686	1.60655	-0.807466	0.591712	0.647218	0.108613	1.28673	1.67041	-1.12968	0.69387	-0.646129	-0.630203	-0.793872	0.0381222	1.4988	-0.615196	-0.03781	-0.514652	0.140974	-1.01573	-1.21163	1.45385	-0.960666	0.0202463	-1.42882	0.954857	-0.480491	-0.481623	-1.18605	0.319891
0.739155	0.0100231	-0.527207	0.283977	0.290942	-0.717092	-0.509607	-0.782065	-0.946499	-1.01081	-0.907955	-0.512988	-1.07394	-0.527444	-1.00364	1.33421	-0.612953	1.45691	1.29799	-0.789051	-0.65155	1.0068	-0.810059	0.872649	-0.167471	0.870658	-0.419291	1.24311	-0.58307	-0.30892	1.94904	-0.323406	0.357955	-0.469483	0.737995	-1.033	-0.822938	-0.536374	0.678067	-0.036715	-1.59761	0.395255	-0.451707	-1.37064	-0.835539	-1.46766	0.900412	-0.82588	0.224875	0.826591
-0.307508	1.59905	-0.511425	0.0983319	-0.243015	0.771743	0.498801	0.4672	1.63732	-0.624635	1.41848	-0.823539	-0.80977	0.54393	-0.338563	1.00643	0.0159049	1.21374	0.726934	-0.356166	0.561535	0.379344	-0.120989	0.0104596	0.344663	0.898871	1.15914	0.654141	-1.02134	0.0328621	1.05818	0.638418	2.51291	1.68012	-0.700752	-0.222825	-0.332607	1.5156	-0.014358	-0.690173	3.11117	-0.807076	0.421421	0.11232	0.152958	0.610562	1.21956	-0.666854	-0.26881	0.484621
0.249097	0.0460034	1.19173	-1.17037	-0.0866971	-0.188801	-0.581399	0.515735	-0.254303	-0.243929	0.630127	-0.471755	-0.78902	1.09405	-0.81962	-1.2878	-0.916233	1.5816	1.2263	0.178591	-1.08072	-1.05737	1.15532	-0.356868	1.12292	-0.218666	-0.499293	-1.61462	-0.300049	0.205527	0.579187	0.245778	0.492195	0.0907664	-1.50485	2.57176	2.62626	-0.508412	-1.07403	-0.0405894	1.05906	-1.48122	-0.296138	0.155397	2.65399	0.0690572	-0.356526	-1.2878	-1.30967	1.32611
1.89406	-0.993983	-0.493429	-0.314407	-0.0512528	1.69785	-1.72196	-1.11968	2.51524	-0.395347	0.346001	-0.375401	-0.214245	0.046998	0.200001	0.862	-0.381689	0.23695	1.07354	0.0475555	0.0707419	-1.13588	-1.38156	0.405224	-0.167057	0.573532	0.310183	-0.21174	-0.552474	-0.397732	-0.0188022	-1.93515	0.027834	-0.00606489	0.540397	-0.740912	-0.639763	-0.685176	0.571624	0.996878	-0.531459	-0.134341	0.211296	1.72007	-0.756423	-0.666612	3.34891	0.110341	0.424757	0.316068
0.807745	0.243333	-0.465442	-1.37587	-0.976373	-0.60165	-1.5233	-1.21609	-0.416384	0.418352	-0.24814	-1.50936	-1.06608	-0.143851	0.17021	0.00641155	0.624008	0.497877	0.116416	-0.600495	-0.29059	0.53591	-1.01457	1.1735	-0.85827	0.669813	0.604577	0.567194	-0.722152	0.643184	-0.350828	0.423278	2.383	-1.28091	-0.142627	-0.683473	-0.191166	1.06114	1.65367	-0.95599	-1.00958	-0.190915	-1.41714	-0.202726	-0.72435	-0.782352	1.04975	-0.594887	0.323922	1.1918
0.614926	0.961919	-0.288191	-0.33125	1.299	0.38852	-1.13863	-1.37872	-0.980569	-0.18928	-0.785473	-0.459659	-1.99732	-1.19397	-0.46005	0.440827	1.33395	-1.38296	0.483874	-0.902089	-1.00345	0.21905	-0.443255	1.46008	0.00907254	1.3073	-0.0357408	-0.593264	-1.22936	1.11166	0.668202	-1.13095	1.32397	-0.320388	1.567	-1.07619	-0.991684	-0.753752	0.0514979	-1.17621	-1.26613	1.79137	-1.45188	-0.540038	-1.62045	0.125706	0.630811	-1.2878	-1.20947	0.694626
-1.27652	0.170563	-0.0645651	-0.8372	0.261955	-0.389845	0.698223	0.560326	0.0297293	-0.534272	0.499885	0.0146179	-0.401174	-1.00761	-0.816204	-0.201541	0.459428	-1.10903	0.64674	0.425379	0.386669	4.27941	-0.503866	0.447923	-0.744846	0.982965	0.0770221	-0.452448	-0.850179	-0.64801	-1.02466	-0.641334	-0.963401	2.60755	-1.6916	0.0549785	0.755509	1.41328	0.426582	0.681621	0.714647	-0.166812	-0.173975	-0.473876	-0.205145	0.118871	-0.33652	-1.2878	-1.00682	1.2579
0.898502	-0.752928	-0.82037	0.664218	0.6661	0.567471	2.16231	-0.515112	1.69174	0.374459	0.645886	-0.0971303	-0.439131	-0.401437	-1.0437	-1.31282	0.965726	-0.620184	-0.469818	-0.559343	-0.506527	-0.754539	1.16915	-0.397181	-0.107371	-0.134591	0.0867133	-0.260483	-0.232255	-0.511544	1.25791	0.130825	-0.426829	-1.14485	0.702222	-0.895353	1.68553	0.237961	-0.924096	-0.568614	-1.20026	0.0861143	0.744172	1.81238	-0.312484	0.0508504	-0.421787	0.711106	-1.07397	0.0424938
3.12324	1.08797	-0.87848	1.54674	1.21265	0.162955	-0.697969	-0.450668	-1.00141	0.712864	0.639937	-0.526521	0.567716	-0.585647	-1.0437	1.5037	-0.48275	-0.282978	-0.638655	-0.779366	-0.854157	0.0343013	-1.40244	0.459959	-0.712456	-0.173256	0.558912	1.27207	-0.890197	-1.19897	0.918302	-1.16074	-0.126349	0.361024	-0.172285	-1.07619	-0.440563	0.974653	-0.0564601	-0.650654	-1.58874	0.42458	-0.816738	-1.17992	-1.55663	0.0591125	0.180945	-0.712569	0.355645	0.583143
-0.684698	0.947195	0.219837	-1.86713	-0.564638	-0.226595	-0.849502	0.871996	0.645586	-0.209872	-0.628468	0.492669	0.624062	0.451559	0.950391	0.0907898	0.69564	0.469455	-0.409809	-0.150662	0.0194189	-0.693248	0.610422	0.0243908	0.340214	-0.499732	-1.38516	-0.289644	0.51138	3.41925	-0.930004	0.803289	1.8256	-0.246265	-0.241773	1.33326	-0.423135	-1.7184	-0.352355	0.65863	0.158047	0.808245	0.254641	1.07998	-0.499593	1.86124	0.340336	1.04318	-0.531426	-0.0947223
-0.909943	-0.634269	-0.849058	-0.610304	1.43214	-1.00501	0.0728464	-1.25806	-0.493822	-0.436886	0.0869143	-1.01716	1.79006	-0.248886	1.50685	-0.352723	1.58183	0.20263	-0.424047	-0.378198	-1.38946	-0.541244	0.131143	-0.189408	-0.0492355	0.242193	1.21177	1.16977	-0.083894	1.70242	-0.0159999	0.00112397	-0.427604	0.94411	0.653581	0.328307	-0.932632	-1.09806	0.254308	-0.877667	-2.0636	0.255934	-0.791846	-0.547671	0.498631	0.916811	-0.163362	-0.118359	-0.320811	-0.305283
1.31311	-0.274641	-0.627198	-0.0204447	-0.443855	-0.852084	0.450555	-0.311298	0.0994752	0.0595259	-0.000689499	-0.516676	1.02293	-0.143514	0.384394	-0.777828	-0.480915	0.920926	-0.301281	-0.483995	0.138679	1.69624	-0.721536	0.38119	1.72798	0.102074	0.312436	-1.10324	0.709345	-0.817001	-0.921885	-0.864723	-0.544293	0.971508	-1.26102	-0.627742	1.09133	1.33068	1.35061	-0.930427	0.240204	-0.871819	-1.29705	0.483895	-0.137714	0.208682	-1.90035	0.54485	-0.358039	-0.184735
0.400864	-1.57998	-0.520346	0.400146	1.73469	-0.21316	-0.432228	0.150734	-1.05847	-0.57969	0.993225	-2.69193	-0.322126	0.955506	-1.0437	0.71296	-0.151148	-0.945258	0.901694	-0.910088	1.79262	0.373626	-1.36737	0.0328133	-1.93728	-0.223967	-0.600726	0.498535	-0.89137	-1.30194	-0.551138	-0.232887	-0.13129	-0.173056	0.817235	-1.07619	-0.991684	-0.0809989	1.57189	-1.13171	-0.422098	-0.589801	-0.592744	-1.23403	-2.02379	-0.90125	1.0815	-1.04141	-0.487841	-0.062904
0.651666	-0.0606305	0.418916	-0.1333	-1.32804	-0.228629	-0.500023	-0.868126	1.95931	1.33221	0.682216	-0.531437	0.834559	-0.176017	0.426911	1.9144	-0.168937	0.370903	0.0169611	-0.274082	0.270652	0.810942	0.236708	0.00323844	-0.403989	-0.110053	-1.35368	-0.592665	-0.303836	1.5574	-0.0679646	-1.00041	-0.174587	-0.504894	0.317163	-0.929829	0.221669	-0.713308	-0.205435	-0.920767	-1.1582	2.66616	0.319114	0.12754	-0.81247	-0.316146	2.6783	0.75384	-0.983568	0.110671
1.35918	-1.95454	-0.916187	0.379616	-0.0708136	-0.422858	-0.262701	-1.02974	-0.712357	0.610556	-0.999807	-1.79502	-0.309443	-0.597382	-0.72707	1.62842	-1.93318	0.135968	0.810875	-0.42693	-1.09222	0.0578356	0.57132	0.553632	-1.14882	0.651106	-0.11571	0.656112	-1.08825	0.894092	0.1127	-0.621818	0.73797	-0.935771	1.10048	-0.881901	-0.991684	3.18367	1.85216	-1.09733	-0.934529	-0.839602	-1.27419	-0.420135	0.0708936	1.53325	0.540767	-0.996624	-1.76553	0.997604
1.13282	-1.24799	-0.680467	2.33692	-0.271224	-0.935237	-1.16187	-1.3858	-0.814989	-0.664143	-0.543104	-1.09721	-1.12457	0.0336505	-0.925703	1.57335	-0.217327	-1.87914	2.392	-0.74318	-1.5971	-0.794294	-0.97042	0.642491	-0.406424	1.10986	0.302432	0.395898	-0.697735	0.227575	-0.177357	-0.68698	1.26052	-0.0285897	0.555694	-1.07619	-0.991684	0.355378	-0.18367	-0.905466	0.170858	0.239321	-1.04803	-1.08449	-1.56564	-0.224872	0.518953	-0.778328	-0.371741	1.3377
1.08297	-1.74815	-0.916187	0.446066	1.79464	-1.92014	2.0065	-1.3858	-0.814364	-0.566075	0.663067	-0.165838	-0.707893	1.12741	-1.0437	0.706751	0.333833	-1.96492	1.16267	-0.361098	-1.34948	0.830496	-1.40413	1.22371	-1.76117	1.27092	1.02588	0.553361	-0.754015	-0.969478	2.13803	0.492437	1.02993	-0.0944285	0.159318	-1.07619	-0.196903	1.14977	1.10553	-1.17518	0.358292	-0.964214	-1.26536	-1.94288	1.38768	-1.69922	1.15377	-1.21703	0.613983	0.925386
-0.0138202	-0.168258	0.612368	-0.182701	-0.997501	-0.278724	-0.341924	-0.306405	-0.380453	-0.0812287	1.01951	-0.122294	0.529052	-0.332525	-0.0382351	-0.0324464	-1.69656	0.714171	0.218791	0.121216	-0.619828	-1.08462	-0.188102	0.875464	-0.721796	0.75909	1.30554	1.17629	-0.0513662	-0.503757	-0.526442	-0.216317	0.177039	0.315464	0.170726	-1.00822	-0.805725	-0.278946	1.45205	-0.16775	0.437037	0.439752	-0.349527	-0.00782919	2.54149	0.819024	0.00661556	-0.496303	0.251953	0.498971
1.07979	-1.31222	-0.293816	0.237687	0.709378	-0.69436	-1.749	0.227935	-0.583764	0.618883	0.290006	-0.0251576	0.0382413	-0.521243	-0.571582	0.508113	1.34263	0.12093	0.522305	0.0616251	0.213788	-1.01541	-1.39663	0.688743	-0.513622	0.43807	-1.18978	0.507503	-0.627683	-0.0764584	1.7558	-0.789198	0.711362	-0.89743	0.274467	-0.14092	1.08545	0.60942	0.0437148	-1.08013	0.460531	-0.397689	-1.19193	0.510002	-0.0981964	-0.0757993	-0.147248	0.318949	0.637264	1.44237
0.14707	-0.813919	0.101419	-1.15721	0.477404	-1.21476	0.569986	-0.829577	-0.45351	0.996335	-0.148636	-0.250691	-0.713617	0.673904	0.0215814	0.0908533	1.16406	1.03884	0.461805	0.617795	1.16986	0.692758	-1.80804	0.372413	-0.754974	0.839878	-0.177434	-0.0258995	1.0752	-0.358687	-1.85299	-0.599831	-0.53835	0.0219803	0.764023	1.22101	0.717929	0.0734653	-0.148089	1.01857	-0.955114	0.142084	-0.420501	-0.165639	0.871823	0.502251	-0.231627	-1.14161	-1.2892	0.418002
1.10597	0.959144	-0.803192	0.490462	-1.19412	-0.686138	-0.569326	-0.0908594	2.93604	1.09372	-0.413341	-1.42168	-0.72412	0.482196	-0.283205	0.981914	0.523182	-0.512887	-1.25223	-0.621843	0.339538	1.6632	-0.00836885	-0.182269	-0.799966	-0.280815	-0.260581	-0.0595098	-1.32694	-0.503879	0.868101	-1.22544	0.816566	0.341444	0.100642	-1.05666	-0.64821	0.284989	2.31223	0.0820723	-0.347429	-1.40548	-0.987334	-1.82272	-1.11833	1.24781	-0.582899	1.50167	-0.634919	0.700475
-0.30575	-0.0181637	0.0031063	1.21792	1.70698	-1.20377	0.59671	-1.3858	-1.12738	-0.244608	0.0857481	-1.67993	-0.422976	-0.238028	0.457743	0.0993941	0.0440588	-0.173782	1.208	-0.84188	-0.454441	1.33372	-1.75481	0.66843	-1.49301	0.964615	0.366647	0.995123	-1.19876	-0.926924	0.817552	-1.3122	0.11622	0.736946	-0.65006	-0.997579	-0.300193	0.357176	-0.0238032	-1.0745	-1.05477	0.809312	-1.96947	-1.70211	-0.574865	-1.1794	0.515954	-0.778652	-0.663674	1.02702
1.09328	1.20582	0.838511	0.0141267	0.669401	0.420544	0.258862	-0.325008	-0.729069	-0.990174	-0.127202	-0.290065	0.20044	1.28422	0.301696	1.82822	-0.678052	-1.75505	0.662951	-0.79279	0.544765	-1.46106	-0.580423	0.384478	0.755809	0.0917978	-0.271583	-1.07969	-1.0364	0.958077	-0.154024	-0.603805	0.151031	-0.389481	0.573673	-0.311879	-0.991684	-1.12662	0.343925	-0.35769	-0.459255	0.114843	-1.08481	0.0270703	0.36153	1.37923	-0.294524	-0.599867	0.688329	0.784788
0.447712	-0.150305	-0.848972	-0.907533	0.84862	-0.359009	-1.68144	-0.162954	-0.49859	-0.102055	-0.150021	-1.4391	-0.649309	-0.56202	-0.548242	0.997923	-0.0937243	0.854333	1.81381	-0.765909	-1.01833	1.46838	-1.5605	0.56539	-0.628587	-0.436208	0.271589	0.350388	-0.376002	-0.244789	-0.683626	-0.247099	0.942035	0.114025	1.98247	-0.550607	-0.948287	-1.07818	1.89513	-1.07772	-0.620046	-1.37268	-0.835967	-0.847876	1.33457	0.474522	-0.666183	-0.376225	-0.264896	0.361561
1.0372	0.914385	-0.506899	1.37068	1.31939	0.0550363	0.231891	-0.446822	1.12962	-0.505388	-0.283611	-0.449805	-0.903936	-0.309865	-0.491785	2.37666	-0.641597	-0.536854	-0.909574	-0.910088	0.660711	0.391144	-1.40448	1.15015	-1.36887	1.06979	-0.335811	3.04153	-0.191673	-1.80461	-0.313286	-0.420565	0.535548	0.157324	-0.87704	-1.07619	-0.573268	1.58678	-0.741262	-1.11948	-1.26295	-1.17213	-0.184465	-0.292498	-0.184905	0.866756	-0.307042	-1.2878	-1.72641	0.702622
-0.0604873	-0.507767	-0.904958	0.190773	-0.400221	-1.0292	-0.161354	0.436709	1.12011	-0.365543	-0.177617	-0.642253	-0.652068	0.617806	-0.651995	0.200103	-1.64062	-1.25487	-0.0160413	-0.536129	1.21158	1.37517	-0.437064	0.892614	-0.424486	0.173012	-0.901236	-0.0160036	-0.342714	-0.493345	-0.45455	-0.0208523	0.406942	0.823678	0.185172	-1.07619	0.713145	-0.125771	0.199931	-0.979733	1.18789	0.239315	-1.27759	1.08926	-1.22828	-0.0844262	-0.290027	-0.740657	-0.465462	0.799376
1.37169	0.640344	-0.916187	-0.593204	-0.882849	-0.122903	-0.113479	-0.127887	0.245297	-0.274351	0.692783	0.086317	1.09653	1.894	-0.752033	0.42161	1.07232	0.0290434	0.0841112	1.36699	-0.725706	-0.861189	1.40801	0.0281641	-0.282372	0.17361	-0.334257	-1.31738	0.0919496	1.02026	-0.0342493	0.319073	-0.383609	1.69872	-0.00855587	-0.0728863	-0.55483	0.0549316	-0.870216	1.78181	0.0744469	0.724645	0.669916	-0.892403	0.377162	-0.346252	-0.214056	0.72029	1.94157	-0.318523
-0.067163	-0.459746	0.060969	0.636667	0.365223	0.067094	0.0863266	0.0758931	-0.972649	0.408286	-1.17371	-0.310517	-0.556452	0.263275	0.562026	-0.516436	-0.683444	0.417854	1.28736	0.430581	-0.754841	0.262483	-0.3666	0.539922	0.56896	0.794838	0.0379729	1.01955	-0.304397	-0.508379	-0.847996	0.476092	0.840558	-0.329818	-0.271923	0.87233	0.336992	0.932859	-0.806727	-0.726574	1.17821	0.489272	-0.508963	0.19223	0.561155	-0.197919	-0.86973	-0.369825	0.766402	0.451792
0.84103	0.00323105	0.00347789	-0.657057	-0.0437331	-0.834304	0.324605	0.815792	-0.386775	-0.810098	-1.71784	-0.0108283	-0.467529	-0.320268	-0.847522	1.36786	-0.591343	-0.0519884	-0.556609	-0.910088	0.32012	1.09602	-1.21125	1.06654	-0.298611	0.568854	-0.783527	-0.693393	-0.584128	-0.233604	0.474305	-0.114679	-1.35972	0.789911	-0.385963	0.397251	0.0831885	1.62024	1.2521	-0.068312	0.1487	-0.183648	0.256614	-0.466397	0.129479	-0.448308	-0.69062	0.807948	-0.0414207	0.397948
-0.316872	-1.3459	-0.58381	0.151657	-0.858979	-0.800316	-0.35296	-1.0771	-1.11552	-0.322487	-0.424319	-1.61565	-0.616912	-1.09583	-0.997489	2.54275	-1.68578	-1.18055	0.823372	-0.910088	-1.53636	0.636223	-0.123248	0.92151	-1.65445	1.13882	0.715727	-0.406996	-0.808571	0.375321	-0.10029	-2.13112	1.68804	2.17821	-0.0700485	-1.07619	-0.989767	0.443026	0.79702	-1.14478	-0.922204	-0.019382	-0.896389	-1.27689	-0.13749	-1.48343	0.488176	-0.237109	-0.574736	1.02099
0.700713	0.261351	-0.818155	1.9134	0.640803	-0.84664	0.177023	-0.422188	-1.12738	-0.942832	0.560927	-1.43498	-0.250221	-0.0316402	-0.941377	1.25116	-0.0815706	-0.458893	0.688801	-0.863877	-1.27351	0.00945902	-0.673966	0.356153	-1.73503	0.648921	0.166337	-0.303151	-0.654974	1.09628	0.245928	-0.632976	1.45136	0.48681	0.559968	-1.01104	-0.991684	2.22775	-0.49377	1.61098	-0.848585	-0.505872	-0.665449	-1.31834	-2.02379	1.05183	0.896795	-0.665194	-0.421456	0.490154
-0.470266	-0.788316	-0.268192	-1.08637	-0.00724268	-0.702484	-0.107944	-1.0397	1.04871	-2.11811	0.207142	1.23122	1.07231	-0.528859	-0.842667	-0.0472704	0.727626	1.52372	-0.469031	-0.413854	-0.581355	2.24101	-0.511959	0.0146652	-1.46539	0.630696	-0.72965	-0.997529	-0.0589854	-1.22694	0.501519	-0.315322	-0.13252	-0.325105	0.231278	-0.450343	1.19931	-0.663662	-0.13894	-0.376844	1.00312	1.59123	1.85735	-0.719813	-1.11276	0.755037	-1.58943	-0.846014	-0.0842493	-0.0937449
-0.170348	0.137816	-0.916187	0.995396	0.645034	-0.760167	0.169192	-0.0936525	-1.12738	-1.04651	-1.34849	-1.86573	0.063105	-1.05749	-1.0437	0.379939	-0.936383	-0.142284	1.29706	-0.771896	0.485441	-0.168168	0.435139	0.577121	-0.767795	1.09881	0.49757	1.88718	-0.408756	-0.333133	-0.570546	-1.34254	1.83038	-0.163329	1.23515	-1.07619	-0.991684	2.04815	-0.920048	0.331929	0.23378	-0.110622	-0.856828	-1.29872	-0.296756	-0.539219	-0.406042	0.615608	0.41531	0.840362
1.71445	-0.653658	-0.035748	-0.214941	0.468873	-1.32143	-1.5492	-1.20092	-0.963196	0.431243	0.460592	-1.22803	-0.22473	-0.913613	-0.0680863	0.681436	-1.13099	-1.5575	1.23385	-0.806134	-0.638366	-1.68718	-0.571077	0.592676	-0.481331	0.531079	0.0409765	0.868659	-0.392934	0.013145	1.5867	0.468174	0.710627	-1.41418	0.6327	-1.07619	2.42503	-1.39195	-0.110187	-0.818612	-0.128609	0.832245	-0.869432	-0.0980075	-1.23664	0.688452	0.0534835	0.66881	-0.396263	0.0208313
-0.256373	0.130594	-0.914926	-0.105183	0.801899	-0.0240794	-0.340903	0.24021	-1.05905	1.90838	-0.264727	-1.00111	-1.29714	-0.866131	-1.0437	1.43274	-0.993118	-1.97074	-0.727747	-0.876202	-0.683652	0.141174	-1.28211	1.09073	-0.530089	1.55478	0.895263	1.4674	-0.37363	-1.54225	0.648342	-1.28837	-0.0183363	0.247027	0.715945	-0.651965	-0.991684	1.24779	0.862606	-0.151761	0.314063	0.473284	-1.03277	-1.28015	0.697187	-1.3408	0.590904	-1.02691	0.239229	1.19437
0.86096	-0.668204	-0.815744	0.0884328	-0.0496635	0.456349	-0.179445	-1.33369	0.629175	-1.26625	1.14144	-1.12964	-0.821318	0.367038	-0.425376	0.118177	-0.565888	-1.18964	-0.0908154	-0.588107	-1.25178	-0.140132	-1.31531	0.931526	-0.844556	0.43777	0.100896	1.28251	-0.908055	-0.88423	0.210091	-0.68607	0.794478	-0.576868	1.5906	-0.474684	-0.991684	-0.176618	1.31194	0.985135	-1.54717	-0.615499	-0.498903	1.85528	1.00392	-0.3342	0.0943751	-0.977855	1.12261	0.630079
-0.82882	-0.207568	1.96638	0.373805	0.221353	-0.624753	-0.799679	0.329714	0.626457	-0.76104	-0.226431	0.0365603	0.938467	0.119115	-0.537347	-1.31027	0.15169	-0.314285	1.72081	-0.674907	-0.0381968	-0.263213	0.765746	0.45584	0.780265	0.0859702	-1.21473	-0.0185573	-0.351327	1.96575	0.813593	-1.33352	-0.159443	-0.593234	-1.35111	-0.0161412	-0.00521896	-1.45065	1.53592	1.49354	-0.808351	1.67923	0.935128	1.08769	-0.373334	-1.27764	-1.19304	0.016959	1.13464	-0.346041
-0.782489	-0.368508	-0.90727	1.3114	-0.017276	-0.966001	0.185373	0.309426	-0.711932	0.369232	-0.29267	1.05964	-0.03781	-1.02316	-0.724728	-0.869738	1.4979	-0.558312	-0.150501	-0.641522	-1.85637	0.302806	-0.0164116	0.662841	0.0205438	0.993952	-0.184378	0.719298	-1.56072	0.148269	1.30598	0.279336	1.25498	0.173095	-0.314161	0.0573581	-0.991684	0.157439	-0.624894	-1.1297	0.393977	1.18923	-0.815602	-0.81264	-1.20822	0.934871	-0.0535316	-0.700588	-0.770652	0.578981
-0.489221	-1.39301	-0.862309	0.434422	-0.295302	-0.952106	0.310058	-1.3858	-0.869261	-0.0430044	0.669236	-0.703042	-1.37668	1.50398	-0.831798	0.556693	0.536996	-1.23663	0.12849	-0.910088	-1.48518	0.500337	-1.94107	1.61815	-1.057	1.76815	0.744527	0.589798	-0.534738	-1.00139	-1.30775	-1.17554	0.0491552	1.23109	0.242865	-1.07619	-0.985115	1.51459	0.451048	-1.17621	-1.004	-1.46063	-0.982589	-1.64541	-0.354061	1.02777	1.10239	-1.13269	-1.02049	1.32873
1.22395	-0.916637	0.325271	-0.412574	-0.0938392	-0.449156	-1.22859	-1.24421	-0.641159	-0.0625648	-0.651631	-0.678987	0.960442	-0.698401	0.28596	-0.413883	1.86936	-0.376101	0.700504	-0.633445	-0.0784587	-1.00542	-0.585565	1.37057	1.6987	1.26443	0.952982	0.589525	-0.0124252	-0.947551	0.320316	-1.02519	0.317986	0.747614	-0.23322	0.450768	0.302711	0.175549	1.43847	-0.597073	-1.04374	1.47673	-0.942199	-0.470346	-1.87237	1.8055	-0.67386	0.0909248	0.288956	0.495542
2.5821	-1.29799	-0.303655	0.675573	2.06149	-0.71812	-1.11471	-1.34704	-0.996624	0.319398	0.0947962	-0.429598	-0.701404	-0.636435	-0.35168	2.06504	-1.04152	-0.216194	0.780904	-0.889085	-0.235576	0.89092	-1.12161	0.2256	-0.785809	0.213109	-0.945771	-0.00162935	0.564266	-1.49147	-0.557004	-0.536996	1.89232	-0.321855	0.721471	-0.540765	-0.245159	0.140832	1.37507	-1.11648	-0.566981	1.16171	0.743338	-0.119097	-0.148719	0.856376	1.44837	-0.517043	0.202101	0.683914
0.961383	-0.828669	-0.2519	0.537833	-0.255869	-2.05382	-0.56052	-0.979309	-0.391893	0.196144	-1.50441	-1.34309	0.884239	-0.472359	-1.0437	0.104351	-0.460464	-1.10521	0.298604	-0.44737	-1.48355	-0.752085	-0.935878	0.936985	0.0114809	0.94455	0.216884	-0.388534	-0.426118	0.370259	0.93925	-1.59039	0.00880146	0.433123	1.49472	-0.663734	-0.991684	0.898588	0.0535078	-0.985802	-0.145154	0.433044	0.0370333	-0.37164	-0.201451	-0.184007	-0.124924	-1.24009	-0.202687	0.122558
-0.0166796	0.814735	-0.327894	-0.669548	0.027523	0.0454389	0.462094	2.16482	-0.440811	2.44805	-0.372963	0.0914392	-0.513487	-0.461101	-0.658197	-0.0488793	0.310956	1.70309	-0.370766	-0.791211	-0.712138	-0.980232	-0.995525	0.121963	-1.38802	0.184455	0.14407	-0.988837	0.585889	-0.77078	-0.341489	0.560829	-0.757517	-0.548806	-0.249045	-0.128739	0.0711936	0.638483	0.441006	-0.50585	0.360833	-0.845826	-0.380449	-0.48379	-1.90703	1.20627	0.148915	-0.00962317	-0.522286	0.286687
1.22652	0.0103387	-0.823881	-0.375552	0.265226	1.03884	0.522678	-0.84419	0.820866	-0.676068	-0.708713	0.660663	-1.25818	-0.266979	-0.708795	0.173898	-0.519331	-0.826454	0.756724	-0.910088	-2.13889	-0.390313	-0.484352	0.993341	-1.65445	0.646477	-0.0249496	0.128034	-0.532494	0.403217	-1.04805	-0.689086	0.284601	-0.177486	0.105099	-0.83008	-0.0982579	-0.417787	1.17664	-0.936771	1.94945	-0.588024	-0.405964	0.118306	-0.865007	-0.11894	-0.676859	-1.2878	-0.906034	0.914342
0.560798	-0.895857	-0.804677	0.263435	0.0306616	-0.667482	-1.76658	-0.323943	-0.848558	-0.147853	0.791739	-1.10718	-1.33924	-0.644489	-0.836007	0.224784	-1.32414	-0.299302	1.61042	0.0821161	-0.998405	-1.6239	-0.656407	0.436917	-0.475365	-0.261456	1.12367	-0.00476673	-0.847894	0.309398	1.01531	-0.514574	-0.845968	-0.159059	-0.0895787	-0.852212	-0.948899	0.898679	0.656814	-0.648666	-1.08569	-0.683393	-0.17671	0.0767138	-0.313117	-1.09	-0.498687	-0.743136	-0.826326	-0.282938
-0.825514	0.00055337	0.916437	1.17129	-0.568728	-0.296077	-0.455716	0.908996	-0.868218	-0.302017	-0.579066	-0.14938	0.197678	-1.19315	-1.019	0.218826	-1.18342	-0.177733	-1.11202	1.68342	0.56742	-1.52041	1.59928	0.0839907	1.6955	-1.11568	0.367466	0.000491168	-0.602483	1.73704	1.75823	-0.720305	-0.0509449	-0.84443	0.386393	0.294544	0.864854	-1.12539	-0.728315	-0.105746	-1.02476	-1.11767	-0.17757	-1.18442	-0.371681	1.20816	-0.961906	-0.254014	-0.961287	-0.763315
-0.187705	-1.26703	-0.916187	-0.782132	0.258288	-1.48878	0.250412	-0.421006	-1.12738	0.622007	-0.435318	-1.04215	-0.717868	-0.899886	-1.0437	0.541494	-0.438438	0.809863	0.182718	-0.84106	1.54813	-0.294858	1.18773	0.0978268	-0.766634	0.682446	0.901781	-1.06979	-0.888162	-1.06988	0.0718296	-1.18197	-0.309504	0.738325	-0.561404	-1.05986	-0.991684	1.8126	0.180933	-0.894399	0.0127602	-0.772545	-0.067971	-0.128521	-1.48888	-0.395157	0.101796	-0.130632	0.812869	0.531808
0.320583	-0.410986	-0.408392	0.545646	0.841767	-0.75161	-0.384692	-0.560118	-1.12738	-1.91564	0.671368	-1.75104	-0.29997	0.105507	-0.924024	1.54399	-0.897066	-1.02314	0.904699	-0.910088	-0.131722	0.467578	-0.539751	0.73599	-0.350717	0.803738	0.0888359	0.0721531	-0.0863014	-0.928281	0.710358	-1.63472	1.30374	1.07124	-0.839166	-0.677078	-0.891604	-0.050055	-0.0772012	-0.171351	-0.109279	-1.03596	-0.380211	-1.36845	0.818859	-0.299654	0.446672	-0.713229	-1.09316	0.539774
-0.190274	-0.319039	-0.916187	-0.394512	-0.145745	-1.6511	-0.754525	-1.12583	-1.12738	-0.553865	-1.16263	-2.17195	-1.55143	-1.16276	-1.0437	2.97063	-0.293353	-1.07542	-0.043252	-0.86607	-0.992605	0.895563	-1.86933	1.13644	-0.651472	1.54616	0.647019	-0.415917	-1.07797	-1.04483	0.502615	-0.584267	1.05325	0.132764	0.736257	-1.07619	-0.991684	0.486801	1.8359	-1.17621	-1.64451	-0.150025	-1.49496	-1.37241	-1.06762	-1.15208	1.23172	-1.2878	-0.727869	0.913008
0.289596	0.172617	0.423757	-0.528447	-0.522938	-0.0128111	-0.0382254	-0.275684	-0.581334	-0.462487	0.00352875	0.355323	-0.604561	-0.70949	0.329053	-0.818649	-1.34607	0.625294	0.321612	-0.202132	-1.10053	-1.17964	0.78758	-0.122964	1.66046	-0.606861	-0.140179	0.85652	-0.337353	0.257292	-1.56856	0.47329	-0.570418	-1.15763	-1.1453	1.15437	0.745157	-0.276537	0.404563	-0.987437	0.935671	0.146807	-0.0801973	3.13923	1.9746	1.19719	-0.011375	0.0230765	-0.0424707	-0.00335095
1.17176	-0.707645	-0.528084	0.232755	-0.656389	0.217679	-0.361366	-1.02253	-1.04651	-0.265807	-0.209971	-1.57906	0.090988	-0.189748	-1.00779	0.742414	-0.459902	0.461934	0.408152	1.00951	0.394834	-0.019875	-1.9639	0.108425	-0.972774	-0.244213	-0.0370708	2.02254	-0.882275	-0.688345	-0.788352	-0.406298	-0.340643	0.20889	2.05914	-1.00466	-0.626276	0.830751	0.757024	-1.01981	-1.08037	0.771482	-0.198674	0.773982	-0.78483	-0.442217	0.445199	-0.399399	-0.801196	0.273048
0.464334	-0.940953	-0.679944	-1.33408	0.469281	-1.17544	-1.36057	-0.653016	-0.19267	-0.0991188	-1.04947	-0.864564	-1.5101	-1.11706	-1.0437	0.754532	-0.129975	-1.40196	1.66778	0.195214	-0.366357	0.334845	-1.93148	-0.157557	-0.14409	-0.0783358	0.000607014	-0.388031	-0.616638	-0.643056	-0.734798	-1.46322	1.46904	0.999148	1.32767	-0.788216	-0.991684	0.953356	1.82859	0.477888	-0.721307	-1.14942	-1.57174	0.47789	0.0953996	0.339289	0.0477778	-0.136343	-0.0774475	0.00944525
0.877139	-0.435658	-0.916187	-0.512271	0.225724	-0.480625	-1.29111	-0.269399	-0.18354	0.912	0.0747738	0.757984	0.954701	-0.108381	-0.754711	0.187045	1.31203	0.373668	-0.433282	-0.142184	2.06494	-0.126283	-0.0343396	-0.413416	1.30618	-0.446109	0.398011	-0.484229	-0.141921	-1.31747	1.62377	-1.09851	-1.15792	-0.66075	-0.34791	-0.117029	-0.524733	0.128471	-0.288579	-1.02469	0.841686	0.858806	-0.610763	-0.350934	0.506022	-0.245794	-0.528729	-0.185297	-0.581017	-0.658954
-0.13914	-1.42311	-0.916187	-0.276129	0.0258336	-1.10318	-1.52886	-0.515319	-1.12738	-1.08422	-1.40831	-2.52442	-0.986341	-0.533549	-1.03772	0.482695	-0.782674	-1.9687	1.36079	-0.711555	-0.343307	0.831371	0.248835	1.03064	0.00436792	0.674954	1.87796	0.751163	-0.556415	-1.93691	-1.14722	-0.627126	-0.559649	-0.340148	1.04622	-1.07619	-0.991684	0.481111	1.07067	-0.973126	-0.597006	-1.4418	-0.849253	1.84657	-1.13368	-0.610571	1.31175	2.35604	0.319198	0.349239
0.471279	-0.0398419	0.0674837	-1.4651	1.12759	0.345321	-0.709138	1.35292	-0.534999	0.171283	0.660585	-0.394973	0.0306813	2.768	-0.952342	0.453194	-1.515	0.715389	1.12132	-0.872659	-0.513105	0.0920181	1.55518	1.6806	-0.0565019	1.02129	-0.744092	-0.666153	-0.482895	1.52668	-0.511346	1.28253	-0.114252	0.220708	-0.700524	0.95905	0.840678	0.144839	0.356599	0.740369	2.49513	-0.328107	-0.350278	-0.507306	-0.257301	-0.454174	0.658997	0.288377	-0.744947	0.858898
0.261643	-1.18693	0.263555	-0.875103	1.33309	-1.02015	-0.129363	0.408358	0.392026	0.0802249	-0.822143	0.0277488	0.0462593	-1.0092	1.95325	-0.259164	0.298082	0.618603	-1.22392	-0.901335	2.00633	1.34124	-0.0931916	-0.658044	-0.636523	-0.255652	-0.974535	-0.855325	-1.13449	-0.576202	-0.21044	0.836054	-0.263352	-0.325583	-0.228615	-0.211016	0.883614	0.703569	-0.784882	-0.890358	0.862039	0.372561	0.35405	0.647052	0.781282	-0.109941	-0.141001	-0.447287	-1.67984	0.331752
1.94519	-0.887421	-0.0438533	-0.535869	-0.778092	-1.00066	-0.96668	0.554153	0.404684	-0.228383	1.22392	-1.13557	-0.792197	0.0603314	0.522008	0.0851431	0.3186	1.44661	-0.499965	-0.910088	-0.428279	-0.455927	-0.139418	0.0458956	-0.799288	0.329132	-1.18873	-0.768393	-0.988969	-0.615124	0.375488	-0.15922	0.14308	-1.18899	1.39732	-0.878037	-0.168369	-0.154636	-0.436356	-0.442775	1.24068	-0.982638	-1.04624	-0.79164	-0.179653	-0.622599	0.934146	-0.242616	-0.243235	-0.29418
-0.411618	0.67596	-0.815087	-0.0502161	0.74109	-0.764777	0.581032	-0.0130497	-0.0638188	-0.0174557	-0.545861	-0.0397744	0.225342	-0.382665	-0.764763	0.776489	1.21579	0.14644	-0.205133	-0.818196	-0.476522	2.45287	-1.06634	0.970752	-0.0567926	1.17465	0.461683	-0.426774	-0.502827	1.56294	0.0927398	-1.59409	1.66138	-0.106786	0.731965	-0.564374	-0.991684	-0.936776	-1.05487	-0.694681	0.160484	-0.283099	-0.338698	1.20836	-1.53374	-0.531899	0.479975	-1.2878	-0.56691	0.633996
-0.0323244	0.575312	-0.155885	-0.322016	-1.13522	-0.128475	0.0504994	0.000819981	-0.144144	0.435774	-0.124088	-1.13206	-1.74352	-0.318318	-0.657487	1.14695	-0.990047	0.813583	1.08369	-0.303955	-0.342622	-0.494797	-0.0801653	0.629306	0.942159	0.708363	0.845135	-0.182176	-1.33687	-0.171049	-1.78376	-0.821945	-0.231503	0.844236	0.186143	-0.577651	2.09573	1.95179	-0.537308	-0.0195307	-1.87667	-0.228722	-0.663626	-0.768817	0.4345	-0.879326	-0.207974	-0.589273	-0.981059	0.328659
1.39348	0.406971	-0.892299	-1.09727	-0.036617	0.346562	0.0482464	-0.672911	-0.010676	0.0332854	-0.28767	-0.28826	0.90943	0.131084	-0.0698692	1.3402	1.47615	-0.362453	1.1163	-0.239016	-1.6972	1.18561	-0.763373	0.669094	-0.272127	-0.154534	0.513826	-0.287746	-0.954005	-1.89022	-0.378603	-0.541572	1.467	-0.392119	2.09904	-0.647008	-0.991684	0.996385	1.02624	-1.17621	-0.2215	0.907198	-0.571856	-0.921625	-0.714412	-1.34019	0.80581	-0.376281	-0.165392	1.73835
-0.688404	-0.375033	-0.559186	1.16881	-0.157862	-0.282794	1.11455	-1.14426	-0.510431	-1.72587	-1.07513	-1.22877	0.255286	1.25268	-0.926375	1.41772	-1.20468	-0.645642	0.731345	-0.910088	0.46659	0.292174	1.12178	-0.182087	-1.11502	-0.472253	1.73008	1.25219	0.054269	-0.918293	1.89487	-2.17654	0.615245	0.0714603	0.34733	0.842814	0.791822	1.73253	0.442119	-0.352247	-0.824484	0.392543	-0.933267	-0.839228	-0.0291563	-0.137218	0.318574	3.51637	0.592964	-0.364188
-0.661676	-0.716647	-0.916187	-0.301379	-0.635602	-0.903591	0.0368915	-0.362731	-0.737761	-0.326839	1.89453	-0.788734	-0.914999	-1.16888	-0.177924	0.840891	-0.449103	1.10271	0.207777	-0.545435	-0.921145	-0.876193	0.725284	0.876873	0.325595	0.350996	0.975423	-0.0682058	-0.769862	2.01401	-0.339672	0.309907	0.950318	1.29345	-1.44872	-1.01337	-0.944354	1.68666	-0.193925	-0.670563	-0.581579	-0.112646	-1.01193	0.43376	-0.475838	-0.0147262	-0.467931	-0.401845	-1.01718	-0.282785
1.75552	1.09819	-0.708156	1.42583	-0.167505	-0.787706	-0.179133	-1.25201	-0.870615	-0.24804	0.339707	0.230532	0.138401	-0.417854	0.724303	1.29654	-0.00063664	-0.612186	1.4287	-0.00441951	0.463235	-0.268628	-0.371742	0.0742185	-0.564062	0.213761	1.29237	-0.546601	-0.276821	-1.2395	0.269357	-0.671651	0.3181	1.83471	-0.0633397	1.54634	0.0873169	-0.516093	-0.130165	0.990219	0.666857	-0.568508	-1.18122	1.30586	0.802861	-0.867915	0.227911	-0.158328	-0.79056	-0.727071
-1.04768	0.347388	-0.58607	1.96757	0.978545	-0.08203	-0.402942	-0.685793	-1.12738	-1.5973	-0.698805	-0.684373	-0.345067	-1.5891	-0.891704	1.7711	-0.371994	-0.29423	-1.00257	0.245958	0.530372	1.95393	-0.938916	1.02916	-0.622528	1.33118	-0.245972	0.648668	-0.808125	-0.786679	0.496309	-0.984621	2.34089	0.659688	0.0578076	-1.05827	-0.788944	1.006	-0.164409	-0.123069	-0.0466802	4.0262	-1.90132	-2.22779	2.21183	-0.982743	1.6991	-1.27514	1.11295	1.29188
-1.60837	0.627757	0.432317	0.690956	-0.680204	-0.788348	0.0672688	1.11295	-1.02965	-1.01545	0.62692	0.790138	0.709193	0.129145	0.712257	1.20322	0.497643	-0.237537	-0.243083	-0.741206	1.45015	1.10127	0.260706	1.94362	-0.928618	0.883842	-0.415647	-0.813963	-0.780333	1.63341	-0.989475	-0.893755	1.40953	0.0883231	-0.692123	-0.154278	0.489506	1.24447	-0.170854	-0.491411	1.17882	-0.449235	-1.28635	-0.288753	-0.616075	-1.27061	-1.2513	0.755502	0.227224	1.3669
-1.04167	0.352823	-0.916187	-0.0334412	1.83529	-0.235543	0.698504	0.70323	-0.604163	-1.00431	-0.976389	0.284726	-1.08044	0.756781	0.0179353	1.91147	-0.146022	0.280679	0.454715	-0.676179	-0.803179	0.296625	-0.181809	1.28705	0.266448	2.0004	-0.0898838	-0.523589	-0.685312	1.18605	0.296112	-0.500343	0.859847	-0.132374	1.12842	0.11694	-0.269199	1.35856	0.186572	-0.137466	0.661343	0.300913	1.76391	-0.650305	-0.987234	0.168115	-0.1564	-0.520667	1.03939	1.6561
0.161077	-0.922872	0.673936	0.370342	-0.0790248	-0.528566	0.20706	-0.909692	-0.455594	0.51778	-1.18757	1.42134	-0.680074	0.988602	-0.20301	-0.22152	0.628905	-0.249923	1.31109	-0.508526	1.78948	0.879639	0.208778	-0.411139	-0.903466	0.0690579	0.113684	-0.536126	-0.676448	0.763751	0.0631613	-0.0221469	-0.559138	0.0552998	0.0556848	0.269542	-0.650373	-1.01522	-0.481104	0.169213	-0.313161	0.0441484	1.68906	0.0399518	-0.240418	1.31187	-0.359747	-0.430406	0.467243	-0.0945623
1.16992	-0.441695	-0.697485	-0.636092	-0.0798202	-0.315046	-0.614082	-1.3858	-1.12738	-0.892464	-0.745489	-1.20979	-0.605077	-0.907635	-0.218776	-0.0639924	1.34373	-0.909428	0.565843	-0.0686962	-0.739035	-0.868367	-0.399011	1.26021	-1.16805	0.953838	0.524504	0.656869	-0.728668	-0.314354	-0.421591	-0.0596311	1.2069	1.3389	0.795521	-0.0537766	-0.777561	-0.0502516	-0.57185	-0.755356	1.36594	-0.795304	-0.698293	-0.55762	-0.129827	0.650285	1.17371	-0.724025	-0.288421	0.41613
0.134368	-0.855546	-0.820595	0.0139897	1.31849	-0.356587	0.170185	-0.905851	-1.0951	-0.451904	-0.784539	-1.70827	-1.20129	0.289952	-0.854482	0.7217	0.70885	-0.455789	0.169257	-0.278224	-1.0333	-0.2124	-0.444407	0.492646	-0.706765	0.920318	1.13251	0.725559	-0.563058	-2.0597	2.12762	-1.30908	-1.18445	0.000127846	-0.478621	-1.07619	-0.991683	-0.227123	1.36507	-0.883352	-1.25136	-0.418943	-1.69181	-0.675402	-1.35209	0.0291089	-0.528227	-1.20582	-0.732996	0.746839
0.599044	-1.26855	-0.863679	-0.612244	1.10891	-1.55671	0.697174	-1.3858	-1.12738	-0.00402328	-0.162698	-1.99702	-1.48763	-0.271204	-0.520109	1.54966	0.253053	-0.742221	1.3932	-0.247566	-1.79919	0.204533	-0.791495	1.07605	0.0595863	0.939997	2.03535	-1.18794	-0.541914	-1.086	0.646879	0.435958	0.245485	-0.35874	1.35839	-1.07619	-0.982539	0.687807	1.6881	-1.17621	-1.59287	-1.05052	-1.3861	-0.614059	-1.87413	-0.308315	1.09733	-0.0450072	1.81371	0.686534
0.385255	0.796399	-0.404912	0.0238014	1.06601	0.125698	0.529093	1.58758	-0.127506	-0.0337667	0.804946	0.0689687	0.837183	1.96802	0.188112	0.348391	3.12332	0.375926	-0.792884	-0.168959	-0.851343	-1.06799	-0.0344885	-0.517083	0.273225	0.158027	-1.29043	-0.230763	-0.513342	0.0850089	1.31923	-0.356167	-0.34356	-1.273	0.341206	-0.485955	0.0985814	-0.820017	-0.539005	-1.17621	0.618268	0.117869	0.733058	-0.510195	0.800385	0.620626	0.658771	-0.098847	-0.102337	-0.991346
-0.0965307	0.59665	-0.0916575	-1.05018	1.06245	-0.146362	0.958079	1.21917	0.231662	1.67493	0.397418	-0.8862	0.974062	0.822376	-0.580161	-0.0180022	0.37898	0.266535	-0.646336	-0.458448	0.480259	0.692183	-0.335484	0.686095	-0.555575	0.0862346	-0.644909	-0.754166	-0.430132	0.831791	-0.375026	0.185834	0.363944	-0.541832	-0.04673	1.01878	-0.813419	-0.220606	0.427375	-0.768145	1.09528	-0.435425	0.268628	-0.218201	-1.52964	-0.730428	-0.0955644	0.141095	-1.71753	0.161469
-0.852607	1.01392	2.67947	-0.390897	-1.16641	0.324797	0.237497	1.65449	-0.431967	-0.992525	-0.254982	-0.40142	-0.109537	0.212257	-0.18454	-0.745173	-1.04587	-0.400716	1.53288	-0.068221	0.781851	0.231584	0.527921	0.0746161	-0.0789046	-0.101147	-1.02113	-1.09301	-1.36844	0.345107	-0.692078	1.55688	-0.577808	-0.5263	1.33749	-0.482521	0.226809	-1.02507	1.44782	-0.10462	-0.313631	0.155232	-0.0368414	1.45047	-0.976986	0.129595	2.00363	-0.479513	-0.291881	-0.375972
0.617545	-1.82122	-0.517525	-0.837316	-0.326334	-0.493197	0.523817	-1.02483	0.86068	-0.0741355	0.765766	-2.13992	-1.83118	-0.601744	-1.01687	1.14965	0.889608	-0.639621	0.492972	-0.910088	-0.91732	-0.60428	-1.91236	0.739936	-1.96802	0.956701	2.03935	0.192354	-0.634029	-0.45034	0.623574	-1.60804	3.03343	2.05384	-0.902019	-0.700967	-0.252582	0.963811	0.617625	-0.584764	0.930853	-1.06372	-1.93326	-1.39433	0.126045	-0.551124	0.766244	-1.2878	-0.925688	1.3475
1.63794	-1.33658	-0.075244	-0.0557219	-0.578636	-1.63755	-0.711977	-1.15961	-0.562635	0.469722	0.157994	-1.21825	-0.689962	-0.761679	-0.174993	1.65481	-0.122833	-2.0874	1.75861	-0.910088	-1.01683	-0.422746	-1.54518	1.57271	-1.29696	1.05492	0.594239	1.13288	-1.41748	-0.829669	0.213105	-1.30225	2.27584	0.529776	1.42009	-1.07619	-0.991684	0.144242	0.425603	-0.138437	-0.937742	-0.84458	0.196748	-0.272929	-1.91215	0.0222502	0.594957	-1.25004	-0.208385	1.77761
2.12073	-0.72637	-0.916187	0.391538	2.35579	-0.882208	-0.217308	-1.38462	-1.05752	-1.54298	0.213369	-1.10419	-1.08981	-1.50611	-1.0437	0.629727	-0.0537181	-2.1374	0.261163	-0.910088	-1.10199	0.481192	-1.23427	0.5778	-1.34383	0.696879	1.81046	0.0304468	-1.5502	-0.848069	0.673525	-0.991652	0.71261	0.871877	-0.102353	-1.07619	-0.991684	-0.120723	0.757094	-1.10687	-0.027909	0.899235	-0.97843	0.276287	-1.50405	-0.683896	0.535825	-1.10809	0.747984	0.391122
0.113374	0.269284	-0.548545	-1.03287	1.4194	-0.958789	-1.38658	-0.735575	-0.180828	-0.582962	-0.440851	-1.18981	0.137925	-0.831304	-0.738395	-0.426077	-1.65903	-0.285029	0.8218	0.847986	-1.57233	0.0397005	-0.196955	-0.468112	-1.03043	0.355092	1.72628	0.808159	-0.418347	-0.921836	-0.259745	-0.417261	0.239349	0.741028	-0.125289	0.414757	0.110675	0.59182	-0.19786	-0.834451	-0.34035	-1.05719	-0.78364	-0.72525	-1.63397	1.38206	-0.534682	0.401654	-1.17107	-0.676234
-0.0678005	-1.0019	-0.875087	0.700915	-0.439527	1.04945	-0.302709	-0.798393	-1.12674	-0.231649	1.46714	-1.06405	-1.12036	0.325438	0.0514887	0.386757	-0.568856	-0.336868	0.555854	-0.262693	-0.757277	-0.438063	-1.20114	0.807556	-0.942874	0.700284	1.16495	-0.467969	-1.0925	-0.815736	-0.252455	0.310872	0.816415	-0.324669	0.910116	-1.07271	-0.265866	0.157876	0.880857	-0.371742	-0.786111	-1.23844	-0.488299	-0.322707	0.583751	-0.786738	0.741664	-0.797229	0.65995	0.615368
-0.489259	0.439542	-0.916187	2.95081	0.0644778	0.167736	-0.947313	-0.839111	-0.962819	-0.17662	0.140687	-0.760972	-0.588274	-1.21475	-1.0437	0.115337	0.0646229	-0.840978	0.120245	0.643662	0.738564	0.0778747	-0.244835	-0.464769	-0.301366	-0.0968859	0.22985	0.487835	-0.69858	-0.882931	2.29767	-1.18583	0.887197	0.607697	-0.0459871	-0.967907	-0.991684	-0.714419	-0.283042	0.880479	-0.0448303	0.204218	0.23057	0.667151	1.00509	-1.02672	0.698243	-1.2878	-0.112301	0.278536
0.436762	0.39453	-0.200661	-1.18999	-1.17006	-0.988901	-0.940117	1.7441	-0.157563	0.00654953	0.522062	-1.19492	-0.669726	0.319258	-1.0437	0.14395	-0.338301	-1.49172	0.762568	-0.887067	-1.37995	-0.596846	-1.23447	0.974983	-0.658282	0.643038	-0.282449	-0.158587	-1.40325	0.385129	-0.780541	-1.03808	0.228218	-0.277499	0.403705	0.41345	-0.642313	-0.1151	0.0207386	0.020329	-1.37421	2.71844	-0.703436	1.13166	0.0485024	-0.0172259	1.97177	0.991088	-1.76945	0.37784
-1.19687	-0.572732	-0.337988	-0.987364	0.461534	1.21154	0.713201	-0.288146	0.0894682	-0.603852	-0.584347	0.471995	0.937197	0.2795	-0.486069	-1.04363	-1.70916	0.45101	0.762895	0.481097	1.00857	1.21825	-1.12902	-0.436874	0.141589	-0.47311	1.34601	-0.284799	-0.57355	-1.47198	-0.881311	-0.508478	-0.592295	-0.938205	0.10673	0.109003	-0.653497	-0.787986	0.374878	1.65346	-0.364583	-0.372603	0.600529	0.456632	2.46064	0.372928	-1.08425	0.911485	-0.198331	0.0288954
-1.6667	-1.06316	-0.614375	0.240908	1.96152	-1.1861	-0.0554016	-0.982224	-0.757368	-1.38476	0.354265	-0.798823	-1.08382	-0.609495	-0.923549	0.739509	-0.76533	0.0800417	-0.347477	-0.763784	-0.497607	0.451612	-0.254151	1.2118	0.660743	1.29923	1.24224	-1.16258	0.0177478	0.0421786	1.30984	-2.25325	2.3679	0.89752	0.498785	-1.07619	-0.991684	0.46087	0.157228	-1.09378	-0.567071	-0.865415	1.20501	-1.67739	-1.0361	-1.25461	0.626464	-0.279783	-0.0339787	0.196062
0.442567	0.0851614	-0.529088	0.744309	-0.712057	-0.703672	-0.61601	-0.764729	-0.923352	-0.13482	-0.217621	0.705849	-0.967079	-1.14584	-1.0437	0.195401	-0.357341	-1.51319	0.456159	-0.898622	0.834883	-0.959538	-0.110624	0.75953	-0.83859	1.19765	0.11048	-1.07916	0.568966	-2.21317	1.40159	-1.15891	2.18397	0.773718	-0.146833	-1.07619	-0.744331	-1.24096	-0.0774422	0.47585	-0.92182	-0.403505	-0.697587	0.214393	-0.92007	-0.660955	0.502981	0.826632	-1.27915	0.617742
1.06333	-0.576663	0.159707	1.53387	-1.20224	-1.59217	-0.106269	-1.26503	-1.12738	-0.0864246	-1.62591	0.237775	-1.03456	0.214038	-0.795556	0.913212	0.941759	-0.298505	0.710297	-0.910088	-0.578886	-0.0322165	-1.44917	0.981853	-1.40585	0.792849	0.309814	0.0897012	0.436565	-1.63716	0.291071	-1.99579	1.3341	2.36668	0.808585	-0.774862	-0.819062	1.89405	1.39299	-0.426792	-1.67814	-0.261535	-1.47134	1.32844	-1.63425	-0.100795	-0.179714	-0.811797	-0.741129	0.531753
0.354651	-0.81392	0.346012	-0.476249	0.291659	-0.019594	-1.05986	-1.16616	0.784963	-0.373061	0.124835	-1.22009	0.151739	-1.16512	-0.731987	0.672533	0.695376	-1.25823	-1.17519	-0.591242	-0.853626	-1.02368	0.426808	0.154222	-1.07222	0.511685	-0.226546	-0.538792	0.0571505	-1.34739	-1.08925	-1.34477	-0.339126	-0.325998	0.393344	-1.07619	-0.882717	1.30584	-0.414847	-1.14285	0.664353	1.39518	-0.331982	-1.1154	-1.04221	1.88438	0.362754	-0.496039	0.186234	0.502885
-0.0243154	0.217032	-0.916187	-1.5005	-0.389749	-0.684807	-0.394493	-0.468902	0.0870631	1.28509	1.14703	-1.21835	-1.70659	-1.37578	0.571894	0.321803	-0.334669	1.51363	0.59097	-0.148567	0.136322	1.68175	0.00237523	0.266753	-0.0247932	0.101276	-1.65074	0.198418	-0.294814	0.0728629	-1.10499	1.35182	-0.0355072	0.000232422	0.375145	-0.365001	-0.106969	-1.18618	-1.28462	-0.461291	-1.36002	0.808179	-0.574736	1.44927	-0.662724	-0.709853	-1.28015	-0.381715	-0.0676585	-0.19051
0.36268	-1.02047	-0.908571	0.389753	-0.596019	0.201337	-0.393759	-1.07497	-0.143379	0.497715	-0.0190256	-0.198113	-0.971285	-1.24503	-0.75068	0.900324	1.08072	0.185019	0.0578408	-0.910088	-0.279236	-0.366157	-0.478496	1.63873	-0.166367	1.23167	1.8965	1.24776	-0.765443	-0.233775	0.975353	-0.440608	0.341773	1.72777	-0.661533	-0.374914	-0.711617	1.89557	-0.20903	-0.436626	-1.81096	-0.0417755	-1.65682	-1.42887	-1.11017	0.398072	0.230199	-1.18788	0.0747998	1.35814
0.40985	0.0751788	-0.306801	0.0290442	0.15084	-0.604536	0.947239	-0.076225	-0.814856	1.81806	-0.677016	-1.28906	-0.168595	0.569351	-0.356869	-0.480902	-1.38376	0.286084	-0.778716	-0.910088	-1.21486	0.334039	0.0110762	-0.241253	-1.18721	0.373263	-0.872055	0.112162	0.839674	-0.617575	0.808902	-0.364329	0.193026	-0.609626	0.56258	-1.02834	-0.181649	-1.23889	0.760521	2.3173	-0.737913	0.308512	0.675906	-0.97346	-1.71809	-0.611637	0.318769	2.16425	-0.0955634	0.194264
-0.522673	0.482166	-0.105016	-0.49429	1.14309	0.188755	1.30738	-0.652845	0.691095	1.16656	1.44845	1.96151	-0.163917	-1.67424	-0.248418	-0.384711	-0.312181	-0.377921	-1.05932	-0.392988	0.145342	-0.389924	1.19385	0.208224	0.144816	0.0688667	-1.01858	-0.411039	-1.27411	0.658663	1.01392	-0.123805	-0.564141	0.0959403	-1.15642	0.62561	0.592416	-0.464798	-0.788655	-0.291461	-0.983752	-0.180758	0.0199163	0.788503	0.750416	-1.15875	-0.18066	0.296152	-0.833511	-0.392006
1.13264	1.81881	-0.916187	0.760603	0.676293	-0.733671	-0.0168669	-1.14591	-0.198362	1.06331	-0.312889	-0.244036	0.121771	-0.0460963	0.395281	-0.80538	-0.42415	-0.946729	0.0650637	0.265434	-0.827069	0.152282	-0.968102	0.11701	-0.0575115	0.0177801	0.19515	-0.240779	0.240507	0.0873902	0.192472	0.0186033	-1.30638	-0.56609	0.436398	-0.481793	1.33336	2.34849	0.289296	1.00672	-0.422021	-0.301024	-0.275062	1.29006	1.56704	1.36836	-0.14025	0.802631	0.424464	0.461486
-0.00918198	0.331973	0.678698	-0.736017	-1.28833	-1.21703	-0.338631	0.624221	0.938354	-1.55668	0.175793	-0.621323	-0.418564	-0.294001	-0.0122676	-0.28995	-0.319568	-1.62321	-0.313908	-0.467473	1.30964	1.55169	0.687576	-0.203123	1.68483	0.609873	-0.866089	-1.40113	-0.64545	-0.203985	1.68242	-0.16658	-0.740174	0.276877	0.680767	-0.349318	-0.51728	-0.135243	1.27254	0.234403	-0.32015	-0.460291	-0.62967	-0.222892	0.614487	-0.616771	0.282629	-1.06974	-0.215408	-0.168867
-0.731799	-0.637226	1.22833	0.883803	-1.06507	-0.544893	3.1023	-0.579707	0.606583	-0.20575	-0.765944	1.24888	0.548702	0.583452	0.53931	0.592509	-0.442367	0.398014	1.35199	-0.614346	1.26916	-1.33193	0.172665	-0.759881	1.66817	-0.718327	-0.772539	0.0176661	0.274491	-0.167024	-0.189349	-1.06945	0.636429	-0.686312	-0.2878	0.529183	-0.337521	-0.79169	0.0975051	-0.788503	-1.88379	0.351491	-0.96745	0.0525695	0.241208	-1.17599	0.284022	-0.325117	1.67579	-0.831334
0.283252	-1.02583	-0.662536	-0.522907	0.140117	0.805702	-1.25588	0.159907	-0.908501	1.86974	0.827298	-1.73708	0.115472	-1.9189	-0.894676	-0.963442	1.18899	-0.0165546	-0.319957	-0.758364	0.322621	-0.860539	-0.771844	-0.481909	-0.33611	0.267076	0.405653	-0.0539904	-0.189256	0.399524	-0.640354	-0.395994	-0.896886	-0.486263	0.28458	0.568676	1.60014	1.4799	0.707548	-1.17621	0.517927	0.627835	-0.318018	1.92769	-1.88831	1.82156	1.30411	-0.215995	-0.998397	-0.246741
0.46777	-0.897774	-0.633149	-0.313829	0.267662	-1.4924	0.532495	1.23023	-0.297045	-0.582793	-0.762236	-0.494921	0.964279	0.030818	-0.276099	1.19323	-0.859927	-0.383733	-0.727459	-0.809159	0.710053	-0.531995	-0.0960132	0.488825	-0.594224	0.444025	-0.817155	0.258832	-0.328392	0.749244	0.609887	-0.130854	1.0553	0.636737	-1.40313	-1.07619	0.288392	0.320283	1.99618	-0.387811	-0.684898	-0.57244	-0.957341	-0.813536	-0.724895	0.611408	0.3685	0.112684	0.204154	0.586398
0.000791073	-0.125956	0.655837	-0.267895	0.727734	-0.439796	-0.0516689	5.54408	-0.909977	1.7564	-1.0253	0.195646	-0.68118	0.529423	0.65936	-0.207065	-0.957139	-0.218575	0.885099	-0.78884	0.877296	-0.765793	1.07111	1.05758	0.354678	1.03469	0.228653	0.679904	-0.454255	0.0840673	-0.541185	0.579651	0.40316	-0.355397	0.0486214	1.01268	-0.0896444	-0.57712	0.407985	-0.365411	0.320518	0.878239	-0.850683	-0.12303	-0.494039	0.124483	0.479972	1.45341	-0.49467	1.04489
2.19	-0.621288	-0.916187	-0.220742	-0.875825	1.20419	-0.36881	-0.527829	-0.996774	0.0672815	1.19137	0.321533	-1.14085	0.225362	-0.874089	0.142785	1.08758	0.0451646	0.0387721	-0.910088	-1.36598	-1.03796	-1.1136	0.445487	-0.268332	0.67044	1.02947	1.30453	-1.05494	-0.475348	-0.336242	-1.02038	-0.203918	-0.500661	0.93221	-1.07619	-0.668231	-0.45714	0.313792	-0.909664	-0.661483	0.686994	-0.409754	-0.53396	-0.943964	0.494997	-0.301612	-1.2878	-0.419082	0.7318
0.769153	-1.15347	-0.916187	0.0494575	0.612848	-1.63389	0.577272	-1.13792	-0.156071	0.012827	0.354201	-1.63506	-1.05552	-0.0564704	-1.0437	0.435559	1.44249	-1.36825	0.61047	-0.856525	-1.36323	1.97189	-0.477016	1.02938	-0.555057	0.773556	-0.188216	0.202863	-0.981381	-0.156989	0.752565	-1.34675	-0.156674	0.332384	0.566759	-1.07619	-0.991684	0.628539	2.8094	-1.17621	-1.6589	1.1347	-1.25212	-1.31344	-1.70304	0.997018	-0.454898	-0.429519	-0.768595	0.702156
2.3424	-1.4943	0.473531	-1.40458	0.197437	-1.58752	-0.0385933	-0.929323	-1.12738	0.194125	1.37782	-1.10236	-1.7902	-1.09921	-1.0437	0.120096	-0.100703	-1.65022	1.17582	-0.902688	-0.337614	0.195308	-1.38145	0.454685	-0.392753	0.487572	-0.00532204	0.167687	-1.23366	-0.562817	-0.989107	-0.0223248	-0.0898929	-0.349033	1.31876	-1.07619	-0.991684	0.938111	1.67359	0.639139	-0.942473	0.502233	-0.491241	0.770033	-1.09777	-1.03656	0.802393	-0.507694	-0.916853	0.897949
-0.487058	-1.08372	-0.0644111	-0.429132	-0.301352	-0.723887	-0.0684233	-1.30258	-1.12738	-0.676108	0.858522	-1.79205	0.274926	-0.286895	0.650277	-0.213933	0.667847	-1.71013	-0.992679	-0.323352	-1.61892	-0.0299052	-0.660066	0.0780924	-1.04498	-0.916505	0.350577	-0.919128	-0.310272	-0.706432	-0.603987	0.0518522	0.139537	1.29243	1.29176	-1.07619	-0.895	-0.486474	0.719365	-0.321584	-0.11506	0.170637	-0.741896	-0.121923	-0.465173	1.51988	-0.183973	-0.899327	-0.242508	-0.0889196
0.333277	-0.974292	-0.916187	1.21025	-1.60019	0.732065	1.46166	-0.734019	-0.258482	-0.0236995	0.132156	-1.59614	-0.409332	-0.843746	-1.0437	0.695155	-0.420412	0.422979	-0.345364	0.574947	-0.494721	-0.942352	-0.0471841	0.373843	1.63327	0.661862	2.68504	0.460151	0.432736	0.219087	-0.780399	-0.907223	-0.60004	-0.136035	2.33573	-0.482182	-0.0727851	-0.578666	-0.123918	-0.0179265	0.261955	1.21745	0.793351	1.48236	0.536109	0.917614	2.37297	-1.20829	-0.480052	0.506956
0.821321	-0.398637	-0.916187	1.11156	0.870438	1.56364	-0.489879	-0.484376	-1.01154	-0.831389	-0.572948	-0.155832	-0.189475	-0.00193548	0.17765	-0.582831	0.920056	0.0354357	0.806602	0.197987	0.743085	-0.542317	0.238379	-1.21596	1.38559	-0.913492	-1.19215	1.23769	-0.180277	-0.541546	-1.12616	-0.388383	-0.427928	0.709158	0.226202	1.44561	-0.610979	1.67168	1.59057	-1.15008	-0.76954	0.794359	-0.219211	0.533883	-1.37854	-1.39692	-1.65796	-0.118753	-0.316132	0.245344
0.527042	-0.843472	-0.916187	0.233697	0.00320435	-0.724903	1.54317	-1.17479	-0.591545	0.0431776	-0.538841	-0.214544	0.500845	0.771128	-0.398906	0.228367	1.25691	-0.448082	0.329854	-0.415054	1.18578	2.1613	-0.693601	1.44892	-0.695274	1.54169	0.285877	1.42951	-1.08633	-0.479299	-0.823654	-0.212142	1.50037	-0.661233	0.698048	-0.202592	-0.991684	-0.0865979	-0.491842	-1.17621	1.1431	1.19332	0.814887	-1.53685	-0.857433	0.342429	1.29985	0.00252283	1.74888	1.28642
-0.639747	-0.911935	-0.627162	1.15573	0.471584	-0.289425	0.403718	-0.625987	0.233877	0.111248	1.11229	-0.971289	-1.61629	-0.894794	-0.300206	0.662216	1.29252	-1.24058	-0.115426	-0.0321044	-0.0104643	-0.646769	-0.558546	-0.564008	-0.863021	-0.265366	-0.675003	0.0144029	-0.0690932	-0.895898	1.99433	0.00732923	-0.32634	0.342268	-0.0916562	-1.06191	-0.884012	0.273168	0.0436492	0.484472	1.34681	-1.0078	-0.817217	-0.575006	0.00955057	0.398785	0.0794177	-0.425681	0.736097	-0.0863548
-0.693351	-0.552634	-0.901378	-0.47516	-0.683457	0.444259	0.825189	-0.593755	-0.513625	-1.09821	-0.912284	0.662735	-0.617698	-0.708196	-0.36421	0.361138	-0.508801	0.0192555	-1.97093	-0.888019	1.48497	-0.411755	-0.791071	0.127045	-0.936386	-0.332081	-1.4876	0.149687	0.121422	0.36603	-0.286195	-0.946903	0.156038	-0.319134	1.06971	1.40595	-0.991684	-0.710583	-0.21875	1.18307	1.14191	-1.4124	-0.498584	-0.0721366	-0.00446582	-0.225408	-0.581168	-0.455241	0.318493	0.209235
0.940845	-1.38018	-0.530791	0.196057	0.271447	-0.13705	0.484601	-0.603698	-0.819159	-1.04846	-1.08998	-1.65724	-0.252052	0.671956	-1.0437	-0.154546	1.67409	-0.614987	1.08712	3.03405	0.601801	-0.224978	0.358369	0.525241	-1.55459	0.880519	2.11003	-0.72963	-0.850552	0.098128	-0.310681	0.85357	-0.376779	0.786962	0.741349	0.372394	-0.991683	-0.265172	0.711908	-1.09558	-0.41779	0.635197	-0.790704	-0.83696	-1.00167	-1.55248	1.794	-0.772691	-0.26754	0.661105
-2.49523	0.095244	-0.594302	0.665715	-0.0962552	0.642322	0.846651	0.714234	0.621656	-0.101414	-0.283398	0.505482	0.502782	1.0712	-1.0437	-0.213258	0.187157	0.205145	-0.121549	-0.146703	0.890753	2.66165	0.759227	-0.7746	0.258784	-0.756014	0.0158558	-0.789548	2.09214	-0.288922	3.12653	0.676894	-0.787464	-0.631173	-1.0816	0.751927	-0.991684	-1.15561	-0.0576377	-0.405244	1.12276	2.88786	1.86563	-1.84405	0.944601	-1.51197	-0.981391	-0.199111	1.58365	-1.04445
0.264673	1.71339	-0.890709	-0.434631	0.129705	0.782014	-0.78244	-0.583503	0.809679	0.528613	-1.05315	-0.465082	0.968278	-0.155196	1.5155	0.29088	-0.142233	-1.03954	1.27246	-0.0267223	-0.368468	-1.67295	-0.177205	-0.338165	-0.206819	-0.614822	0.148444	-0.334017	0.206974	1.44409	0.971863	-0.918419	-1.27775	-0.28086	-0.155977	-0.64643	-0.93136	0.0630493	0.185897	-0.124623	0.218211	0.015532	-0.33182	-0.496162	0.573527	-0.683805	1.08052	-0.199581	2.22478	-1.08165
-0.755716	1.11228	0.409233	0.121853	-0.602042	-0.682611	-1.48402	0.400107	0.250695	-0.294473	-0.134466	1.48414	0.734617	0.909278	1.27473	-0.808885	-0.31721	2.26994	0.143167	0.070066	0.958351	-0.560923	-0.0243132	-0.122431	0.353693	-0.442514	-0.739291	-0.36125	0.26831	1.07975	1.27924	0.168666	-0.608056	-1.16715	-1.03793	0.937897	0.902532	-0.976334	-2.50592	-0.833394	-1.06655	0.841185	-0.269717	-0.104765	-0.00585299	1.69105	-0.105742	1.14369	-0.750251	0.342242
-0.530219	-0.400597	0.382839	-0.561987	-0.121584	-0.631844	-1.30492	-0.86812	0.286097	-0.358366	-0.772702	0.160713	-0.385995	1.39477	-0.773992	-0.441383	-0.542976	-0.58206	0.513112	-0.755487	-0.983176	0.117893	-0.340231	0.862808	0.363409	0.800598	-0.147685	1.38064	-0.192682	0.883581	1.31422	-0.416653	-1.05399	0.122072	-0.253864	-1.07619	-0.138487	-0.119854	2.17458	-0.324392	0.466549	-0.652439	-1.37989	-0.489125	0.272558	0.352811	0.973457	-0.0333378	0.259282	0.364805
0.236137	-0.81049	-0.430262	0.255071	-0.0180827	-1.15635	0.766126	-1.0899	-1.12738	-0.754862	1.26389	-0.0610888	-0.671535	-0.0489826	-0.792076	0.935829	0.42602	-0.841902	-0.153855	-0.330208	-1.45984	0.532529	-1.03675	0.339997	-1.48704	0.606397	1.6817	0.218672	-1.05602	-0.924201	0.81699	-1.41132	2.69872	0.773505	-0.170437	-1.07619	-0.991684	1.02912	1.1182	-0.820728	0.310396	-0.410214	-0.859227	-0.695915	1.74159	0.396185	1.2076	-0.664782	-0.409333	0.538147
2.01059	0.0821204	-0.694926	-1.23932	-0.40765	-0.479142	-0.528692	-1.34316	-0.219954	-0.0348105	1.45015	0.237186	-0.0706337	-1.12003	-0.926287	1.27718	1.36841	0.976823	-0.385919	-0.328397	0.0530079	-0.166954	0.0155546	-0.127149	-0.57536	0.0588186	0.476783	2.3181	-1.67251	0.294649	1.27735	-0.944304	-0.632244	0.834297	0.981048	-1.07619	0.261875	-0.784894	-0.35157	-0.954702	-0.368021	0.624013	0.124624	1.06577	-1.29281	-0.273011	-0.047586	-0.22624	-0.695765	0.0788168
1.38457	-0.0202454	1.294	0.0360477	-0.700686	1.34562	-0.261641	-0.165063	-0.767583	-0.492587	-0.396133	-0.765954	0.337047	-0.911347	-0.424096	-0.0368142	-0.336692	-1.09613	-0.479228	0.909475	0.58238	0.198456	0.82341	-0.404149	0.822826	-0.378167	-0.354608	-0.684626	1.43946	0.958093	0.0635609	-0.854662	0.438415	-0.15125	0.270946	-1.07619	-0.991684	-0.742752	1.84984	0.838792	-0.354369	-0.244137	1.46222	-1.29458	-0.477645	-0.268549	-0.275489	0.745069	0.0579265	-0.555467
-0.0189095	0.0322811	-0.118175	0.601034	0.267541	0.731512	-1.10228	0.089691	0.758125	-0.756915	-0.121927	-0.0136537	0.752539	-0.897716	-0.814375	0.149818	0.23404	-0.82429	1.17067	-0.910088	0.732561	-0.184808	0.166408	0.0124104	-0.104374	-0.852729	-0.698127	-0.0400995	0.467598	-0.140739	-0.800998	0.0469012	1.99552	-0.378655	0.159304	-1.05816	-0.991683	-1.74388	-0.311735	-0.675095	0.0230907	-1.12756	0.0219019	1.44856	-0.644815	0.176786	-0.957766	1.92944	-0.566421	0.223848
0.0143094	1.22307	-0.419949	0.183444	0.755978	0.18804	-0.0919115	0.604784	-0.0784629	-0.33079	0.652339	-0.367035	-0.40724	-0.857523	-1.00031	0.223864	0.710277	0.927418	-0.045064	-0.461228	-0.0409173	0.444462	0.0064262	1.28217	0.251746	-0.184073	0.492728	-1.06013	-0.406047	1.0096	-0.0270348	0.624873	1.66493	1.18206	-1.31459	0.241817	-0.374353	-0.820784	-1.00781	0.589018	-1.41693	0.643446	-0.0821298	-0.926407	-0.0292192	0.966419	-0.0873858	0.227489	2.20403	0.306505
-0.132668	-1.32031	-0.586656	-1.35674	-0.512054	-0.801228	-1.83858	-1.35116	-1.0026	0.23243	0.0307984	-0.115125	0.912246	0.26253	-0.879353	-0.874095	0.292734	2.63535	-0.123583	-0.0580423	0.241467	0.30981	0.0807317	0.47418	-0.654564	0.527351	-0.755287	-0.208773	0.0907853	-1.72423	-0.525979	-1.21582	0.0770829	1.06389	-0.498226	-1.07619	0.267504	0.795611	-0.231073	-0.0827656	-0.61716	0.472583	1.52018	1.51557	-0.206934	1.39639	-0.133377	-1.17726	0.73265	-0.34389
0.0622146	-1.54577	-0.716353	0.850611	1.17933	-0.667948	-0.0907755	-1.3858	-0.780008	0.0949726	0.387366	-2.50239	-0.974801	-0.687051	-0.485291	1.91229	-0.199858	-0.994504	2.3213	-0.21357	-1.14406	1.99998	-1.28936	0.177825	-1.43687	0.24194	0.641754	0.308729	-1.34429	-1.57821	-1.05216	-1.52466	0.762604	1.55644	1.78	-1.07619	-0.991683	0.289474	-0.171075	0.428167	-0.767436	-0.340537	1.25952	-1.57717	-1.3979	0.767767	0.483864	-1.2878	-2.00175	0.245158
0.501047	-0.598266	-0.916187	2.26274	0.181554	-1.32769	0.187101	-1.3858	-0.941301	-0.355766	0.356105	0.928709	-0.114823	-1.11949	-0.506231	0.224524	1.29373	-0.620078	-0.16104	-0.882866	-0.538137	2.60418	-0.890369	1.02336	-0.791916	1.62508	2.76186	0.771268	0.291839	-1.39839	-0.632427	-1.14124	0.322402	1.90891	1.31371	-1.07619	-0.991684	0.362714	0.11197	-0.967926	-1.16162	0.446273	-1.17161	-0.471656	-1.90878	-0.101025	1.12265	-0.444619	0.189361	1.85105
0.596587	-1.10524	-0.908671	1.63653	-0.136328	-0.341059	0.240061	-0.874184	0.679424	-0.705534	0.477926	0.0447472	0.144017	0.482819	-0.668483	1.88873	1.79019	0.383778	-0.0590096	-0.370147	-0.275472	1.57023	-0.569568	0.894306	-0.48988	0.451639	0.519289	-0.195847	-0.587486	-0.139502	-0.0704072	0.0448444	1.12696	-1.19274	-0.583359	-0.831098	0.432839	-0.186896	-0.593357	-1.17621	-0.800649	0.211498	-1.05593	0.173973	0.56239	0.0999533	1.14336	-0.956786	0.47877	0.571331
0.620539	-0.43963	0.882857	-0.548306	-0.325629	-0.977399	-0.173864	0.205862	0.660608	-0.347499	1.42471	-0.791355	-0.634312	-1.00355	0.246747	-0.109891	0.0517387	-0.843832	-0.198804	0.11878	-0.298059	-0.06356	-0.472291	0.772899	-0.53094	0.615362	-0.814126	-0.252483	0.764902	-0.314366	1.32669	-0.925192	0.628462	-0.583999	-0.251746	-0.0602121	0.73157	-0.386381	0.702995	-0.351053	-0.440243	2.08591	0.801786	-0.0824182	-1.20881	0.896172	0.300617	-0.213919	-0.111593	0.960824
0.209006	-0.603517	-0.853798	0.446254	0.574523	-1.00159	-0.45061	-0.278306	-1.0642	0.0365279	1.17104	-1.15239	-1.13679	-0.378919	-1.0437	1.29778	-1.08936	-0.650801	0.480597	-0.891998	0.377383	0.363758	-0.655174	0.342163	-1.06327	0.657696	-0.215811	1.07014	-1.70685	-0.0411108	0.137009	-2.07918	-0.2182	0.198393	1.3106	-1.07619	-0.991684	1.52087	-0.25867	-0.851709	-0.403767	1.34975	-1.09224	-1.65272	-0.0553625	-1.1979	0.477873	0.0260217	-0.0566411	0.273478
0.0268753	-1.17966	-0.833632	-0.735471	0.579191	-0.382074	0.067781	-0.584616	-1.08664	-0.244027	0.272394	-0.291328	-0.888283	0.99861	-0.751498	0.716596	-1.54278	1.38127	1.32526	-0.910088	-0.282814	-1.14582	0.337011	0.424075	-0.842392	0.416544	0.532808	-0.536993	-0.647875	-0.799254	-0.0443464	-0.893911	0.243729	-0.16226	2.68241	-1.07619	-0.991684	0.295466	1.18215	-1.09519	-0.35762	-0.229584	-1.63966	0.415755	-0.19583	-0.273986	3.10599	0.205295	0.486695	0.807779
-0.137283	1.41186	1.06824	0.654093	0.651767	0.0740826	1.04876	0.249297	-0.71422	0.815305	-0.192486	0.340843	-0.819005	0.447842	0.607917	-0.0666839	0.326448	0.807587	-0.534733	1.1261	0.174409	-0.927211	-0.721699	-0.963718	0.533905	-1.24204	0.708055	-0.523201	-0.0560124	1.50279	1.28944	-0.478664	0.665528	0.043283	-0.142294	-0.140723	-0.451138	3.15856	-1.2269	0.979051	0.0252442	0.482495	0.750024	0.484847	0.681681	0.631498	-0.152069	-0.60708	0.658364	-0.755045
1.9719	0.982504	-0.603758	0.961145	1.07318	-0.228524	0.107767	-1.22745	0.310532	0.191435	-1.34941	-0.225845	-0.61711	1.10171	-0.984495	0.133902	-0.136839	-0.87706	1.3106	-0.839771	-0.933795	-1.15982	-0.434159	1.35865	-0.801073	1.8287	1.31453	0.204196	-0.96254	0.981902	-0.278536	-2.06854	-0.150274	0.852342	0.531369	-1.07619	-0.991255	0.489138	1.21132	0.117306	-0.810833	-0.131415	-1.81558	-0.994134	-0.760125	-0.295679	0.164877	-0.428079	-0.240113	1.83693
0.704304	-1.99785	-0.658767	-0.707467	-0.83651	-0.479454	0.0713175	0.943276	-0.0790771	0.729656	-0.987589	-0.355152	-0.956006	-0.226233	1.23203	0.278655	-0.436142	0.313773	2.63753	-0.844543	-0.865958	-0.636333	-1.02933	0.713574	-1.512	0.564375	0.925709	0.169784	0.00971079	-0.848198	-0.262087	-0.199853	-0.61381	1.40425	0.795476	-1.02433	-0.96739	-0.288886	-0.610239	-0.649857	-1.06268	0.879712	-1.23359	-1.48181	0.0174332	-0.616336	1.26911	-0.934633	-0.315217	0.183459
0.372154	0.488189	-0.548122	0.29863	0.459972	-1.32083	0.847745	0.571407	0.10087	0.095842	-1.04122	0.248233	-1.0344	1.2155	-1.00883	0.300402	-0.27901	-0.845285	0.558683	0.65898	1.41531	-1.13654	-0.333534	1.05166	-1.13601	1.1035	-0.234228	-0.728966	-1.55431	0.460974	0.276566	-0.494703	0.17869	0.739168	0.868658	-0.272561	0.00484659	-0.741644	0.550544	-0.188929	0.506233	-0.230454	-0.604624	-0.813507	-0.511165	-0.745726	0.509647	-0.951007	0.48617	0.861845
-0.581688	-1.53783	2.77773	-0.230323	-0.611395	-1.04054	0.101712	-0.0599524	-0.0154313	0.290998	0.604436	-1.15989	0.371479	-0.406737	0.501697	-0.634041	0.228771	-0.629161	-0.517345	-0.910088	0.187048	-0.276474	-0.70181	0.483186	0.0854466	0.267355	-0.105162	0.0206623	-0.390164	-0.83963	-0.784137	-0.186619	-0.705526	-0.345645	-1.0473	-0.554916	-0.326762	1.08719	0.559884	-0.547875	-0.0202188	-1.21219	0.906845	-0.716975	-0.342469	0.958809	2.02125	0.573264	-1.20513	0.17655
0.695181	0.0657985	0.782864	0.295172	1.2764	-1.17748	0.0934324	-0.401908	-0.0297021	0.0622346	0.349865	0.588877	-1.78995	-1.3601	0.0909418	0.592632	1.62075	-0.421367	-0.0877219	-0.550848	-1.28014	-0.113732	1.34849	0.504291	-0.654571	0.119643	-0.663881	-0.319436	-1.06712	0.391311	1.25224	-1.3135	0.514808	0.0289075	-0.254093	-0.531793	-0.0284179	-0.172819	-0.140065	-1.16814	-0.703161	0.422539	0.562729	1.72686	0.323866	-0.00576984	1.13349	-0.755091	0.35416	-0.358982
-0.239152	-0.389204	-0.14175	0.261886	-0.482001	1.87502	0.893799	-0.367359	-0.713828	0.16698	1.76241	0.691986	0.0490994	2.3658	-0.340741	-0.662841	1.5216	-0.168672	0.516258	1.0013	1.45372	-0.932852	1.78801	0.0719714	-0.215204	-0.465163	-0.686472	-1.01075	-0.420717	1.82605	-0.442488	0.585207	0.818762	-1.07323	-0.967227	1.42423	0.906615	0.282861	0.456632	-0.0353956	-0.119407	0.906951	0.000189781	-1.16671	0.446095	0.540669	-0.921961	-0.469306	0.785375	0.222687
0.212098	-0.255901	-0.767574	0.755385	-0.378864	-0.138082	-0.688613	-0.445407	-0.381528	-0.725939	-0.0515522	0.234321	0.568917	-0.26358	-0.111872	1.25063	0.354635	-0.68027	0.355151	-0.910088	1.22878	1.39129	0.796848	-0.0979314	-0.809124	-0.464841	1.04897	0.806336	-0.656578	-0.0590167	0.874384	-0.949279	-0.554476	0.793276	-0.492176	-0.838867	-0.176486	-0.660542	0.42778	0.471942	-0.866174	0.584156	0.100602	-0.774541	0.511192	0.95343	-0.0666657	0.197385	0.275127	0.579261
-1.05456	2.01494	-0.144408	-0.906744	0.349084	-0.831932	0.163546	-0.0667053	-0.887802	-0.272708	-0.0739074	0.496076	-0.55761	-0.499813	-0.187353	0.30492	-1.24399	-0.231859	-1.19659	-0.145976	-0.840444	0.574689	-0.264708	-0.474284	0.00711679	-0.252596	-1.2422	-1.70096	0.337383	-1.14815	0.0522819	-0.705627	1.49926	-0.348712	0.32831	0.121558	0.50565	-0.445791	-0.101577	0.0431415	0.157526	-0.756185	0.234059	0.243602	-0.121857	0.540325	0.911844	-0.295538	1.77589	-0.599601
0.0568089	-1.62071	-0.916187	1.12413	2.61077	-0.311662	2.55857	0.200841	-0.933084	-0.947343	-0.196685	-0.26017	0.111277	-0.850032	-0.996463	-0.349668	1.43926	-0.245792	3.0504	0.130348	-0.490809	0.735462	-0.251855	1.06225	-0.681893	1.24925	2.7975	0.116223	-0.402075	-0.883488	2.87477	-0.801916	-0.0518422	0.962129	-0.714191	-1.07619	-0.946829	1.77633	1.67016	-1.07047	2.6857	0.518314	-0.715171	-1.74141	-0.25867	-1.54669	2.30998	-0.683328	1.198	0.86417
0.508226	-0.820867	-0.916187	-1.41301	-1.40694	0.789319	-0.152345	0.341665	-0.939737	-0.210343	0.319406	-1.27214	0.767728	-0.219853	-0.568245	0.484153	-1.07051	-0.176792	0.513047	-0.910088	-1.47296	0.12358	-0.684661	-0.989304	-0.555068	-0.438601	-0.189445	-0.0903206	0.807031	-0.166027	-1.17083	-0.292474	-0.84267	0.226007	0.0768967	0.213223	-0.455838	-0.111451	0.294496	-0.328098	0.361994	1.73036	-0.467754	0.197542	0.0835702	-0.250857	-1.44219	-0.938815	-1.88272	-0.852156
-0.125911	-1.07149	0.314398	0.0165365	0.0521264	-0.172678	1.43184	0.745707	0.374062	-0.39074	0.185397	-0.964757	-0.524543	-1.7326	1.04785	0.636138	0.0596243	-0.708912	0.310837	1.78594	-0.524129	1.11944	0.103154	0.244469	-1.03808	0.248772	-0.202425	0.00251245	-0.38351	1.17032	-0.285159	-1.00483	-1.54045	0.9735	-0.63656	-0.866286	-0.8478	-0.106732	-0.15561	-0.548607	-1.08854	-0.849483	-0.0333703	0.262803	0.141435	0.241237	1.21423	0.47118	-0.576419	0.638693
-0.374643	0.306795	-0.916187	0.120782	1.21982	0.28638	1.22802	-0.782494	0.859816	0.178817	-0.695275	0.467937	-1.16513	0.679041	-0.445912	0.844971	-0.0808818	-0.561612	-1.11687	-0.910088	-1.51871	0.380892	0.0331962	1.32626	-0.976936	1.92882	0.94187	1.64092	-0.74769	-2.58505	1.93866	-0.790011	-0.844894	-0.399512	-0.622966	-0.235152	-0.966646	1.21593	-0.92891	-1.15705	0.982007	-0.847655	-0.894925	-0.694143	-1.3837	-1.62568	0.463675	-0.771004	-1.02078	1.76404
0.596712	-0.539317	0.251938	-1.13612	-0.840122	0.598346	-0.366925	0.0651686	-1.12738	-0.657294	0.840014	-0.328092	0.467986	-0.746748	-0.231833	-0.886632	-0.48525	0.130138	-0.100474	0.994116	-0.884233	0.276362	-0.675164	0.00179033	-0.977972	0.136955	-0.0114279	2.35248	-0.678616	-0.385511	0.60707	-1.63224	-0.173712	-0.0627557	0.277968	0.0474243	0.208833	-0.771916	1.18207	-1.14019	-0.111835	1.03252	-0.137842	0.0332237	-1.12796	1.4575	-0.0758658	-0.207926	-0.0744817	0.449713
0.684536	-1.46665	-0.304751	0.461029	-1.4637	-0.901806	-1.12049	-1.22911	-0.47338	-0.21501	-0.436037	-0.726168	-1.19135	-0.063097	-1.0437	0.415616	-0.710063	-1.86028	0.437784	-0.454623	-1.37938	0.780465	-0.964773	0.167921	1.83569	-0.152996	0.467257	0.0113072	-1.12047	2.21717	0.831038	-0.796064	0.417772	0.786285	1.92003	-0.405818	-0.699454	-0.0494533	-0.788746	-0.481809	-1.01613	0.254571	0.232217	-0.679745	-0.789446	1.06941	0.81009	-0.833476	-0.553361	-0.179338
0.483377	-0.444582	-0.346813	0.226304	2.70946	0.230811	-0.44488	-0.95104	0.566772	-0.872263	2.58898	-1.01376	-0.577527	0.504632	-0.899931	0.326747	0.0245045	0.146567	1.13834	-0.910088	0.340361	1.20658	-0.0751562	0.427214	0.171107	0.445738	0.802483	1.302	-0.814886	2.18608	-0.446321	-0.115222	-1.2438	0.965819	0.543124	-0.544531	-0.954903	-0.109567	0.193998	-0.267935	-1.15335	-0.0685478	-1.57184	-0.205268	0.631382	-0.369445	1.25117	-0.0182618	0.726716	0.208506
0.409383	0.230197	-0.891708	-0.637246	0.801471	-1.05396	2.00028	0.104679	-0.810688	0.602273	1.80218	0.82119	-1.29454	0.13181	-0.795634	1.30196	1.51303	-0.480184	-0.872309	-0.525131	0.178731	0.997517	-0.471266	0.522078	-0.0672028	1.16248	1.6489	-0.481263	-0.569683	-0.709353	0.777915	0.415652	0.107857	-0.186634	-1.53928	0.361256	-0.770196	-0.698598	0.98142	-0.417361	1.80391	1.30086	-0.135912	-1.48466	-1.16811	-1.10673	0.103476	0.00105865	-0.560336	1.76795
-0.159695	-0.0371253	-0.639164	-0.802155	-0.402668	-1.32165	0.858128	-0.159129	-0.156273	0.486498	0.411856	-0.25541	-0.888555	0.237073	-0.505686	-0.512625	0.81543	-0.54407	0.179595	-0.848388	-0.668266	1.3722	-0.755787	-0.604239	-0.533647	-0.679976	-0.784887	0.24711	-0.930903	-0.202939	-0.499917	-0.509511	-0.279561	-0.765737	-0.759691	-0.66809	1.37361	-1.42196	-1.12719	0.0652852	0.542979	0.214421	-0.27162	-1.05973	1.35829	0.515995	0.973443	-0.940305	-0.696327	-0.235993
0.273633	0.258988	-0.633958	0.0466812	0.274173	-0.679211	-0.411757	1.67547	-0.165651	0.409265	-0.0749456	0.835396	-0.15809	-1.62865	0.398405	-0.0223674	-0.817551	-0.292089	-0.887897	-0.401263	-0.0668424	-0.138548	-0.591357	-0.48496	-0.371888	-0.811265	1.14935	-0.177994	-0.0561547	-1.47437	0.804071	-0.978985	-0.459646	-0.315916	-0.467816	-0.539621	-0.179321	0.789802	0.239985	-1.17621	-0.460427	-0.454863	3.12453	-0.205233	0.751462	0.0814665	-0.796811	0.720242	0.910771	-0.621553
0.627702	0.228868	-0.800618	0.696652	1.4442	1.23796	-0.181237	1.47813	0.607156	-0.694804	0.0644531	0.588039	-1.71306	2.21987	-0.431358	0.609127	-0.29134	-0.60597	-1.40656	0.442042	-0.866216	0.644168	-0.162511	0.688828	-1.38327	0.93104	0.757281	0.456217	-0.261878	-0.998005	-0.813054	-0.195322	-0.597594	0.823461	-0.824543	-0.187724	1.55582	0.0602727	-0.889128	-0.620133	0.411301	-1.1141	-1.4477	-0.212337	0.493663	-1.20773	-0.236138	0.631298	0.670798	1.20548
0.480883	-0.305708	0.434351	1.5135	0.03724	-0.299809	0.173538	0.144037	-0.103564	1.14311	0.532332	-0.258049	0.305329	0.13708	-0.034026	-0.438888	-0.123183	0.952964	0.437738	-0.246157	0.85617	-1.50895	-0.427752	-0.644286	1.04602	-1.39772	0.206071	1.64956	0.739042	1.24339	-0.394088	-0.744563	0.587961	-0.115872	0.395863	-0.559702	-0.636649	-1.82648	1.19132	0.627329	-0.999813	0.632687	-0.386257	-1.30646	-1.01383	-0.085149	1.77976	-0.981085	-0.0850286	-0.600486
-0.686604	0.0352406	-0.023184	-1.50033	0.317627	-0.601827	-0.569111	-0.685996	-0.0784472	-1.09116	-0.9721	-0.516102	-0.947279	-0.605988	-1.0437	-0.111824	-0.971627	-0.120341	1.4954	-0.420998	0.70807	-1.1801	-0.777751	0.860581	-0.832849	1.9862	0.623678	0.678617	-1.04675	-1.91372	-0.374728	-1.47198	1.40874	0.502953	0.761594	-0.288074	0.161995	-0.361605	0.11512	-0.800988	1.99994	0.907434	-0.166936	-0.325077	0.230182	0.814202	0.63502	0.38968	1.41543	1.85537
0.511834	-0.539569	-0.220466	-0.420174	-0.616528	0.21129	0.711358	-0.316406	0.63593	-0.51393	-0.820364	0.605313	-0.346698	-0.539782	1.31502	-1.43144	0.516485	2.36484	1.77798	0.448962	0.532121	1.70273	-0.36533	-1.07807	0.155914	-0.886953	0.12137	1.99495	1.15378	-0.137461	-1.66049	0.520495	-0.512114	-0.421576	-1.74846	2.06099	0.723884	-1.39205	-0.400635	2.06343	0.315434	1.13657	-0.100735	0.153783	0.53677	-0.308515	-1.57402	1.30892	0.0296824	-1.01783
-0.813399	-1.3059	-0.916187	-0.921647	0.268032	-0.525132	-1.18357	0.439908	-0.0791315	0.611468	0.440362	0.278921	-1.11927	-0.606613	1.2845	0.142366	0.916539	-0.0492151	-0.11851	0.217293	-1.15315	-0.738031	0.0781287	-0.276812	-0.868923	0.519225	-0.355833	-0.800839	0.061041	1.50602	-1.20768	-0.365487	-0.576935	-0.702168	-0.81404	2.2517	0.946617	-0.386291	0.139129	-0.996286	1.99553	0.321509	1.93896	-1.07936	1.65921	-0.33557	0.393916	-0.364535	-0.14417	-0.697251
0.0619092	0.782719	-0.666184	0.316456	-0.832682	-0.0257668	0.0945634	0.786079	1.60476	0.191645	-1.88264	0.118042	0.163491	-1.33947	-0.371043	-0.675661	-0.742947	-0.378269	2.85967	0.0857183	0.117085	0.497778	0.378194	-0.835185	0.342079	-0.170528	0.310546	0.536784	0.224599	-0.383896	0.0388074	1.14634	-0.191547	0.717288	-0.623433	0.659901	0.0459218	-0.759332	1.09523	1.5069	-0.686686	-1.68057	0.0968482	1.05692	-0.289442	1.82056	-0.655254	1.13365	2.40998	0.229742
-0.0569337	-0.432394	-0.774334	0.443007	0.0528351	-0.425681	0.830799	-0.422574	-0.166986	-0.839926	-1.24107	-0.0674469	-0.870982	-0.630891	-0.00439016	1.49788	0.41477	-0.443478	-0.573142	0.362263	0.137208	0.599326	1.34123	1.02725	-1.28581	0.919788	1.69936	-0.0559163	0.234817	-0.477716	0.700808	-1.16661	0.96953	-0.534887	-1.05671	-0.61441	-0.792313	-1.14922	-1.45956	-0.772605	1.1279	-0.0919127	0.000127792	-1.15323	0.377816	0.0485198	-1.39402	-0.308335	-0.509734	0.89149
-0.417673	0.749685	0.247141	1.43201	-0.672925	-0.679071	-0.248976	-0.267935	0.0562378	0.226957	0.615214	1.22582	-1.06652	0.0256218	-0.975578	-0.728807	-1.00836	-0.37377	0.905738	-0.910088	0.305475	-0.899305	-0.0580739	-0.351776	-0.916976	-0.63182	-0.526896	1.29116	0.64763	0.662577	-0.139823	0.582916	-0.376035	-1.06146	-0.159831	0.0533602	-0.653497	-1.35486	-0.719785	-1.15251	-0.408405	0.837702	-0.215199	-1.64066	0.2658	0.328791	0.91349	0.492726	1.4209	-0.170113
0.318793	0.202367	-0.916187	2.58621	1.62492	-0.747238	0.77337	0.755986	-1.12738	-0.332384	-0.0170776	-0.88603	-1.37908	1.9868	-0.964216	0.568728	-0.0386262	-1.38025	0.959864	-0.448291	-1.04853	0.129129	0.311803	1.01502	-0.719906	1.03535	1.01814	2.27889	-0.973012	-1.40023	-0.0432309	-2.00445	1.55334	1.05485	1.51891	-1.07619	-0.991684	2.8328	-0.361507	-1.16685	0.0074606	-1.24551	-1.44788	-1.78362	-0.446211	-0.949748	1.21593	-1.20324	2.03367	1.61083
1.20095	-1.64633	-0.88462	-0.805792	1.21394	0.765772	-0.203284	0.573481	-0.195957	0.628687	0.235595	-0.775495	-0.584076	-1.1616	-0.880477	-0.457248	0.81282	-0.881788	0.653265	-0.555074	-0.545008	0.740582	1.09516	-0.885653	0.295682	-0.0591738	0.460454	-0.686023	-0.910601	-1.00963	-0.243014	-0.719662	-1.10377	0.732107	1.27373	-0.892648	-0.180592	0.986401	0.887702	0.95114	-1.45785	0.0626154	-1.32064	1.19532	-0.77017	-1.0301	0.293454	0.487406	-0.746871	-0.0740203
-0.736365	0.061044	-0.854437	-1.05444	1.16908	-1.35289	-0.505356	-0.111043	-0.918407	0.999931	-0.655966	1.06968	0.0729054	-1.37863	0.980036	-0.526138	-0.52925	-1.00819	0.215085	-0.874545	0.375016	0.918233	0.0445356	0.577893	-0.798828	0.376731	-0.916662	0.876338	-0.929692	-0.863997	0.723082	1.74183	0.114754	1.32076	-0.622862	0.67281	0.0406728	1.06909	1.35282	-1.11755	-1.44159	0.716459	-1.52261	0.467133	0.0454398	0.234891	-0.649805	0.162008	-1.3447	1.38906
0.00600022	-0.381576	-0.817883	1.50884	0.30298	0.153025	0.0546436	-0.754079	0.853972	-0.540706	-0.686631	-0.661821	-0.593579	0.087707	-0.00691664	1.94553	-0.768553	-0.749928	0.173376	-0.818043	-0.335332	0.728732	-0.854701	1.40768	-0.96973	1.7353	-0.405064	-1.42959	-0.975347	-0.303598	1.01851	-1.80864	-0.146021	0.417223	-0.749165	-1.07619	-0.991684	0.314101	1.6597	-0.699918	0.874458	-0.422803	-1.31429	0.638018	1.13052	0.725084	-0.653482	-1.2878	0.399584	1.08435
1.04091	-0.872897	0.499851	-0.603092	0.351125	-0.305652	0.303122	-0.209283	0.516662	-0.636361	1.88115	-0.46025	-0.771458	-0.534959	-0.0389486	-0.0142508	-1.70626	0.154465	-0.453702	0.966351	-0.010463	-1.35387	-0.049913	0.450005	0.390581	0.0893705	-0.686693	-0.420175	-0.477328	-0.218321	-1.62447	-2.02074	0.488814	-0.342351	2.91098	0.873427	0.98999	0.0765287	-0.602498	-0.107694	0.306311	1.57941	0.0202898	-0.885905	0.90863	-0.154741	-0.527558	0.573305	0.707189	0.294601
1.49085	1.27529	-0.223112	-0.435243	-0.598048	-1.04588	-0.262533	-1.04328	-0.958503	-1.09538	-0.935255	-0.0861695	-0.774249	-1.12103	0.803735	-0.258671	-0.02516	-0.308446	1.22624	-0.37455	-0.111228	-0.0543334	-0.316611	0.670326	-0.603798	0.177405	0.283808	-0.0586698	0.599495	-0.75349	-0.0960541	-0.58142	-0.714149	-0.807268	-0.19632	1.97711	0.5488	-0.0615359	0.496001	-0.0740533	-0.760107	0.107808	-0.0947566	0.222739	-0.051249	0.937592	0.184984	0.305652	0.530175	-0.0988995
-0.0890299	-0.285108	-0.506773	-1.2017	-1.10402	-0.463717	1.16227	-0.397511	-1.12738	0.307493	-0.250932	-0.400435	0.491284	0.705976	0.00304806	-0.430141	-0.12153	0.738129	-1.27094	-0.375066	-0.268166	-0.919748	0.576994	0.903537	0.634698	0.800538	-1.40843	0.813746	-1.02419	-1.4011	-0.230036	-0.854284	1.02605	0.0129218	-0.551606	0.275599	-0.492922	2.56185	-1.77858	-0.860981	0.866013	-0.0861001	1.66085	-1.58924	-0.66498	-0.474504	-0.712313	-1.14839	0.0228455	0.417191
0.00546217	-1.25459	-0.899617	1.27846	-1.25438	0.0327246	0.414011	-1.17568	-0.686237	0.370538	1.04765	0.0429036	0.251684	-0.429312	-1.0437	-0.226545	0.695801	-0.499877	0.566067	0.464936	-0.111937	0.765027	0.413581	0.333314	-0.0900135	0.762993	0.470755	-0.284877	-0.975991	-0.997373	-0.49931	0.930697	-0.584705	-0.795636	-0.142391	-1.01088	0.27472	-1.58521	-0.960435	-0.319873	-1.13471	1.43049	-0.0352929	-0.778613	0.297882	1.02327	0.906289	-0.355147	0.0222261	0.66679
-0.702942	1.27424	-0.388703	-0.850892	-0.0407063	-0.927186	1.3191	1.29332	0.705473	0.700158	-1.40664	1.91397	0.982477	-0.18591	2.74522	-0.506149	-0.11622	0.350904	0.775892	0.987725	0.461565	-1.02392	-0.496824	0.00182296	-0.528001	-0.560787	0.735388	-0.802616	-0.697401	0.0324985	-1.15708	-0.0251665	-0.763293	-0.577644	-1.60747	-0.0587875	1.19978	0.304625	-0.978759	0.203826	-1.76634	1.68612	-1.04608	0.40659	0.92142	-0.523512	-0.930938	2.02486	-0.245179	0.421258
0.323161	-0.711781	-0.855338	0.717838	3.26867	-0.690134	0.17053	0.752205	-1.11745	-0.417808	-0.727876	-0.247914	-0.518178	-1.37146	1.03181	0.316691	-0.320086	-0.18299	0.0121665	-0.910088	1.49018	-0.281161	-1.309	1.78236	0.296781	1.85125	2.13832	0.194394	-1.05305	-0.4914	-0.790124	2.30444	1.25455	1.86261	-0.399603	-1.07619	-0.434394	1.86002	1.22591	-0.366924	-0.115111	0.379124	-1.071	-1.22946	0.113752	-1.40318	-0.265362	-0.182449	1.8907	1.29829
-0.0148933	-0.76474	0.118021	2.25664	0.402472	0.039733	0.880747	-0.0670494	-0.985854	-1.35691	-1.34472	-0.912971	-1.07229	1.06878	-1.0437	0.923051	-0.189171	-1.64588	3.07864	-0.910088	-0.970367	0.142562	-0.809465	1.83443	-1.06999	1.97342	2.51413	0.852148	0.418005	-0.412796	1.90863	-2.3903	0.678817	1.19484	1.43265	-1.07619	-0.991684	1.73175	1.28261	-0.991352	1.76057	-1.04348	-1.27941	0.529049	0.0733778	-1.46237	0.878472	-1.09707	0.606871	0.863685
-0.0982752	-0.111609	-0.837419	0.653371	0.605782	-0.288969	-0.0758088	0.180763	0.0301771	-0.991797	0.165756	-0.377932	-0.69009	-0.480989	-1.0437	-0.160507	2.94391	0.0990965	0.863537	-0.910088	0.163574	-0.354808	-0.623884	0.198237	-1.01488	0.160586	0.613494	-1.03024	-1.03595	-1.06316	-0.570562	-0.574321	2.74879	-0.813379	0.680312	-1.07619	-0.721175	-0.956409	0.946597	-0.257008	-1.50902	0.983851	-0.247031	-0.822629	-1.11712	-1.24049	0.654137	-1.09387	-0.0758406	-0.184984
1.71013	-1.98226	-0.916187	-0.327205	-0.0816487	0.325572	-0.23455	-0.396972	-1.12738	-0.629504	0.261008	-2.89053	-0.703302	-0.413817	-1.0437	1.00071	1.10936	-0.400762	0.322487	-0.767019	-1.96776	0.215282	-0.935837	0.254288	-0.883481	1.28617	0.391328	1.49639	-0.833497	-0.858836	1.86849	-0.0465883	1.67424	0.153931	1.79193	-1.0477	-0.991683	-0.0986977	0.910236	-0.843223	-0.797621	-0.974331	-1.13146	-0.869106	-0.849585	-0.651261	-0.111027	0.0287492	-0.74138	1.42387
-0.541675	0.00239291	-0.700241	-0.624254	-0.370992	-0.431567	-0.497114	0.904082	-0.417744	0.0139825	-0.699379	-0.696321	0.680867	-1.06682	-0.478829	0.190076	-0.146961	-1.33459	-1.02589	1.78691	1.2483	1.75372	-0.428928	0.380224	0.711834	1.0687	1.80058	0.177005	-0.790572	-1.659	1.29528	-1.11383	-0.482509	0.224905	0.925578	-0.986595	0.179651	0.399376	0.119459	-0.636638	-0.59702	-0.495177	-0.818701	-1.03295	0.362022	1.20135	-0.039546	0.982959	0.658273	0.262625
-0.530463	-0.507199	-0.916187	0.211681	1.57022	-1.68526	2.08051	-0.712507	-0.993828	-0.728247	-0.880965	-0.704219	-0.0245583	0.646165	-1.0437	-0.180493	0.239313	-1.22944	2.06808	-0.4921	0.00635576	-0.12083	-0.776087	1.53125	-0.342989	2.06271	2.03094	0.71109	-0.981843	0.00314665	-0.255941	-0.749451	-0.290407	0.351815	-0.613721	-1.07619	-0.991684	0.641073	0.0592865	-0.727515	-0.648832	-0.189799	-1.14005	-1.20775	-1.86442	-1.69922	1.9066	-1.2878	1.41595	1.14458
-0.87585	0.0673645	0.891681	-0.211174	0.0493964	0.897382	0.129312	-0.0392108	-0.301925	-1.32714	1.88541	0.341381	-0.1787	-0.0135069	-0.6293	-0.116441	0.565584	1.6295	-0.478023	-0.830804	0.160166	0.0988984	-0.522498	0.208258	0.43249	-0.414355	0.512612	0.912074	-0.674266	-1.83404	1.42034	-0.020714	0.132844	-0.115194	-0.362338	-0.209281	0.952635	-0.572823	-0.618652	0.0132551	0.079174	-0.588637	-1.16884	-1.16488	0.00517964	-0.586676	0.195346	0.268634	0.700759	-0.0400096
-0.422633	-0.927469	-0.586625	2.11355	0.82787	-0.770143	1.12364	0.100769	-0.437403	0.281289	-0.179368	-0.0852568	-0.846594	-0.839393	-0.984915	-1.45297	0.954458	-0.422666	1.16172	-0.755028	-0.287314	0.814485	0.531585	-0.229108	0.212427	0.0513456	-1.2436	1.44797	-1.23211	0.28389	1.35581	-0.214912	0.464197	0.399372	-0.338738	-0.329113	-0.425493	1.44387	-0.0255537	-0.608083	-0.786144	-0.187896	-1.26119	-0.687916	0.810681	0.70677	0.584202	-1.13113	-0.926182	0.753192
0.405244	-0.538858	0.340204	0.824745	-0.793144	0.436748	-1.40109	-0.644242	-0.953499	-0.605396	-0.38258	-0.903318	0.42676	0.13244	-1.0437	-0.457006	-0.946723	0.209687	0.660776	-0.391522	-0.259007	2.40639	-0.803656	0.720187	-1.89755	0.26132	0.349679	0.46552	-0.552494	-0.201227	-1.46204	-2.17889	0.346176	-0.544876	1.18513	-0.718066	-0.991684	-0.316576	-0.130909	-1.02271	-2.14716	-0.663089	-0.219685	-0.68606	-1.39629	-0.460248	-0.365591	2.56163	0.560885	0.714105
-0.0895474	-0.827541	-0.868405	2.09373	2.75856	-0.303483	2.90203	-0.885843	-0.931398	0.825611	1.05921	0.770693	-0.153481	0.864012	-0.906495	0.749791	-0.473749	-0.956247	-1.00922	-0.910088	0.280652	1.17078	0.284854	0.498548	-0.574948	1.51694	0.223422	0.293655	-0.541582	-0.176897	0.347396	0.321979	0.875819	0.660828	-1.15685	-1.07619	-0.600731	3.95094	-0.139807	-0.778984	3.3195	-1.38049	-0.758778	-0.838458	-1.08346	-0.634543	2.64296	-0.603718	1.33149	0.870609
0.419113	0.210344	-0.839251	0.962261	1.208	-0.882025	2.2372	-0.463805	-0.916977	-1.04376	-1.77022	-0.635177	-1.6363	-0.0887251	-0.923245	0.208895	-0.557002	-0.717187	-0.276906	-0.366968	0.861538	0.569569	-0.94765	0.633608	-0.563856	0.482778	-0.438812	0.0144293	1.85812	0.0209911	1.37159	-1.09025	0.53889	0.497518	-0.622205	-1.07619	-0.972651	1.67193	0.120477	-0.476688	-1.16448	-0.0952501	-0.27415	-1.38691	0.0283179	-1.59269	-0.433883	-1.2878	0.652011	0.733589
0.0578566	-0.844434	-0.40192	-0.375857	-0.301443	-1.08496	0.154138	-1.14646	0.852694	3.31894	0.239867	-1.30116	-0.548779	-1.23578	-0.963787	0.561573	-0.247432	0.855042	0.383427	0.19208	-1.0066	1.55862	0.270848	1.38995	-0.105467	1.69047	1.00522	0.235964	0.104668	0.439116	0.853016	-1.48045	0.00340257	-0.0551176	1.0811	-0.722771	-0.108352	2.23196	0.766188	-0.653039	-2.10984	-0.822144	-0.0117285	-1.63686	-1.60783	-0.193341	-0.353061	-0.296321	-0.01046	1.92148
0.140272	-0.516429	-0.916187	-0.289571	1.29266	-0.675927	1.16322	-1.08367	0.166076	-0.617416	0.157903	-0.426347	-0.977402	-0.265635	-0.755238	1.28866	-0.641446	-1.26294	0.614669	0.176795	-1.69779	1.31597	-0.694873	1.34734	-1.73947	0.744447	1.79071	-0.151332	-1.36116	-1.75025	0.842597	-2.17127	1.01485	0.297725	1.56683	-1.07619	-0.991684	1.25817	0.345413	-1.17621	-0.21022	-0.628132	-0.981046	0.252963	-0.228945	-0.38463	2.06417	-1.05958	-0.470765	0.572705
1.47004	0.0962622	-0.846653	0.809966	0.175764	0.689297	1.00292	-0.605214	-1.12738	0.292685	1.65954	-1.91246	-1.36723	0.0612191	0.071848	2.67478	0.639738	-1.93032	0.203255	-0.753165	-0.856648	-0.111969	-1.22727	0.396164	-1.48799	0.303623	0.346103	-0.11333	-0.596114	-0.28039	-0.406	-0.46635	1.11948	0.0394282	0.985357	-1.07619	-0.982717	-0.662074	0.0293867	0.138433	-0.926461	1.06204	-0.507824	-0.82183	-0.715199	-0.655012	1.20199	-1.2878	-0.46151	0.174442
-0.440137	-1.38204	-0.726496	0.534062	0.800627	-0.40476	1.08456	-0.817295	-1.09016	-0.220472	1.45004	-2.25662	-0.923095	-1.00657	-0.898763	1.58657	0.391206	-1.71898	0.540911	-0.910088	-0.584508	0.592937	-0.328351	2.08762	-0.723364	2.65496	4.09841	0.193906	-0.814811	-1.41819	2.13018	-0.633756	2.17863	2.66498	1.13856	-1.07619	-0.991684	0.717225	1.61877	-1.01956	-0.562156	-0.15477	-1.19216	-0.826022	-1.73952	-0.0984021	1.01068	0.161487	-0.0617493	2.25849
-0.0760842	-1.3425	-0.767835	1.12178	3.23948	-0.336749	-0.526938	-1.32039	-0.819737	-0.926393	-0.879321	-1.02094	-0.282941	-0.249223	-1.0437	2.17441	0.527142	-1.37299	2.21853	-0.833369	0.50356	0.00763559	-0.483293	1.08581	-2.06983	0.947998	2.88222	0.588434	-0.52084	-1.41107	0.11208	-1.00564	1.41076	1.01248	-1.39557	-1.07619	-0.991684	3.62206	1.39569	-0.741642	-0.108454	0.226679	-2.1575	-1.10783	-1.28881	-1.25023	1.34918	-1.2878	1.15622	0.861157
0.379117	-2.09191	0.585205	-0.183096	-0.185074	-1.26137	0.0805144	-1.33834	-0.818772	-0.270869	-0.303797	-0.80823	-0.424244	-0.483351	-0.88474	-0.200765	0.569341	-0.36018	1.033	-0.283456	0.0145085	-0.0594878	-1.06914	0.411956	0.348794	-0.382828	0.171184	2.68174	-0.509226	-0.310968	0.987614	-1.31169	0.188484	-0.0805779	0.961587	0.768072	-0.972243	-0.995279	1.26337	-0.832754	-0.0315367	-0.811155	-0.432546	0.248548	-0.703366	0.0321897	1.08815	0.0848938	-0.409473	0.820675
1.65313	-0.00464853	-0.511762	-1.94873	0.825714	-1.27824	0.774776	-0.0650861	-0.888059	1.34101	0.241934	-0.592845	-0.493499	0.184644	-1.0222	2.14356	0.0513923	-0.743838	0.356293	0.783098	-0.408486	-0.850735	-1.58196	-1.11531	-0.986795	0.250654	0.0242259	0.333759	-0.859456	0.129855	0.461257	1.34341	2.20233	-0.513443	0.845858	0.684419	0.951686	-0.681769	-1.18197	0.104337	0.0378771	-1.20798	-1.01495	0.510714	-0.539895	-0.587049	-0.0374153	0.34628	-1.43524	0.300471
-0.0724463	-1.02281	-0.50396	-1.35721	0.681543	1.10463	0.705863	-0.357012	-0.0614946	0.674462	-0.247019	-1.14133	-1.35016	1.8981	-0.605989	-0.878553	0.987675	0.942491	0.811493	0.155213	-0.201215	-1.53499	0.0156331	-1.2161	-0.240903	-0.637807	-0.681334	1.35544	0.442846	-0.284742	-1.21164	1.52068	1.40138	-0.879822	0.0105799	-0.293144	-0.162811	-0.888474	0.487181	0.35227	-0.765202	0.549842	0.295685	-0.841082	-1.09844	0.177327	-0.833452	2.0861	-0.919207	-1.04758
-0.543417	-0.0774743	-0.763072	1.38471	0.0117835	-0.65432	-0.493757	0.0989187	0.24766	-0.32477	-0.612946	0.210714	-0.550456	-0.375063	0.801864	0.415962	-0.255165	-0.0662205	0.182222	-0.431265	0.0856777	-0.610922	-1.85291	1.37913	-0.709954	1.62427	1.97091	-0.458539	-0.691939	0.114175	0.215847	-0.745911	1.15443	2.99459	0.613426	-1.07619	-0.991684	1.25652	1.67685	-0.198664	-1.17484	-0.252479	0.473519	-1.79799	0.671175	-0.714846	1.17684	0.0613412	0.0716311	2.42264
-0.393999	-0.284727	0.0163301	-0.263329	-0.798196	0.220492	-0.501295	0.752465	-0.30529	-0.936431	-1.57788	0.64975	-0.197207	1.0696	0.0192461	1.05743	-1.04712	-1.73696	1.97732	-0.840699	0.697434	-0.5565	0.590974	-0.215408	-0.926395	-0.366947	0.0235438	-0.917234	-0.47371	-1.20322	0.208269	-0.592836	-0.767132	-0.866349	0.195129	1.03774	-0.393765	0.015555	-0.282601	-0.857705	-0.0131922	-0.594455	0.803579	0.0770137	1.22534	-0.770029	0.806591	-1.13116	0.782998	0.54544
1.22102	1.79744	0.332225	-0.0553843	1.54671	-0.163158	0.27611	1.05655	-0.268035	-1.01432	0.552017	0.294814	0.528696	1.13545	1.60906	0.510086	-0.0758448	0.605312	-0.0559881	-0.683839	0.313246	-0.759136	-0.542083	-0.238371	-0.215668	-0.291603	0.579894	0.625957	2.40714	-0.0717503	1.83727	0.582068	-0.409741	0.541904	0.317226	-0.393894	-0.200788	-0.150058	-0.635781	1.58256	0.182217	3.62558	0.484402	1.17999	0.652651	-0.777753	-1.19874	1.81386	1.01746	0.0476646
-0.692631	0.827946	-0.69109	-0.391971	0.703919	0.304581	0.695139	1.05674	-0.064346	-0.303197	0.23228	0.919315	0.725836	-0.28368	1.61425	-1.24768	1.54666	-0.151794	0.718431	1.67301	-0.254613	-1.64335	-0.273744	-0.554478	2.05468	-1.04744	-0.864067	-0.532243	0.546246	-0.635774	0.345057	0.401176	-0.125714	-0.413859	-0.298047	2.98305	-0.376939	-0.831568	-0.722795	-0.890732	-0.941717	-0.102301	-0.0192058	-1.1069	0.920466	-1.20282	-0.402038	-0.226343	-0.741829	-0.184015
0.545444	0.131912	-0.857181	1.52533	0.722364	-0.670819	0.016332	0.0431025	-1.12738	-1.25994	-0.179729	-0.679486	-0.8596	-0.997572	-0.910771	0.695929	0.639038	-0.391319	-0.373283	-0.448055	-0.85878	2.67642	-0.109867	2.14455	-1.28775	2.8191	3.19266	0.0397859	-1.53732	-0.657404	-0.585463	-1.13707	0.187478	1.32634	-1.53797	-1.07619	-0.891359	2.27319	1.25934	-0.803451	0.74599	-0.507217	-0.344666	-1.01385	-1.21232	0.123189	1.39044	-1.12931	-0.388689	2.18181
-0.301401	-1.418	-0.898323	3.2116	0.461264	-0.516754	2.93198	-0.838071	-1.12738	-1.85434	-0.729711	-0.789228	-1.12642	0.779838	-1.0437	1.54656	-0.34976	-1.52295	-0.0942111	-0.910088	-0.299615	-0.130596	-1.13196	0.941572	-1.17308	0.929887	0.151457	0.527499	-0.922739	-0.665496	2.42303	-0.995125	1.42042	0.360364	-1.35594	-1.07619	-0.911355	3.34252	0.815531	0.17354	0.657476	-0.917257	-0.860184	-1.18753	-1.04226	-1.4853	0.491241	-1.20174	0.429344	0.928332
0.567379	-1.4483	-0.916187	2.10568	0.370139	-1.01999	2.1042	0.135152	-1.12738	-0.680657	-1.41766	-1.17297	-0.491344	-0.0228419	-0.810351	1.23546	-1.22325	-0.828773	-0.707976	-0.209387	-0.167304	1.26757	-0.499677	0.876068	-0.408513	0.931611	0.918519	0.655505	-0.762458	1.33371	-0.198059	-0.61491	0.216526	1.19356	-0.171067	-1.07619	-0.991684	1.82514	1.63131	-0.494743	-0.094384	-0.277846	-0.353205	0.0351796	-0.00287398	-1.53938	0.472508	-1.27554	0.534673	1.19683
-0.174118	-1.62089	-0.916187	0.43881	-1.14344	0.806199	1.71947	-1.30948	-0.266315	2.00689	0.532546	-0.501354	-1.24641	-1.62288	-0.994604	-0.189001	-0.653823	-0.474214	0.246708	1.94344	-0.989459	0.596084	-0.889222	-0.191683	-0.666832	0.0309956	0.594567	0.634266	-0.772051	-1.13448	0.0660143	-1.12777	-0.0680104	-0.327714	-0.269372	-0.138971	-0.855496	-0.682459	-0.827616	-1.17621	-0.529058	-0.486007	-0.759121	-1.62076	-0.692259	-0.530534	0.187111	-0.776032	-0.392455	0.502812
0.60804	-1.28223	-0.760308	-0.643308	0.00503922	0.522333	0.62709	-0.711759	-1.01671	0.0169611	0.171643	-1.44665	-1.26607	-0.872569	0.18166	-0.159123	0.491833	-0.543412	-0.284667	-0.447751	-1.28793	1.42146	0.0716528	-0.197426	-0.935458	-0.193329	-0.660947	0.443244	-1.10691	1.17018	0.601277	-1.29841	1.06988	0.0506787	1.90191	-0.898595	0.391375	0.445459	2.43554	0.265728	-0.0620885	-0.324786	-1.03456	-0.960806	-1.09998	-1.40229	1.81432	-0.87577	-0.254832	-0.497978
-0.168478	-1.58941	0.163565	0.238272	0.342755	0.194878	0.834774	1.2766	-0.410311	2.06025	0.173148	1.28827	-0.9943	-1.72233	0.164924	-0.394732	0.822601	0.761425	1.41168	-0.557226	-0.175617	-0.32556	0.558404	-0.422426	0.00896127	0.108048	-0.32319	0.174999	-0.122332	-0.969803	-0.507934	0.50902	0.0291882	0.770334	0.401917	-0.430705	1.1982	-1.01064	1.2718	-0.612081	0.307002	0.325966	0.264465	1.38333	-1.17569	0.252648	0.0405517	-0.249483	1.34174	0.0914823
-0.415766	-0.922114	1.42853	-0.522787	-0.670753	-0.300968	-0.857851	-0.393379	-1.03356	-0.263591	-1.2397	0.790995	-0.778074	-0.299992	-0.405897	-0.883989	-0.162213	-0.951594	-1.00451	-0.767153	-0.462832	0.549303	0.301482	0.082124	0.455437	0.642964	-1.57916	-0.0581613	0.676816	-0.0953104	-1.11216	-1.00033	-0.647392	1.44539	0.811536	0.335615	-0.991684	-0.968911	0.246621	-0.191021	0.172163	-0.252789	0.178727	0.746802	-0.329921	-0.872728	-0.890617	0.480914	-0.0122452	-0.0616227
0.112399	-0.542097	-0.861785	1.08197	0.147091	-1.17647	-0.262916	0.181331	-0.886197	-1.32087	0.72056	-1.94746	-0.343258	0.539972	-1.01482	1.55652	-0.338322	-0.626606	0.494112	-0.910088	-0.102004	0.389844	0.55643	1.228	-1.73793	1.29564	1.51755	-1.07597	-1.15565	0.206439	-0.715441	0.619875	0.609134	1.9281	-0.0193386	-1.07619	-0.945286	0.345673	0.74672	-1.04118	-0.918204	-1.03791	-0.454774	0.512455	-1.57113	-0.721358	1.37619	-1.2807	-0.324275	1.3136
-0.145887	-1.0243	-0.757779	0.0368593	0.938752	-0.810597	-0.418066	-1.3858	-1.12738	0.70871	-1.02034	-0.52521	-1.22848	-0.717016	-1.02022	-0.516165	-0.487254	-0.754493	1.21481	-0.548771	-0.897671	0.58667	-1.00532	1.86361	-1.31327	1.43244	-0.0857692	-0.677766	-0.455124	-0.469729	0.472454	-0.439863	0.148312	0.280236	-0.214448	-0.374103	-0.991684	0.149215	0.116829	-1.12789	-1.02208	0.735204	-1.11246	-0.990568	-0.300773	-0.0720889	0.763809	1.089	-1.31425	1.14878
0.509454	-0.240701	-0.173044	-0.616751	2.95538	-0.668071	-1.44811	-1.21051	-0.733617	1.07462	0.890288	-1.57013	-1.24968	-0.0151111	-1.0437	0.915197	0.228466	0.144295	0.73881	-0.910088	-0.417218	-1.20288	-0.99357	0.78661	-1.05878	0.559699	0.363227	0.860358	-1.47595	1.73892	-0.0745926	-0.827925	-0.868658	0.424707	0.427938	-1.06298	-0.977406	-0.248408	0.466374	-0.0130767	0.156389	0.405781	-1.81543	0.403148	-0.12893	1.21031	-0.828592	0.387256	-0.681939	0.544426
-0.414194	0.685518	1.97642	-0.891275	0.342688	0.0185693	-0.66251	0.162374	-0.301274	0.386311	1.23897	0.343955	1.01756	0.271688	0.977414	-0.405042	0.669873	-0.265049	1.58647	0.399437	-1.71934	-1.77676	-0.672417	-0.678519	0.237195	0.0657258	-0.169206	-0.037075	-0.217178	0.859301	-0.556619	0.56491	1.04274	-0.165237	0.402345	2.40165	1.61847	-0.573188	0.263334	-0.547504	0.978383	0.33536	1.06741	-0.657045	-0.521407	0.387285	-0.650398	1.20134	-1.03266	-0.353521
-0.697199	1.45585	-0.703553	-0.332151	0.112955	0.947241	0.922309	1.65993	1.21174	-0.0137514	0.621773	0.518822	-0.140342	1.02105	-0.62024	-1.00209	0.174675	-0.0948256	-0.627289	-0.374028	0.126219	-0.527067	0.143468	-0.0882531	0.285248	0.127093	-1.78575	-1.23769	-0.497887	0.561797	0.263035	0.613527	0.0726518	-0.021944	-0.718901	-0.0318896	0.0800091	-1.31229	-0.9626	-1.01933	0.260509	0.00477118	0.836911	0.0469739	-0.393659	-0.214029	0.118396	-0.206093	0.177307	0.23926
1.71535	-0.540574	-0.179961	-0.864956	-0.707089	1.38738	-0.980915	1.10288	1.44347	-0.728008	-0.37976	0.16301	-0.859571	-1.91478	0.618796	0.0205922	-0.238865	0.651388	0.247623	-0.524507	0.148536	-0.352503	1.6108	-0.412254	0.874406	-0.22532	-0.308118	-0.256134	-0.280646	-0.297738	0.13334	1.08085	0.26768	-0.457541	1.12343	1.28425	0.713251	0.743841	-0.767623	0.455155	-0.459154	0.718566	0.676117	1.03632	-0.173396	-0.0769413	-0.869255	0.313346	1.00518	-0.352055
-0.400143	1.10917	-0.605407	0.0378385	-0.493143	-0.35857	1.11376	0.543755	-0.353788	0.428601	0.167476	-0.288734	-0.603214	-0.899177	1.01986	-0.0232759	0.761373	0.796912	-0.630363	-0.910088	-1.06487	0.829485	0.309234	-0.470409	-0.126552	0.063467	-0.820594	-0.84456	0.904106	0.0300582	-0.510278	1.02609	-1.50393	-0.62708	-0.0610216	-0.153772	-0.353184	0.0690125	-0.87824	0.891509	0.684667	-0.0141032	0.37748	3.52896	-0.77765	1.13525	-0.0815422	-0.934381	-0.137585	-0.356628
-0.8597	1.28413	1.18215	0.945683	0.884511	1.24384	-1.02843	-0.357377	-0.98003	-1.6447	0.501662	1.3741	0.367461	2.18779	0.49986	0.70213	-1.27739	0.3494	-0.509485	-0.822519	0.178168	0.887603	0.375387	-1.13276	0.974895	-0.748439	-0.1289	0.915749	0.91394	2.44092	0.162227	-0.16519	0.743159	-1.70754	-0.624773	1.76702	0.433427	-0.0331869	0.165306	1.02358	-0.862323	-1.06998	-0.0704904	0.876407	0.907526	-0.372252	-1.13772	-0.716049	1.777	-0.685304
-0.34657	-0.491902	-0.731467	1.07073	0.202213	-1.34273	0.700463	0.10569	-0.121498	-2.08678	-0.157859	-0.623179	-0.986015	1.71693	-0.667134	1.74062	-0.261584	-0.150707	0.241572	-0.910088	0.964349	0.8682	0.230717	1.03683	-1.35761	1.07958	0.23372	-0.874252	-0.359465	-1.98699	0.265659	1.00761	1.35247	1.8942	1.33962	-1.07619	-0.991683	1.70039	-0.268701	-0.94916	1.82922	1.13889	-1.2221	-0.218544	0.0327905	-1.64399	1.27021	0.422141	0.253948	0.680056
0.810973	-0.550675	-0.872188	2.35955	-0.156537	0.119389	0.134156	-0.976569	-0.689036	-0.502156	0.0969602	-0.877486	0.299644	-0.823919	-0.849124	-0.23466	2.1467	-0.5728	0.134998	-0.910088	-0.222792	0.222072	-0.770459	-0.205975	-1.20642	-0.398151	0.739139	-0.294864	-1.48975	-0.805499	-0.300781	0.151068	1.28906	0.0685716	-0.601761	-1.07619	-0.991684	0.425944	0.350046	-0.727706	0.323497	-0.597053	-0.607731	0.14569	-0.45205	-1.30996	1.09353	-0.281348	0.391854	-0.0300783
0.804618	-1.63673	-0.916187	-0.16309	0.740402	-1.53952	0.674254	-0.806218	-1.12738	-1.90491	-0.397102	-2.274	-1.47872	-0.703917	-1.0437	1.17187	-1.49886	-0.733795	1.58104	-0.910088	-1.23867	1.03005	-1.56621	1.51396	-0.650991	1.96814	0.535858	0.242323	-0.26007	-0.698385	-0.736735	-1.71296	0.828427	0.308263	0.116411	-1.07619	-0.991684	2.45173	1.01495	-1.17621	0.0957687	0.0401071	-1.27821	-1.84161	-2.02379	0.469734	0.524768	-1.14621	2.58333	1.52622
-0.737789	-0.482615	-0.916187	0.401329	0.200832	-0.616296	-0.288396	-0.489852	-0.207323	-0.309839	0.425491	-0.0335093	-1.84038	-2.08418	-0.90764	2.82779	-0.945915	-1.1155	-0.455097	-0.819873	-0.751436	-0.790274	-0.965522	1.66307	-1.88703	0.407189	0.279898	-0.333869	-1.87112	-0.284053	-0.477763	0.862836	1.05602	1.3871	-0.517443	-1.07619	-0.991684	1.19227	-0.215632	-1.17621	-0.985756	-1.17251	-0.683037	-0.375934	-1.79216	-0.308064	0.478324	-0.504797	-0.658462	0.801461
-0.688022	0.00201613	-0.916187	0.809522	0.235556	-1.23657	1.70812	0.263713	-1.01442	-0.207483	-0.537184	-0.497347	-0.750374	0.18614	-1.0437	0.758423	-0.21065	-1.51435	-0.608229	-0.625201	0.317027	1.05974	-0.611829	0.452209	1.30325	0.300565	-0.0991826	-0.555485	-1.06158	-2.09495	2.2224	-1.03616	0.259897	1.99642	-0.921256	-1.07619	-0.663762	-0.780578	0.989147	0.396227	-0.451699	-1.39006	-0.648096	-1.62348	0.931263	-1.26722	0.657985	0.580972	1.00359	0.218232
-0.120462	-0.838421	-0.903444	-0.0309639	1.04344	-1.37884	1.47065	0.0742152	-0.983068	-1.78436	-0.283711	0.586625	-0.665402	0.261501	-0.883861	0.710832	0.394046	-0.0615317	-0.222964	-0.67525	-0.394025	-0.360756	0.0829783	1.59495	-1.2705	1.48494	0.567615	0.478719	-0.769536	0.689454	-0.348924	-0.033695	0.0186179	2.30397	-0.187036	-0.471635	-0.832395	0.995432	0.165677	-0.99326	-0.123507	-0.427373	0.263681	0.65773	0.758594	-0.703493	0.434366	1.04391	-0.51053	1.94553
0.880637	-1.18939	0.125386	0.606269	0.0608692	-0.224334	-0.436389	-0.00753772	-0.574017	-1.09619	0.306242	-0.442123	-0.0725107	-0.0832348	-0.238295	-0.738462	-0.891596	-0.378496	0.904581	-0.725258	0.319293	-1.21327	0.185921	0.0746043	-0.786496	-0.110281	1.7466	-0.0991583	-0.308041	-0.191326	-0.529508	-0.149684	0.71045	0.442658	-0.310172	0.256015	1.23772	-0.710244	1.37832	-1.17621	-0.727617	0.0565789	-0.725819	0.929379	-0.542102	1.78612	0.71386	-0.495075	-0.575191	0.790921
1.86346	-1.74013	-0.916187	0.63253	-1.2469	-0.0398326	-0.994047	-1.03032	-0.879875	-0.377829	0.711806	-2.9025	2.23628	0.568008	-0.977703	0.0847826	-1.02782	0.1719	2.23742	-0.0487185	-0.995544	0.112689	-1.52447	0.739641	-1.13516	0.29878	0.346916	1.84274	-0.633418	-0.949865	0.452161	-2.2122	0.0525384	0.199944	2.89269	-0.733849	-0.991684	2.1526	-0.442627	0.211836	-0.615651	0.546509	0.762072	-0.0073626	-1.79142	0.0765577	0.135093	-1.2058	0.15768	0.305971
1.03422	-1.94019	-0.772195	-0.540623	1.02275	-1.26459	-0.0711267	-1.25672	-1.12738	1.08653	-1.18979	-1.92217	-1.05767	-0.204285	-0.841072	1.27271	-0.0983243	-1.73876	1.13867	-0.853115	-1.59186	0.0515189	-0.137225	1.01824	-1.29969	0.54764	0.68257	-0.576792	-0.946164	-1.06143	-0.349064	-1.00504	1.52132	0.575368	0.747876	-1.07619	-0.701155	0.132421	0.947196	-1.04512	-1.49489	-0.0280158	0.140429	-0.674307	-0.226843	0.825589	0.335333	-1.01988	-0.189921	1.31166
0.575458	-1.94225	-0.916187	1.32188	1.16691	-1.30323	0.340718	-0.880601	-0.863178	-0.167265	0.782647	0.133635	-0.937949	-0.720856	-1.0437	0.207246	1.41737	-0.349594	0.826052	-0.907541	0.0247463	0.170883	-0.96484	1.67845	-1.94752	1.58117	0.387503	1.56788	-1.02421	-0.666954	1.59319	0.262318	-0.725525	1.114	-0.268752	-1.07228	-0.991684	2.54498	0.0167758	-1.17621	-0.905681	0.746082	-1.20799	0.0181913	-0.770665	0.476622	0.890657	-1.12582	0.543475	1.68616
-0.0397958	-0.865218	-0.896259	1.50455	-0.370803	-1.34074	-0.171653	-0.302271	-0.90713	-0.704469	-1.60999	-0.153291	-0.926061	-0.956125	-0.907269	0.800644	-1.24414	-0.370257	0.717282	-0.297305	-0.0954664	1.16618	-0.259539	1.88118	-0.0433246	2.40689	0.156703	0.470733	-1.24069	-1.79513	1.78287	-0.606191	2.71255	0.737776	-0.04194	-1.07619	-0.991684	2.67351	2.16257	-0.326812	-0.312213	2.36059	-1.89989	-0.242106	-1.16537	-0.261244	0.776589	-0.613772	0.254724	1.51089
0.153152	-0.627578	1.24246	0.903777	0.343743	-0.45059	0.492715	-0.449974	-0.304797	-0.719992	-0.199533	1.2558	-0.589617	-0.289487	-0.319411	2.42102	-0.25246	1.02131	0.456734	-0.910088	-0.387448	-1.33341	-1.00021	1.31529	-0.0714431	1.14757	-0.213002	1.3161	-0.308485	-0.765468	1.96972	-0.0576798	0.738997	0.506894	-0.246886	-1.07619	-0.339749	1.25534	-0.691979	0.0468692	-0.803914	0.897069	-0.0923398	-0.010967	-0.254417	-1.02213	-0.639938	0.850104	1.74841	0.888726
-0.293065	1.57552	0.0197581	-0.466635	-0.0117872	0.111079	-0.146713	1.28541	-0.594333	-0.113509	0.00930045	0.849986	-1.25952	-0.515597	-1.04152	-0.291013	0.647231	1.0885	1.88632	0.199679	-0.102537	2.38998	0.19061	-0.195144	0.0642895	0.0132639	0.0148253	-0.408372	-1.27536	-0.479559	0.602768	0.459565	0.637676	1.24966	0.612722	3.11156	0.264198	0.470495	1.03604	-0.89338	-0.596062	1.49754	-1.77629	-0.881247	0.20905	-0.151781	-0.62426	0.490633	-0.376661	0.290513
-0.233083	-0.372743	-0.711728	1.27643	0.98419	0.0587769	1.45461	-1.20103	-0.497997	0.638808	-0.228189	-0.318581	0.641042	2.19921	-0.903626	-0.324486	-1.43646	0.221567	0.172174	1.71596	-0.316021	-0.303847	-0.465692	0.913144	0.644875	-0.331233	-0.611269	0.712986	-0.154199	-0.819297	-1.99814	-0.155395	-0.199461	0.0785909	-0.189926	-1.07619	-0.392659	0.140857	-0.28646	-0.0661333	-1.78713	0.261076	-1.24585	0.711988	0.124441	0.385535	0.132769	-0.717424	0.228424	0.392168
0.12586	0.487473	0.0523374	0.119128	-0.221764	1.09095	-1.39826	1.15092	-0.710498	-0.344724	1.51737	0.886618	0.104363	0.719156	1.71085	-0.385479	-0.477542	0.314895	-0.0580812	0.572478	-0.35121	-0.868957	0.700875	0.651447	0.291815	0.231744	0.204779	0.499259	1.66643	0.486212	-1.06594	0.419845	0.116143	1.48512	-0.914147	0.997398	4.07984	0.0798349	-0.468157	1.30366	-1.12773	1.47834	0.590731	0.0691192	0.100643	1.37043	-0.543085	-0.231559	-0.898674	1.32687
-0.639673	-0.6659	-0.916187	0.455174	0.566454	-1.73494	0.89166	-0.431609	-0.73793	0.383677	0.0609841	-1.93016	-1.09441	0.147983	-0.313348	1.38544	2.05095	-1.9219	-0.615084	-0.910088	0.0454218	1.05132	-1.48972	1.60821	-2.2164	1.00886	2.18551	-0.621825	-0.86523	-1.69533	0.449271	-1.7149	1.95748	0.6502	-0.146698	-1.07619	-0.606102	1.23495	1.00582	-0.651323	0.45555	-0.625323	-1.57111	-1.2415	-1.0038	-1.61131	0.160381	-1.2878	-1.12093	1.41491
-0.214693	0.0110769	-0.748625	1.16433	1.28194	-0.683133	1.37233	-1.32978	-0.658805	-0.700261	-0.428233	-0.472255	-1.72019	0.400434	-1.0437	0.330553	-0.639445	0.0793893	1.03469	-0.491565	-0.737533	-0.0292485	-0.0999192	1.36965	-0.52043	1.00193	-0.172381	0.668113	-1.26379	-0.267434	1.15755	-1.28715	2.22384	0.436621	0.0684658	-1.07619	-0.991684	0.713311	0.277007	-0.495654	1.80016	-0.173702	-1.87423	-0.520857	-0.852364	-0.423892	-0.360844	-1.17864	0.41129	0.977929
-1.0161	-1.03982	-0.133874	0.402034	-0.200929	-0.210563	0.937882	0.541567	0.459399	-2.12568	0.39263	-0.137824	-0.756652	1.73989	0.67362	-0.922852	-0.0504394	0.584545	0.481061	-0.910088	-0.573565	0.754412	-1.09406	0.475754	-0.32503	0.973909	-0.927146	0.558396	1.14585	-0.462517	0.265248	-0.890647	1.7529	-0.821355	-0.309316	-1.07619	-0.991683	2.39865	2.6128	-0.59877	-0.882497	0.670794	0.632249	-2.01998	-1.2468	-0.473879	1.31379	-0.257661	-0.482189	1.21853
-0.215711	0.351002	-0.0503751	0.732262	0.0862341	-0.266215	0.941507	-1.3858	-0.481272	-0.248988	-0.513996	-0.548651	-1.1706	2.13226	-0.997562	0.458542	-0.063992	0.45085	0.0701448	-0.818796	-1.87971	0.539308	-1.10154	0.279034	-0.985566	0.776443	0.858603	-1.28696	-1.02564	0.182191	0.427006	0.992814	-0.360817	0.367627	-0.225379	0.285624	-0.75938	-1.1993	0.23356	-0.933609	-0.181309	-0.107517	-1.11348	0.66643	-1.13403	-0.82947	0.576072	-0.37602	1.05419	-0.105157
-0.38884	-1.41106	-0.777251	0.282458	1.53441	-0.920731	1.05036	0.353079	-0.779982	0.221611	1.0812	-1.46556	-1.58273	2.11308	-0.948366	1.42407	0.0254598	-1.07763	-0.249076	-0.705661	-0.798603	0.0631056	-1.9639	1.93309	-1.92417	1.45441	0.980209	0.148506	-1.45838	0.330999	-1.2809	0.206771	1.18704	0.736485	0.320783	-0.784901	-0.737362	-0.0656934	1.46197	0.261695	-0.551128	-0.165438	-0.442268	-0.434345	-0.272697	-0.579866	0.772434	1.48253	-0.869493	0.751851
0.227115	-0.113187	-0.807813	0.466832	-0.077805	-0.495782	0.294232	-1.1965	-0.544601	-0.372545	0.80456	-1.08712	-1.29657	-1.0871	-0.582891	0.766462	-0.0414962	-0.820124	2.82538	-0.910088	-0.156368	0.385485	-0.854877	2.07413	-1.3629	2.35887	0.274678	-0.861442	-1.02665	-1.69889	1.29774	-1.17523	0.558368	1.2993	1.93022	-0.521444	-0.991684	0.215907	0.392119	-1.17621	0.218807	-0.135803	-0.111965	-1.82601	-0.822151	-0.422825	0.934234	-0.625657	-0.938298	1.93675
-0.599138	-0.204047	-0.916187	-1.06476	-0.0550864	-0.492486	-0.931948	-0.254817	-0.588396	0.61431	-0.448547	-0.500871	1.28383	-2.37546	-1.04124	0.353999	-1.59554	-0.926238	-0.440728	-0.289008	-0.0848325	0.601812	-1.08641	0.88279	0.278963	1.14173	0.668994	-0.80917	0.0226119	-0.412195	-1.20781	-0.649129	0.390003	1.59787	0.192195	-0.211997	-0.020614	2.28039	0.742491	-1.15062	-0.33572	-0.735545	0.180546	2.06362	-0.23772	-0.341725	2.03547	-0.306966	-0.541937	1.06609
0.319736	-1.3802	-0.827358	-0.412427	0.36923	-0.576694	-0.463973	-0.434055	-0.533615	0.677502	1.57886	-1.51388	-0.353471	-0.403134	-0.544824	0.661488	1.59388	-0.46319	1.19335	-0.451685	-1.22361	-1.41947	-0.954798	0.263601	-0.777421	0.436864	0.784411	0.226583	-1.45768	1.19362	0.0767723	0.821048	-0.13502	2.72684	1.08767	-0.349504	-0.00498027	-0.594008	0.228452	-0.765201	0.0932374	-0.648129	-0.519823	0.986338	-0.892306	0.688318	1.22319	-0.402225	-0.430106	0.338714
2.22123	-2.26299	-0.916187	-0.168674	-0.220416	-2.18322	-0.289106	-1.02126	-1.12738	-0.32416	0.809674	-2.28157	-1.41074	-0.244415	-0.901547	2.05117	2.14472	-1.66468	1.44197	-0.910088	-1.61554	-0.644543	-1.59521	1.21868	-1.49414	2.11127	0.0596534	0.53657	-0.325974	-0.857576	-0.799007	-0.283287	1.52181	1.43327	0.882032	-1.04933	-0.991684	1.02719	0.399366	-1.17621	-0.723408	-1.02486	-0.79091	0.0506322	-2.02379	-0.990676	-0.436355	-1.28458	-0.64742	1.49134
1.31518	-1.29176	-0.916187	2.00012	1.33537	-1.8802	1.96495	-1.19395	-1.12738	-1.25655	0.497127	-0.592622	-1.50626	1.87109	-1.0437	0.665522	-1.08066	-1.75417	-0.800758	-0.572308	0.0419607	1.7731	-0.437165	0.944465	-1.36435	1.4364	0.992645	1.28999	0.287007	-1.22143	0.754236	0.560678	0.727123	1.35212	0.805238	-1.07619	-0.991684	1.58847	-0.134925	-1.13519	-0.104528	-0.554537	0.0822344	-0.694738	-1.02586	-1.69922	3.33198	-1.2878	0.199847	1.28835
-1.72447	1.8912	-0.453213	1.00277	-0.419644	-0.536148	0.0875029	-0.204984	-0.860784	-0.0910616	-0.513007	-0.0594583	-1.03275	-1.70725	0.309232	-0.316621	1.43425	-0.0602115	-0.381446	0.121069	-1.02418	-1.11306	0.867673	0.193781	0.164664	0.408027	-0.782106	-0.184046	-0.457012	-0.109796	0.999806	0.684231	0.0850674	0.623627	-0.0551376	0.529317	-0.443792	-0.771687	0.418532	0.338415	0.749784	0.603838	1.00631	0.844703	-0.13287	-0.652859	0.859739	0.960511	-0.353506	-0.207137
0.00551844	-1.51608	-0.916187	2.77094	0.591546	-0.98365	1.52132	-0.742865	-0.502176	-1.55579	-0.403522	-1.95594	-1.42936	-0.333589	-0.934708	0.877523	-0.0920957	-1.57964	3.41568	-0.870616	-1.55094	0.173606	-1.02083	1.03058	-0.880208	1.68691	0.719037	-0.0114844	-0.636982	-0.594771	1.14017	0.589814	0.619927	1.53078	0.344972	-1.07619	-0.991684	5.56848	1.18276	-0.748229	1.06432	-1.06165	-1.17916	-0.489239	-1.21572	-1.02767	2.57606	1.50329	1.21348	1.51753
-0.107526	0.240336	-0.538732	1.05891	-0.607719	-0.399883	0.16293	0.329644	0.0263785	-0.362611	-0.866537	-0.238991	-0.196493	0.653075	-0.431888	0.736276	0.782575	-0.185738	-0.128341	-0.00320852	1.30602	-0.59761	0.6066	-0.432239	0.19699	-0.416934	-0.573873	-0.462792	-0.222874	-0.578242	0.394673	0.861904	0.415563	-1.27323	0.814672	-0.0320561	1.04394	1.24521	1.03839	-0.766794	1.32894	-0.742309	0.796932	0.32652	0.442897	0.421735	0.078095	0.318363	-0.312159	-0.023995
0.391357	-1.18719	0.402456	0.75784	0.0513263	-0.507643	-0.160803	0.732463	-0.890913	-0.705997	-0.145423	-1.5706	-1.01301	-0.479892	-0.890166	0.490699	-0.73379	-0.219423	1.51378	-0.910088	-1.47189	0.659298	-0.424775	-0.0797503	-1.79563	0.203921	1.96325	-1.32218	-1.01609	-1.26336	0.830886	-2.46599	0.0299659	0.734664	-0.734982	-1.07619	-0.991684	0.684262	0.253298	-0.693056	0.858172	0.510561	-1.56477	-0.882645	1.1182	-1.35476	0.844687	-1.2878	-0.120935	-0.00748994
0.592622	-2.07876	-0.833385	-0.103359	-0.0537581	-0.21002	-0.822328	-0.783418	-1.12738	-0.952491	0.103573	-0.520322	-1.07239	0.496856	-1.0437	0.332091	1.25673	0.266755	0.0523028	-0.588936	-0.973071	0.45251	-0.827638	1.01507	1.38899	1.25291	0.618413	0.975056	-0.511242	-0.475441	0.277581	-0.234013	-0.433056	1.76531	-0.145377	-1.07619	-0.717876	1.53844	-0.486926	-1.17621	-1.14651	0.914048	-1.03698	-0.705235	-0.893911	-0.565914	0.404286	-1.2878	0.300551	1.23361
0.573597	0.500101	2.35826	1.86163	1.87426	-0.982032	2.34985	-0.476021	-1.09481	-1.8056	-1.02329	-0.776229	-1.77151	-0.305011	-1.0437	1.02785	-0.00699482	-1.57426	-0.418593	-0.910088	0.322621	1.63	-0.247483	0.997195	-0.17004	0.790133	0.145803	-0.618049	-0.295838	-0.431853	1.87762	-0.880645	-0.755519	1.88829	-0.989822	-1.07619	-0.479614	2.2574	0.689957	-0.463109	0.499493	-0.4905	-1.3291	-1.35999	-0.148562	-0.557652	0.339925	-0.576902	1.1632	0.793761
-0.397178	-1.12836	-0.82609	0.249862	-0.419418	-0.939928	0.0741296	-0.8968	-0.977182	-0.978113	0.379465	-1.92296	0.0840348	0.35885	-0.698174	-0.0157571	0.12703	-1.30682	0.135664	0.676659	-1.24396	-0.726666	-0.630381	1.14341	0.0499773	0.960686	0.666177	-0.584868	-1.26268	-0.574663	-0.66951	-0.400185	0.530943	1.17588	0.60508	-0.393176	-0.88416	-1.49931	0.600687	-1.17621	-0.291842	-0.129445	-0.64987	-0.657367	0.791959	-0.0699815	0.935525	0.103184	-2.00131	1.21205
-0.159787	1.76402	-0.277853	0.493335	-0.492046	-1.14952	1.10903	-0.555417	-0.971481	0.261307	-0.45657	0.18481	0.247198	1.49546	-1.0437	2.36275	0.71531	-0.0820796	0.174117	-0.910088	-0.702567	0.237536	-0.318171	1.30275	-0.350752	0.515658	0.514147	0.401274	-0.182479	-0.328585	1.83671	0.664683	0.992186	0.338187	0.0382876	1.14359	-0.991683	0.548651	0.598988	0.231158	-1.14237	-0.662562	1.49767	-1.10045	-1.26781	-0.380804	1.49843	-0.152185	-0.172934	0.5512
0.608633	-0.197808	0.300746	0.740349	-0.376744	-0.435851	-1.36984	1.18559	0.713149	0.180194	-0.0120569	0.902566	0.661243	0.273346	-0.560152	0.15494	0.00871038	-0.766157	0.205083	0.291225	0.976989	0.0101533	-0.0556075	-1.36199	0.0011342	-1.01749	-1.72645	1.81768	0.333782	0.25766	1.73487	0.0456922	0.0208979	-0.421472	-1.05742	1.08827	0.29305	-1.54506	0.0815238	-0.122815	1.39004	0.0191904	-0.0627859	1.56854	1.08736	-0.679137	-0.499341	0.0648703	1.43395	-2.05529
-0.456645	-0.0589135	0.387399	-0.835728	0.339321	0.527887	0.398859	0.00380803	-0.88995	0.750392	-0.42844	0.0790555	-0.642426	-1.75163	0.0543526	1.05289	-0.582632	-1.13356	-1.16205	-0.157413	-0.013551	0.818926	-0.0592139	-0.0160118	-0.410276	0.238768	-1.27416	0.888457	-0.141917	0.144387	0.254403	-0.842399	-0.0888376	-0.0717397	-0.0775341	0.626511	-0.616553	-0.717518	-0.183782	0.740323	-0.698217	-0.567118	0.319912	0.0849434	-0.250484	-1.24845	0.296186	0.664656	-0.54127	0.550682
2.85103	-1.60815	-0.860839	0.0025985	1.68632	-0.489968	-0.378994	-0.863082	-1.12738	-0.834404	1.07922	-1.27231	-0.896946	-0.65206	-0.381441	1.00487	0.230506	-0.82724	-0.181345	-0.910088	-1.59287	-0.298149	-1.9639	1.37887	-1.19982	0.680325	-0.0176754	-0.720922	-1.80083	-2.21234	1.25516	-1.08535	2.2118	0.500267	0.135172	-1.07619	-0.991684	0.706321	0.59702	-1.06667	0.246802	-0.224067	-0.439694	-0.627957	-1.18713	-0.0405359	1.90343	-1.2878	-0.693066	0.287937
-1.10213	-1.99286	-0.537479	0.212219	0.146521	-0.510712	-0.985429	-1.10605	-0.723452	-0.607205	-1.0836	-0.6601	-1.67805	-0.0401693	-0.854743	0.802095	-0.269795	0.0973528	-0.119406	-0.414896	-0.979394	-1.31611	0.315194	0.726777	-1.38579	1.08354	1.40477	0.198955	-1.6837	-0.884852	-1.14845	-0.112287	-0.119595	1.12918	-0.0474508	-1.07619	-0.75619	0.59649	-0.527262	-1.17621	2.20874	-0.200454	-1.27094	-0.510081	-0.313755	-0.666757	0.980928	-0.736554	-0.505567	1.56926
-0.606795	0.965664	-0.0618693	0.148305	-0.639756	0.0917718	1.9912	0.670413	0.39412	0.204055	-0.603222	0.249322	-0.584595	0.939709	0.208619	-1.54145	1.26937	1.34479	0.611515	-0.103012	-0.0624717	-0.125269	-0.213479	-0.246657	0.432577	-0.237579	-0.102278	0.202717	-0.330484	-0.528216	0.551377	1.58786	0.554698	-0.114689	-0.285791	0.332685	1.43648	-1.02668	-1.50828	-1.00915	-0.0912237	-1.04057	-1.34248	0.709495	0.738449	0.53323	1.65502	0.00321162	-0.35715	0.11095
0.299152	-0.731138	-0.916187	0.638542	0.107224	-0.221667	0.85464	-0.551614	0.675074	-0.923628	0.289051	-0.356695	-0.77304	-0.851616	-0.700185	-0.0279937	-0.279488	-0.728906	2.64198	-0.260259	-0.648631	-0.523797	-0.3197	1.45362	-0.68337	1.38142	0.77263	0.394262	-0.861974	-1.01397	-1.26641	-0.711566	-0.712978	0.705019	-0.514438	-1.07619	-0.350027	0.934317	2.29537	-0.987837	1.16534	-0.57272	-0.515996	-0.369078	-1.56876	-1.40484	-0.510839	-0.888097	-0.290507	1.43383
0.338494	-0.24829	-0.916187	0.585576	0.688979	-1.14685	-0.135879	-1.23663	-1.12738	-1.23611	0.0304795	-0.632258	0.0288652	-0.0726466	-0.893792	0.528769	0.733581	-0.125727	1.02233	-0.660301	-0.289545	1.01279	0.633308	1.54761	-1.03203	1.15348	0.919209	-0.0509744	0.104965	-0.422757	1.31174	-0.58435	0.0521582	2.85009	-0.308436	-0.533357	-0.964497	2.32195	0.230605	-1.17621	-0.800761	0.230538	-1.59074	-0.484483	-1.53466	-0.819219	0.382491	-1.21471	-0.367095	1.45585
2.28235	-0.767416	-0.563029	1.36621	0.380694	-0.92566	0.715271	0.108775	-1.12499	1.13478	0.288284	0.87621	-0.73778	0.1999	-0.846131	3.54699	-0.66314	0.625264	1.40018	-0.501062	2.56042	-0.477715	-0.665678	0.96335	0.0405612	1.77741	-0.274028	0.612073	-0.784621	-1.04209	1.30506	-0.591073	0.426764	1.79698	0.549874	0.290879	-0.991684	-0.106288	1.38855	-0.707666	0.403267	-1.32332	-1.47066	-1.44095	-0.790909	-0.151193	1.23238	-0.718412	1.74377	0.962735
-0.706528	0.536111	-0.297507	0.69682	1.9594	-1.09371	0.340879	-0.993824	-0.349645	0.542953	0.897854	-0.416871	-0.990148	-0.439198	-0.897577	1.57568	1.45768	-0.443226	-0.76935	-0.822252	0.0344443	0.119737	-1.23506	2.02636	-0.763011	1.47531	0.155301	-0.264971	-1.43693	-0.726713	0.190853	-1.00909	0.382436	2.59821	-0.658387	-0.710374	-0.991684	1.08686	0.590456	-0.618572	-0.891519	0.0986792	-0.0119998	-1.51857	-0.115242	-0.70938	-1.00526	-0.15522	-0.840243	1.80354
-0.425272	-1.65683	-0.874473	1.76877	1.28792	-1.24893	2.71173	-0.910625	-0.89347	-0.559933	-0.194385	-0.479858	-0.635989	1.72664	-0.923896	1.19766	0.53848	-0.976961	0.61377	-0.910088	-0.72608	0.624462	-0.344681	0.631398	-1.16154	0.758632	1.77054	-1.33675	-1.19514	-0.420044	0.681947	-1.14484	0.548913	0.802577	-0.297562	-0.973351	-0.78628	0.371192	1.35475	-0.304692	1.13085	-1.41568	-0.896389	-2.50993	-1.24501	-1.69922	0.138155	-1.2878	0.649017	0.979359
0.35146	-0.0304711	-0.771797	0.511275	0.143281	-0.324667	0.119728	-0.767394	-0.769561	1.11232	0.440522	-1.37878	-0.539922	-0.0599041	-0.82525	1.46803	-0.177566	0.637649	2.37679	-0.910088	-1.20156	-0.162824	-1.3989	1.30047	-0.708254	1.37236	0.793483	0.37976	-0.900795	-0.522366	-0.143082	0.577814	-0.0610524	-0.040568	1.74277	-0.850935	-0.865817	-0.285164	-0.632944	-1.02679	-0.329387	-0.635805	-0.725372	0.531006	-0.223327	-0.862472	0.140844	-0.737353	-0.920224	0.394002
0.452942	-0.284478	-0.916187	1.32798	0.499785	-1.39618	0.834548	-0.507897	0.273336	-0.854348	0.264722	-0.546576	-1.82363	0.820111	-1.01503	0.860804	-1.01513	0.418831	1.15545	-0.78628	-1.27605	-0.113433	-1.45481	1.10294	-0.369426	0.864967	0.267551	-0.811116	-1.11269	-1.82229	0.24737	1.00504	0.409962	1.57447	0.0775685	-1.07619	-0.991684	0.516523	0.662863	-1.17621	0.140873	-0.0872254	-0.392179	-1.33144	-2.02379	-1.05715	0.253961	-0.854288	1.65685	1.54977
-0.61147	-1.61026	-0.884037	1.14233	-0.0860038	-0.704207	-0.0832319	-0.16115	-1.12738	-0.879239	0.514416	-0.960731	-1.49515	0.13925	-1.0437	0.0316911	-0.486769	-0.935332	0.892612	-0.910088	-0.976914	0.181849	-0.89912	1.22653	-1.64714	1.22112	0.39031	-0.0637903	-1.07141	-0.75178	-0.303869	0.420892	0.298773	1.17393	-0.12521	-1.04538	-0.627309	1.89314	-0.442858	-0.457596	-1.12115	-0.0180635	-1.0596	-0.0843525	-0.217988	-0.609031	0.169012	-0.587953	-0.949661	1.09719
0.317093	0.0185359	-0.603803	-0.154393	0.376114	-0.578521	0.723215	-0.73924	-0.782579	-0.0222354	-0.501832	1.0748	0.280917	0.94646	-1.0437	1.42226	-0.178251	-0.45739	0.459705	-0.910088	-1.24009	1.85891	-0.333686	1.85459	0.211682	2.46566	0.625211	0.679549	-1.02316	-1.5784	0.0736818	-1.0531	1.71151	0.350463	0.146598	-1.07619	-0.947819	1.57891	1.32207	-0.703167	0.0304683	-0.635394	0.173929	-1.43284	0.253176	0.920028	0.0701609	0.728384	1.97145	1.32533
0.497786	-0.950782	-0.838809	0.59745	1.50747	-1.07396	1.17432	-0.350678	-0.871324	-0.413893	2.89215	-1.35237	-1.46317	-0.340311	-0.619901	0.893724	-1.23294	-1.08662	-0.310393	0.0792975	-0.478987	0.0540428	0.197582	1.27036	1.04129	1.36467	0.952554	-1.1352	0.270485	-1.16803	1.94579	-1.59005	0.74581	0.680004	1.03082	-0.332097	0.170202	1.23406	0.455033	0.524332	-1.5653	-0.494288	-1.25695	-0.435771	0.119948	-0.984072	1.39879	-1.14787	0.841821	1.01391
-0.800184	-0.743029	0.0195648	0.626597	0.880774	-0.896632	0.514085	-0.0127968	0.38648	0.327168	0.160649	-0.603237	-1.51213	0.176391	-0.359397	-0.428576	-1.40049	-0.579149	-0.685747	-0.165659	-0.306649	-0.00113392	-0.845077	1.50545	-0.238304	1.61128	-0.651393	1.18306	-0.431069	-0.326998	-0.891329	0.5226	1.16423	0.732972	1.63861	-1.07619	-0.363665	1.74112	-0.258327	0.195525	0.252365	-0.234304	-0.179236	0.855815	-0.847926	-0.560654	0.955678	0.0986898	1.11083	2.02822
0.388815	-0.42013	-0.59593	-0.788162	-0.351009	-0.689768	-0.06707	1.18429	0.89282	-0.149564	-0.0136935	-0.0078111	-0.430887	1.41653	-0.653646	-0.522221	-0.0967269	-1.32498	-0.33991	-0.70586	0.177067	-1.46058	-0.21689	1.16291	0.0829797	0.430094	0.116191	-0.00699356	-0.514799	-0.363292	-0.346227	-0.00174856	-0.933586	-0.0620874	0.0931539	-1.07619	2.97308	0.701426	-0.967562	-0.30349	-0.640263	-0.060354	-0.364753	-0.437645	0.00993258	-1.06853	-1.2892	0.191891	-1.08393	0.818483
-1.41448	0.552722	-0.704691	-0.318798	-0.446845	-0.603503	-1.23113	0.434149	0.47851	-0.66768	-0.472896	1.46366	-0.745375	-0.367013	1.306	-0.1682	0.466163	-0.0801033	-0.617661	0.727864	1.56223	0.131101	-0.0261263	-0.394052	-0.139701	1.23566	-0.647358	-0.0114622	1.003	-1.11468	-0.17945	1.97408	-0.722182	3.3224	-0.914289	-0.674091	1.23741	1.05413	0.121953	-0.887564	0.517406	-0.0778794	1.975	0.601616	-0.613668	0.327239	-2.09362	0.901732	-0.473824	0.181381
-1.47677	-0.137698	-0.614015	0.136	0.95744	-0.785234	-1.13639	-0.778688	-0.737468	-0.312363	-0.112362	-1.53853	-0.946182	-1.3731	2.06222	-1.1798	-0.386267	0.300675	-0.772319	-0.88504	-0.153547	0.113269	-0.781822	1.48054	-0.673631	1.17999	-0.134674	0.0624113	-0.13447	1.32541	-0.501798	-0.290993	0.56976	1.56896	1.41849	-0.708673	-0.0986325	1.21062	2.58543	-0.0855388	-0.801393	1.92798	-0.306753	0.336467	-0.925946	-0.699203	0.54973	-0.890133	1.176	1.52663
-0.304924	-1.49684	-0.916187	1.15202	1.22607	-0.708127	2.84636	-1.16803	-0.85515	-0.184042	-0.676662	-1.65894	-1.31956	0.596895	-1.0437	0.526331	0.266296	-1.17678	-0.212315	-0.910088	-1.68243	-0.228575	-1.18764	1.13369	0.313626	1.86198	1.27747	1.07598	-1.4666	0.00968848	1.37645	-0.71914	1.10866	1.33966	-0.271108	-1.07619	-0.991684	1.49592	1.26309	-0.899473	0.523415	-0.579449	-1.27391	-0.516521	-2.02379	-1.69922	2.09674	-0.896506	0.900173	0.598518
1.29105	-1.40594	-0.884697	0.339909	0.109149	-0.786257	0.611261	-0.1492	-1.12738	-0.671057	1.35026	-0.397478	-1.02755	-1.19942	-0.972539	-0.0298991	1.01973	-0.161459	-0.7329	0.795803	-0.318519	1.52665	-1.10414	0.764208	-1.33041	1.5658	0.891965	1.25673	-1.13658	-1.01268	2.49762	0.774558	0.201704	0.990303	0.63035	-0.251192	-0.122233	1.36456	-0.70315	-1.09724	-0.25859	0.792433	-1.26905	0.0923898	-0.711443	0.0790721	0.139996	0.325793	-1.0843	1.20427
0.086231	-0.911236	-0.902558	-0.364851	0.108671	-1.72362	0.968019	-0.909434	-1.01139	-0.841273	-0.460498	-0.633733	-0.844097	-0.175169	-0.7447	1.03958	0.710004	-1.39899	-0.262278	-0.910088	-1.6633	0.668309	-0.364738	1.00026	-1.02423	1.42067	1.08654	-0.520051	-0.902104	-1.64054	1.59688	0.518684	-0.170023	0.520141	-0.492388	-0.637452	-0.807575	2.40465	0.890769	-0.902128	1.48381	-0.524373	-0.447831	-1.32945	0.12668	-1.5	0.570345	-1.15118	0.959878	0.952504
-0.693197	-0.471855	-0.813376	0.087503	0.958855	-1.50804	0.466032	-0.370591	-0.590922	-1.7293	-1.15041	-0.123483	-1.14791	-0.655804	-1.0437	0.397028	1.09335	-0.16886	0.337875	-0.910088	-0.9844	0.342699	0.432827	0.265471	-0.514421	0.611782	0.858898	0.480408	0.584948	0.348155	-0.841865	1.06052	1.80286	0.373628	0.918045	-1.07619	-0.570819	4.24551	0.157005	-0.808237	-0.275024	0.584877	-1.39199	-1.07862	-0.452765	-0.209444	1.15985	-0.816128	-0.0149031	1.19857
0.379211	-0.191414	-0.69321	-0.386281	-0.266338	-0.892426	0.117765	0.10544	-0.875731	1.13763	0.852943	-0.984019	-0.8176	-0.557165	-1.03605	0.842305	0.222581	0.628694	-0.082571	-0.165386	-0.0595403	0.804644	-1.32313	1.31874	-0.675478	1.30358	1.15835	0.311734	-1.75905	-0.891192	-0.0564639	-0.125685	0.418697	0.676474	-0.373098	-0.952933	-0.675302	0.0426884	1.1921	1.36019	-0.335417	0.831674	-0.74832	-0.517534	-1.32148	0.806532	0.439439	-1.2878	0.372106	0.920978
-0.336667	1.09814	0.917118	-0.559334	-0.180136	-0.0273897	-0.396111	-0.253527	0.0134381	0.71665	2.7973	0.966251	-1.06114	-0.722497	-0.0237874	-0.241789	0.128728	-0.0257936	-0.682531	-0.841258	-0.919995	-0.680901	-0.0221061	0.742967	-0.385033	0.536658	-0.353593	-0.913611	-1.14214	-0.214567	0.476808	0.602242	0.022538	-0.0580721	-0.452377	0.769047	2.07046	-1.68987	1.28158	-0.470614	1.2013	0.196159	-0.674398	-0.00970268	1.01471	-0.740634	-0.893212	0.687563	-0.364307	0.695987
0.0855284	-0.176531	-0.916187	-0.43011	-0.868845	-1.09214	-0.0487489	-0.271847	-0.584312	-0.0309718	0.3446	0.635249	-0.240682	-2.18253	-0.750525	0.438864	-0.481471	-1.154	0.171518	-0.910088	-0.485334	1.37441	0.0420361	1.15002	-0.959461	0.793358	1.7184	0.244073	-0.437114	-0.681035	0.76373	0.645836	0.636284	1.43764	-0.465249	0.25473	-0.991684	0.10615	-0.524652	-1.17621	0.799697	-0.178221	-0.871522	0.455694	-1.32897	-0.309365	-0.419007	0.64517	-1.0407	0.796188
0.619763	0.404466	-0.882199	1.61772	0.0187766	0.155061	0.358898	-0.037289	-0.911466	0.454198	-0.698632	-0.651021	-0.216821	-0.646194	-0.420058	0.896143	1.16348	-1.24381	-0.155509	-0.798164	-0.745632	0.992126	0.260393	1.58353	-1.30969	1.82761	2.52229	0.094737	-0.525947	-0.916703	1.41385	0.243503	1.62933	2.86517	-0.212137	-1.07619	0.546865	0.338307	0.0744204	-0.590751	-0.091414	-0.661876	-1.50168	-1.03273	-0.658839	0.224143	-0.13092	-1.2878	-0.105007	2.19279
-1.00111	-0.511376	-0.108647	1.98995	0.334081	-0.968994	0.158335	-0.5475	-0.474551	-0.0577148	0.580123	0.182133	-0.66693	0.774033	1.28947	-0.364064	-0.43985	0.131076	1.63039	-0.416245	0.286723	0.583287	-0.186119	-0.344291	1.31438	-0.108238	-0.11446	0.983445	-0.827161	-0.522656	0.817562	-0.995562	0.434743	-0.979153	2.28341	0.6845	0.141593	0.156993	-0.117845	0.219677	-0.89558	0.226332	1.3722	-1.36732	-0.630695	-0.527016	-1.0311	-1.0379	0.346427	-0.270442
-0.261752	0.319736	-0.0967072	0.184044	-0.187917	-0.332026	0.651237	-1.27145	-0.790296	0.220315	-1.75773	-0.766199	-0.89808	-0.129771	-0.333924	1.91196	0.194029	-0.953355	-0.147447	-0.568832	1.48252	-0.279571	-1.95341	1.79817	-0.981953	2.95289	2.49427	-1.26223	-0.266466	-0.93011	0.511024	-0.952815	0.547715	2.39761	0.0109035	-1.04254	-0.867212	0.0552502	2.58468	0.228213	-0.333683	-0.103839	-1.27951	-0.543533	0.380499	-0.401578	1.19684	-0.341081	-0.476686	1.36799
0.0371618	0.334214	-0.916187	0.186806	-0.133786	-1.01884	-1.0658	-1.3858	-0.960492	0.489262	-0.278972	-1.2115	-1.33158	-1.31511	-0.24382	-0.891587	0.0690794	-0.25643	-0.0198631	-0.346042	-1.90953	-0.187841	-1.63681	0.738279	-0.687198	0.966536	1.53345	0.3521	-1.80198	-1.83579	-0.0366941	-1.67582	1.01272	-0.588103	-0.0115181	-0.384242	-0.127807	-0.114335	-0.242969	-1.04416	-2.06868	1.14639	-0.978602	0.378313	-1.25082	1.05653	2.56242	-0.542176	-1.24418	0.407646
0.127208	-0.55781	0.150996	1.03178	-0.688607	0.0386496	1.43269	-0.34409	0.151518	-0.676833	0.230303	0.0348464	-0.551469	0.555716	0.350487	0.351865	0.556492	1.31226	-1.88268	-0.910088	0.0590521	-0.135251	-0.991221	0.79284	0.195486	1.28117	0.138228	-0.66869	-0.967081	0.0737355	0.271949	0.00312328	0.332698	0.96226	0.149415	-1.07619	-0.991684	0.0981975	1.16987	-0.102566	1.21883	-0.858889	-1.24576	-0.67058	0.296771	-0.252779	-0.451131	-0.826796	-0.79969	-0.0546438
0.649217	-0.884839	-0.916187	0.166969	1.12806	0.732654	0.371065	-0.164334	-0.976012	-0.48594	0.740944	-0.987732	-0.796247	-0.228925	-1.0437	0.591545	-0.986882	-0.182954	-0.0359747	-0.910088	0.534052	0.343296	-1.35874	1.59923	-1.69638	2.34601	2.06242	0.164103	-1.37322	-2.1513	1.85744	-1.05192	0.155463	2.16069	-0.468797	-1.07619	-0.962743	1.84219	0.577745	-1.17621	-0.684162	-0.884731	-1.28562	-0.968097	-0.275879	-0.420535	0.585985	-1.2878	-1.22039	1.38327
-1.7041	-0.817671	-0.0872709	1.42864	0.660618	-0.845285	0.520426	-0.795226	-0.869233	-0.82026	-0.724971	-0.148266	-1.20416	-0.124506	-1.0437	1.39436	0.272985	-0.539529	0.620465	-0.908778	-1.13694	1.77482	-0.845091	1.17223	-0.660356	0.927377	0.464984	0.981883	-1.12333	-0.59626	-0.265234	-1.64936	-0.828428	0.0969982	-0.747835	-1.07619	-0.991684	-0.0205536	-0.0312058	-1.03847	-0.76751	1.85735	-0.194452	-0.25284	-0.247122	0.331555	1.01099	-0.355152	-0.00275064	1.14254
0.716958	-0.654331	-0.782937	0.125024	1.18527	-0.42687	-0.396415	-0.409209	-1.10352	-1.27151	0.374889	-1.28801	-1.08474	-0.409806	-0.661735	0.323742	0.174723	-1.43688	0.206826	-0.767387	0.476342	0.192148	-1.25051	1.01494	-0.78746	1.27311	-0.533853	-0.395704	0.0957383	0.157178	0.289242	0.685866	0.511215	0.189178	-0.549939	-1.07619	-0.176448	0.355626	0.726039	-0.737121	-1.03456	-0.607207	-0.133074	-0.872532	-0.467247	0.164467	1.23425	-1.04992	-0.400125	1.62757
-0.869928	-0.856522	-0.521742	-0.797025	1.68181	0.376562	0.385796	1.3846	-1.03495	1.6728	-0.482598	0.176128	-0.480789	-0.825969	0.575723	-0.921641	-0.845361	-0.270142	-1.72513	-0.170627	2.03623	0.87831	1.28476	0.825481	1.34998	0.706779	1.37858	0.887668	-0.816447	0.215187	0.232022	0.328276	0.240482	-0.316228	-1.46011	0.446065	-0.306129	-0.31252	-0.443887	-1.0198	1.37858	0.192371	0.248088	-1.48681	0.180623	-0.482179	-1.10333	-1.06888	-0.472395	1.29409
-0.572732	0.504539	-0.709581	-0.231743	0.252565	-0.828337	0.682813	-0.178321	0.693556	0.391939	-0.449035	0.524591	-0.177919	-0.247945	-0.429011	-1.09335	-0.5477	-0.382104	-0.586992	-0.858979	-0.701025	0.00962829	-0.708757	0.283106	-0.0723665	0.0143006	0.52725	-0.723084	-0.384777	-0.129833	3.13304	1.19397	-0.255958	0.715909	-0.590199	0.0191969	0.381308	1.16586	1.73316	-1.10752	-1.62313	-0.224719	0.481395	-1.13017	-0.126165	-0.540441	1.23113	-1.13572	1.81423	0.543343
-1.95419	-0.550999	-0.7235	2.2609	2.03723	-1.38945	1.82202	-0.215396	-1.01453	-2.03943	-0.574535	-0.324355	-0.802422	1.69273	-1.0437	1.09955	1.37233	-0.937175	0.500627	-0.910088	0.33409	0.778904	-1.34407	0.670005	-0.970127	0.569636	1.2828	-0.547278	-0.174363	-0.381456	1.5843	-0.42453	1.4822	0.787794	-1.71211	-0.472187	-0.991684	1.0381	1.70978	-0.915688	0.748127	-0.0270181	-1.72696	-2.02615	-1.02396	0.721679	0.276763	-0.790297	0.619765	1.19342
-0.684889	0.572279	-0.916187	0.60495	-0.432225	0.228801	0.481559	-1.28512	-0.823301	0.688644	-0.0558393	-1.10721	-0.439392	-0.867275	0.301483	1.42331	0.38257	-1.40708	-0.355299	0.333673	-1.56984	-0.305224	0.272679	0.569321	0.385268	0.0880952	-0.512722	-0.700399	0.449694	-0.289281	0.049623	0.0151348	1.09265	0.8703	-0.622372	-1.05445	-0.985831	-0.38692	0.213179	-1.17621	0.79652	0.447782	-1.62431	-0.309269	-0.534529	-0.966483	-0.01298	-0.766267	-1.00515	-0.120341
-0.567752	-0.48503	-0.472917	0.0775144	-0.369419	-0.778083	1.20812	-0.695776	-1.07442	1.10864	-0.409916	-0.721465	-0.271443	-2.07085	-0.834462	0.330819	-0.596926	-0.717335	0.0260615	-0.376539	0.21478	2.69095	-0.2746	-0.264076	-0.648244	1.15205	-1.2086	-0.0584607	-0.445253	-0.487393	0.443781	-0.174641	0.0638763	-0.0866162	-1.62598	-0.403145	0.443006	0.597213	1.57138	-0.438148	0.031507	0.0392838	-1.22154	-0.461241	1.55323	-0.983167	-0.699208	-1.2878	-1.05573	0.357007
-0.374369	-0.807526	0.124613	2.58933	-0.172888	0.368525	1.08243	-0.4545	-1.09233	-0.240796	0.276269	-0.1989	-1.73061	0.959145	-0.645841	0.576465	-0.881631	-1.21409	0.787927	-0.910088	0.121973	0.226713	-0.893815	0.365176	-0.233083	0.0704289	-0.382435	-0.0174174	-1.06638	-1.1529	-0.64492	-1.28609	-0.0699993	-0.3843	-0.22918	-1.07619	-0.729492	0.586151	-0.163113	-0.588326	0.357053	0.0652977	-1.12638	-1.49991	-0.926323	-0.84696	0.188797	-1.07738	0.526426	0.464141
-1.79938	-0.298864	-0.268665	0.246126	-0.150818	0.133397	-0.224408	-0.0913945	0.248821	-0.26582	-1.06991	2.14086	-0.628641	-0.048275	-0.133122	-0.716919	-0.840012	-0.261695	0.279334	-0.375289	0.869566	-1.00849	0.00300612	-0.23785	1.809	-0.965127	-1.50065	-1.3431	1.43985	-0.707183	-0.174148	1.24801	0.652737	-0.199652	-1.71026	-0.834656	-0.32284	1.72063	-0.29829	-1.17012	0.255772	-1.12604	0.303126	-0.271186	-0.726705	-0.0868184	-0.492247	0.508346	-0.473359	0.3441
0.385138	-0.083755	0.36173	0.137838	-1.05632	-0.523388	0.585431	1.05587	-1.12738	-0.00184543	-1.13148	-0.74293	0.595603	1.18815	-0.567678	-0.145119	-0.17233	-0.404376	-1.24885	-0.899708	-0.0565413	-1.06345	0.199263	-0.124131	0.437185	-0.971183	0.651042	-1.44097	-1.40321	-0.168595	-0.322408	-1.33155	-1.16225	-1.21651	0.6274	-0.335426	0.466078	-0.168934	0.570715	-0.272786	-0.510275	-0.767269	-1.20521	-0.387267	0.640404	-0.188982	-0.300249	0.0884105	-0.0746107	-0.138031
0.672311	0.83509	-0.777794	-0.629546	0.824069	-1.0382	-1.49038	-0.389981	-0.401687	0.620441	-0.0584667	-1.27619	-0.680372	-0.869875	3.64909	0.267979	-0.0161023	-1.04566	-1.11862	1.87576	-0.436477	-0.634849	-0.973366	1.21914	0.0783305	0.933362	-0.830785	0.804809	-0.286067	-0.107453	-1.14468	0.267405	-0.280382	0.275726	0.541017	-1.07619	1.24685	-1.64423	-0.537275	-0.617993	-0.411796	1.8922	0.490704	1.10235	0.512645	0.00639922	-0.673675	-0.0832476	-1.01553	0.855321
-0.0259688	-0.220593	-0.808734	0.519871	0.151686	-0.532006	-0.0751944	0.485504	-0.196941	-0.421594	-0.673666	0.40609	-0.188272	2.90599	-0.960689	0.485113	2.25777	-1.18933	-0.693848	-0.910088	0.0938351	0.409802	0.333343	0.369965	-0.830639	0.785062	-0.470712	1.36239	-1.02399	0.461375	-0.370281	0.0444834	-0.309854	0.384007	-1.10419	-1.07619	-0.582966	-0.104938	1.73136	-1.11626	1.46771	3.20502	-0.951951	-1.25923	-1.59855	1.24332	0.550645	-0.859738	-0.382698	0.452654
-0.0985942	1.07517	-0.797263	0.276299	-0.235926	-0.450842	-0.552123	-0.933822	0.850205	-0.717939	-0.466915	-0.798851	-0.53248	0.547835	-0.715455	-0.0953617	-0.678544	-1.57015	-0.828647	0.704509	0.9606	1.00311	-0.434708	1.34921	0.337134	1.13167	-1.62436	1.78619	0.167012	-0.524216	1.28278	-0.144363	-0.517587	-0.330189	-0.732196	-0.677358	0.525074	-0.985812	0.565109	-0.187824	-1.39608	-0.140003	-0.872059	0.0830743	0.0798873	0.878692	-0.109039	0.16936	-0.239777	0.785343
1.11098	1.56048	-0.916187	0.626924	-0.117806	-0.697577	0.614015	0.1648	1.7173	-0.335267	-0.191973	-1.89706	-0.372092	-0.369182	-0.176787	0.88415	-0.162523	-1.29895	-0.169103	-0.910088	-1.3198	0.073452	0.158896	1.02537	-0.208913	0.736259	0.0497021	0.785733	-1.05484	0.325824	1.59425	-0.827884	-0.279163	-0.84683	1.45161	-0.117063	-0.991684	0.710824	0.531239	-0.689326	-1.40024	-0.682771	-1.01907	0.776198	-0.843593	-1.1521	1.27373	0.0898052	-0.242131	0.484313
1.36144	-1.60985	-0.906649	2.2244	-0.342858	-1.21343	-0.359201	-1.26282	-1.12738	-0.655733	0.606033	-1.48247	-1.33567	1.04001	-1.0437	2.97203	-1.45619	-0.364275	-0.269908	-0.7245	-1.37294	1.96334	-1.10824	1.28184	-0.0141184	1.81964	0.885277	0.584772	-0.356439	-1.82086	0.417909	-0.459487	2.73335	0.941831	0.0697597	-1.06582	-0.981067	1.14095	1.77919	-1.15997	-0.402375	0.528383	-0.844955	-0.409572	-1.0595	0.364223	0.625672	-0.950039	-0.337356	1.50013
-0.610502	-0.863439	-0.506568	1.36238	-0.811353	-1.47543	0.565964	-0.227124	0.454691	-1.2294	0.0190041	1.63692	-0.835836	1.87904	-1.0437	0.399509	0.457938	0.386595	0.00329448	1.3987	0.448489	1.12908	-0.461001	0.0117927	1.54625	1.2478	0.587645	0.328168	-0.329908	-1.50676	-0.474866	-1.05952	0.75077	0.271167	0.0641346	-1.07619	0.464007	0.725796	1.74834	0.810809	1.95047	-0.373029	-0.53022	-0.317793	-0.437467	-0.262473	-0.524927	-1.2878	0.650168	1.20242
-1.15264	-0.829249	-0.916187	-0.0798252	0.663327	-0.704505	0.838862	-0.24614	-1.12738	-0.900965	-0.37271	-1.47899	-0.0849931	-0.580678	-1.0437	1.30257	-0.268152	-0.448338	0.204916	-0.354994	-0.490831	-0.548655	-1.32796	0.949839	-0.850342	1.22509	0.516774	0.397446	-0.585916	-0.22369	0.649927	-1.00565	1.81763	4.71936	-0.65752	-1.07619	-0.991684	1.39091	1.20341	-1.0442	-0.47158	0.503829	0.0809281	-0.383319	-1.73642	-0.156928	1.00755	-0.328713	-0.678883	0.688965
0.266535	-2.26299	-0.916187	0.63056	0.338781	0.192649	0.578506	-1.29382	-1.09222	-1.59561	-0.512701	-0.563945	0.366509	1.17221	-0.894514	0.231896	0.936807	-0.685536	0.598933	-0.842283	-0.781827	0.546536	-1.15351	0.197677	-0.199739	-0.129514	0.108152	-0.106293	-0.351878	-1.31086	2.2876	-0.570123	0.380293	0.444468	1.40023	-1.07619	-0.991684	1.64117	0.869075	-1.17621	0.133277	-0.714518	-2.16068	-0.476648	-1.32788	-0.168744	-0.864325	-1.2878	-0.695205	0.974686
-0.234169	-0.547718	1.07163	0.825483	0.79135	0.61206	0.699023	1.91841	0.631598	0.304151	-0.454751	0.942668	-1.55926	-1.12904	-0.994942	0.786714	-0.269607	2.64611	0.508745	-0.910088	0.080305	1.57712	-1.18367	1.44611	-1.33468	0.964406	1.10911	-0.733623	-1.51306	-0.802859	1.19327	-0.843761	2.46119	2.64143	0.295208	-0.441571	-0.496993	-0.180171	1.07048	-0.742231	-0.42306	0.173429	0.595625	-0.357736	-0.590551	-1.15476	2.46965	-0.509908	0.329521	1.92346
0.889372	-1.40064	-0.916187	2.01374	-0.345028	-1.46174	-0.116631	-1.12036	-1.07557	1.01207	1.07595	-1.77572	-1.67413	1.10239	-1.0437	0.435881	1.17738	-1.29864	1.60275	-0.394598	-1.06769	-0.00245288	-1.74196	1.00796	-1.86443	1.912	0.960246	0.344724	-1.59491	0.147446	1.29253	-0.715659	3.84116	1.82532	0.173975	-1.07619	-0.75234	2.14729	1.1352	-1.17621	-1.44223	-0.212138	-1.44287	-0.97012	-1.56438	-0.368535	2.93382	-0.677575	-1.65876	1.81174
0.556974	-0.0142453	-0.439364	-0.278831	-0.410841	0.313223	0.121141	-1.03418	0.359736	0.404993	-0.52732	-0.242377	-1.39197	-0.508741	-1.0437	-0.748592	1.68839	1.49991	-0.90631	-0.910088	-0.135877	0.137792	-0.84636	0.410104	-0.717927	0.250843	-0.563088	0.106042	-0.597116	-1.04108	0.734192	0.033842	1.88816	1.16816	-0.896827	-1.03732	-0.949362	-0.555363	1.34207	-0.354699	0.241055	2.265	-0.584858	-1.29932	-0.727624	-0.0186306	-0.914554	0.108412	2.55169	0.302723
-0.161565	-1.65616	-0.827111	0.592322	-0.258129	-1.55323	0.129287	-0.201553	-1.08535	-1.43481	-0.143098	-0.0607758	-0.556982	0.494994	-1.0437	0.332864	0.425	0.0321121	1.22559	-0.910088	0.0723531	2.74698	-1.48734	0.505108	-0.252619	0.266926	2.61076	-1.02085	-0.658717	-0.708273	1.32061	0.396396	0.654376	0.613728	1.16866	-1.07619	-0.991684	3.0076	0.313007	-1.17621	0.703152	-1.08648	-1.16756	-1.3362	-1.28524	-0.0380486	1.00486	-1.2878	-0.323676	1.35128
-0.173525	-0.612404	-0.478042	3.03794	0.060131	-0.22019	1.54554	-0.937251	-0.951054	-0.794386	-0.10485	-1.74149	-1.13396	0.175461	-0.818218	0.304886	1.14076	-0.175819	0.992355	-0.910088	-1.29208	1.63714	-1.03239	0.687831	-1.40031	0.871922	-0.263271	-0.133704	0.694274	-0.865213	2.31176	-1.53186	0.186837	0.712533	-0.421474	-1.07619	-0.991684	1.71834	1.52619	-0.0806868	-0.0977523	-0.918972	-1.67934	-1.33352	-1.33012	-0.287207	0.678747	-1.05899	-0.430543	0.809374
-0.0869341	1.06993	0.44532	0.388304	2.20951	-0.309699	0.444416	-0.619778	-1.12738	-0.813379	1.71334	-0.690744	-0.637152	-0.915904	-1.0437	0.582767	0.750755	0.44177	0.460188	-0.89375	-0.502263	1.85945	0.210276	1.03973	-0.696517	2.20797	0.871098	-0.374547	0.12821	-0.813624	-0.700359	-0.174927	-0.928896	-0.233238	-1.49413	-1.03093	-0.991684	0.223729	0.290133	-0.7186	1.07214	-0.324092	-0.149181	-0.210109	-0.550537	-0.891155	-0.842816	-0.794639	1.26648	0.820005
-0.852794	-1.4403	0.78329	0.711895	0.915945	-1.15062	-0.067534	-0.169992	-0.40066	0.701051	0.691519	0.882101	-1.10282	-0.994119	-0.868254	1.08637	0.188968	0.0298464	0.9384	-0.424814	0.6799	0.794778	-0.58631	1.13986	-1.18019	0.976523	-0.359313	-0.749232	-1.54625	0.618518	0.610013	0.16994	1.28381	0.370765	-0.675285	-0.892075	-0.55526	0.1251	0.012055	-0.0195577	-1.00358	-0.759764	-0.278261	1.82004	-0.277033	-0.0332644	-0.44929	-1.142	-0.633991	0.930585
0.432192	-0.657624	-0.916187	-1.08685	1.05843	-0.197018	-0.236289	0.187299	-0.232945	1.47939	0.418113	0.474208	-0.237723	0.858452	0.148529	-0.351919	0.73356	0.0723865	0.441732	-0.49154	0.0399928	1.44392	0.593812	-0.0875804	0.286179	-0.0531564	0.362572	-0.624475	-0.4061	-0.553652	-1.2097	0.873205	-0.274526	0.998401	-1.17684	2.3567	-0.267001	1.78748	-0.814158	-0.308742	0.647953	0.00580692	0.525103	0.294088	-0.0913294	0.922057	-0.660596	1.11337	-0.194993	0.726002
-0.446682	-0.970026	0.981774	0.32773	0.548679	0.00925995	0.454283	-0.572877	-0.477517	-0.502364	-1.19733	-0.070348	-0.464818	1.89336	-0.614663	0.00627811	0.0621653	-0.44583	-0.444513	-0.261554	-0.982688	0.238121	-1.19679	0.986583	-0.587287	1.37977	0.655132	-1.04481	-0.563566	-0.484063	0.967692	0.368819	-0.0611906	1.02468	-0.521643	-0.671661	-0.590171	1.88731	-0.177907	-1.13944	0.558845	0.680971	1.15201	-0.610891	2.47282	-1.1706	0.285382	-0.875206	-0.0810093	0.435462
-0.198473	-0.153107	-0.916187	0.760098	-0.548895	-1.41872	0.0973535	-1.04273	-0.50551	-1.20009	-0.054003	-1.89936	-0.547072	0.0328641	-0.327734	1.38812	-0.303228	-1.55189	-0.162183	-0.221938	0.796477	1.06358	0.593694	0.3489	-1.36152	0.769647	0.944685	-0.943528	-1.26764	-1.67087	1.42583	-0.682113	0.160216	-0.33986	-1.79141	-0.996663	-0.925722	0.798882	-0.600239	1.86027	0.15929	-0.034133	-0.742702	-1.50933	-0.865579	0.179409	1.49295	-0.587156	-0.706183	0.67678
-1.02891	-0.424857	-0.916187	0.961239	1.81487	-0.933938	1.20343	-1.16907	0.852025	0.405605	0.332845	-1.16898	-1.6443	1.2495	-1.0437	1.24517	1.19975	-0.451474	2.3995	-0.910088	-0.177533	2.05404	-0.967898	0.0614618	-1.23229	0.775123	2.93762	0.319431	-1.13316	-0.750283	1.07872	-0.783414	0.244481	1.37691	-0.785296	-1.07619	-0.726589	1.71387	0.944898	0.166869	2.88857	-0.386144	-1.59885	0.161177	-2.02379	-0.53415	-0.709739	-1.1854	-0.310356	0.715057
0.849645	0.751561	-0.06367	-0.0366733	0.357971	-0.53969	0.566227	2.8286	-0.25663	0.547706	0.30542	1.10512	-1.24796	2.61769	0.0950147	0.268742	1.89769	0.312984	-1.48745	-0.910088	0.860332	0.273871	-0.118689	0.27214	0.999177	0.917957	-1.2087	-0.31021	0.784685	0.0914845	-0.336468	1.59063	0.473829	-0.41521	1.51353	0.43712	0.2337	0.221064	-0.341473	0.0460451	1.89032	-0.551799	-0.5035	-0.655565	2.28705	-0.198766	-0.225305	-1.09917	-1.35243	0.760419
-0.321937	0.122914	-0.32262	0.223208	0.407404	-0.366816	0.253584	1.22246	1.1906	-0.571431	-0.509021	0.508043	1.39413	-0.921735	-0.144085	-0.998638	0.883393	-0.34992	-0.307437	-0.25605	0.375915	-1.12825	0.423991	-0.379796	-0.695997	-0.257274	-0.0797175	0.180232	-0.649142	-0.279831	0.757833	-1.45363	-1.0539	0.371766	-0.835263	1.77802	1.02405	-0.941276	2.41741	-0.896007	-0.827053	0.110792	1.36586	-0.3079	-1.05403	-1.05598	-0.85551	0.0505539	-0.745288	-0.642014
0.829416	1.08007	-0.916187	0.247887	0.882768	-0.662048	1.48615	-1.27829	-0.802595	-0.898224	-0.451238	-1.73795	-1.57041	-0.087925	-0.9642	1.05928	1.39072	-0.871405	2.58331	-0.910088	-1.59322	1.30172	-1.33156	1.74253	0.00102912	1.9559	1.03741	0.250102	-0.340423	0.50671	0.100517	-1.37643	2.85842	2.30051	0.193131	-1.07619	-0.93895	0.789173	0.0845264	-0.457409	0.527393	-0.804103	-2.2284	-1.90719	-0.26718	-1.26582	0.289771	-1.27316	-0.0735456	0.645527
0.672416	-0.716177	-0.916187	0.0273238	1.25841	-0.744364	-0.819683	-0.317237	-1.12738	0.323067	-0.0957009	-0.709787	-0.635193	-0.0835179	-0.132817	0.482628	-0.206353	-0.715898	0.653444	-0.672771	-0.0037899	-0.294293	-0.594087	1.04688	-0.816585	1.27027	-0.0233152	0.635299	-0.56781	-0.943316	0.563174	0.176484	-0.0509069	3.00659	-0.284462	-0.871319	-0.941777	0.515025	0.809817	-1.17081	0.764279	-0.26382	-0.353142	0.79166	-0.710204	-0.101107	1.16552	0.166902	-0.33238	1.38891
-0.417046	-0.21816	-0.583479	2.37743	-0.786807	-0.0349999	1.02212	-0.783812	-1.0611	-0.736902	-0.0573087	0.0316803	-0.166221	0.183708	0.026294	0.222526	0.245067	-0.456691	0.785366	-0.900888	-0.0400276	0.374859	-0.897898	0.301681	-0.771292	0.686452	1.56184	-0.343427	-0.573633	0.358675	1.65673	0.638063	0.258392	0.392005	0.179937	-1.07619	2.393	2.49208	1.13804	1.03921	0.831941	0.276082	-0.890746	-1.14444	-0.781712	0.135625	0.16894	0.43777	0.0767374	0.817286
0.348862	-0.69411	-0.690245	0.327741	0.815997	-0.475064	1.92927	-1.33006	-1.07785	-1.09008	1.79054	-1.2615	-1.49847	2.13151	-1.0437	1.01578	0.530102	-0.942566	2.64915	-0.910088	-1.57335	1.27336	-0.880555	0.485171	-1.363	0.965103	0.168101	-0.341884	-0.827649	-0.504645	0.566311	-1.1873	1.74581	0.441482	0.705344	-1.07619	-0.90873	1.45937	0.466651	-1.17621	-1.96602	-0.522686	-0.632984	-0.427346	-1.93147	-1.52608	1.82646	-0.981126	0.977705	0.656561
0.222903	-0.66624	0.105682	-1.28506	0.925648	0.0507527	-1.68701	0.537814	0.346597	-0.0138785	1.4186	-1.46787	-0.225248	-1.68225	0.273487	0.0736829	0.263162	0.274921	1.18963	-0.880448	0.783385	0.202286	-0.17223	0.398899	-0.695759	0.455389	4.33172	-0.813949	-0.575836	-1.52452	0.403215	-0.656545	0.113962	0.727563	-0.0315754	-0.646242	1.66936	-0.268073	0.0250324	-1.12141	-0.871027	0.0759517	-0.024353	-0.0979077	-0.137687	1.59901	0.921789	1.09158	-1.19175	0.167258
0.188446	-1.38577	-0.901584	0.633876	2.55964	-1.59014	1.93451	-0.697289	-1.12738	-1.42392	0.77191	-0.520402	-1.82676	1.08298	-1.0437	0.190311	0.265148	-0.7766	-0.105013	-0.910088	-0.870284	1.52456	-0.919745	1.74884	-0.0952652	2.33448	1.84681	0.32884	-0.945506	-2.16763	0.491549	-1.08424	2.44637	1.49281	-0.372217	-1.07619	-0.991684	3.06801	1.95839	-1.17621	-0.667763	-0.732675	-1.77318	-2.02289	-1.35124	-1.18453	-0.229838	-1.1454	1.01612	1.64693
-0.906488	-1.43356	0.263768	-0.777233	-0.0691061	-0.743573	0.875225	0.826163	0.057634	-0.614442	-0.297091	0.798666	-1.08903	-0.575142	-1.00582	0.795204	-0.0631199	-0.477139	0.379282	-0.638459	0.361431	1.98681	-1.17647	1.38977	-1.30327	0.870316	1.85176	0.69391	-0.374418	-0.116453	0.485032	-1.31799	-0.497201	1.20883	-1.30148	-0.139181	-0.887616	0.451203	0.69219	-0.852704	-0.574563	0.0978446	-1.0037	-0.365601	-0.0713334	-0.167718	0.248306	-1.05539	-1.19528	1.51136
-0.616313	-0.307402	0.594448	0.0145502	-1.46173	-0.149139	-0.680912	1.10346	-0.7904	1.08348	-0.388643	0.869404	-0.0155616	1.74971	-1.0437	-0.940202	-1.11491	-0.397827	0.165273	1.75706	1.54178	-0.395433	-0.188989	-0.435025	-1.15595	-0.211333	-0.69295	-0.918314	-0.896581	-0.300086	-1.6865	-0.537015	-0.968891	0.184966	-0.517676	-0.203234	2.11606	-0.446529	-0.965299	0.983507	1.21991	-1.42252	0.589988	-1.65765	0.913294	-0.908858	-0.653426	0.263035	0.637758	0.211112
0.545055	-0.228452	-0.651317	0.574801	0.250634	-1.17492	0.038595	-0.903899	0.134023	-0.211073	1.52938	-1.78431	-1.51343	0.517048	-1.0437	0.497118	1.18533	-1.53411	-0.0256715	0.069288	0.317906	1.06274	-0.433536	1.30047	-0.853189	0.593779	0.299384	0.644572	-0.612783	-0.240198	2.29322	0.392869	0.223063	0.429937	0.208891	-1.07619	-0.991684	0.401343	0.896905	-0.84438	-0.265493	0.559261	-1.58417	-0.79832	-1.57197	-1.48494	0.628944	-0.317251	0.67595	0.704508
0.0824757	-1.13551	-0.826547	-0.600429	-1.06549	-0.692466	0.169092	2.09259	-0.670836	0.665086	0.520249	-1.19039	0.547503	1.7454	-0.907834	2.24344	-0.497051	1.24464	-0.605835	-0.443961	0.27606	0.121262	0.28924	-0.0165512	-0.807408	0.308144	-0.339921	0.535046	-1.15228	0.270649	0.21204	-0.064253	-0.457983	0.92589	-0.986591	0.179375	-0.573409	-0.342097	-1.11047	-0.5276	-0.59025	1.29098	-1.23175	-0.885531	-0.76545	0.660354	0.431957	0.110276	-0.678709	0.26909
0.602082	-0.825102	-0.615089	2.32289	1.51596	-0.948871	0.798086	-1.25724	-0.413743	-1.65534	0.69192	-1.56636	-0.854276	-0.617808	-0.986009	0.482508	0.5922	-0.899553	0.157382	-0.0586622	-0.394008	0.877153	-1.24889	0.53456	-1.15955	-0.301645	2.17581	-0.4494	-1.78226	1.33573	1.13862	-1.29138	-0.391888	1.63104	-2.11293	-1.07619	-0.943333	-0.83652	2.09039	-0.881741	0.226286	-0.00563002	-1.12726	-1.97453	-2.02379	-0.810187	0.0613294	-0.477145	0.96368	0.488444
-0.124159	-0.575871	-0.70211	-0.728984	-0.261587	-1.05718	0.179421	-1.07095	-0.937637	1.53124	0.149261	-0.016742	-1.07897	1.25255	-0.411237	0.0636327	1.56874	-0.129943	-0.390143	-0.791631	-0.842112	-0.345843	-0.511316	1.08189	-1.46393	0.925507	1.16221	0.164105	-0.0474632	-0.788558	-0.0329529	-1.26058	0.206668	0.220779	0.130046	-0.360256	0.392813	0.0658655	-0.354217	-0.869462	-1.21221	0.216842	-1.17475	-0.484399	-0.137335	-0.457529	-0.0892758	-1.25555	-0.882495	1.25429
1.49061	-0.159391	-0.541297	-0.439791	0.095711	-0.84087	-0.884836	-0.663538	-0.11401	1.3711	0.809995	-0.982067	-1.64181	-0.805957	0.126792	0.0594549	-0.324857	-1.70481	0.582539	0.859043	0.677068	-1.00267	-1.63964	1.28856	-0.74407	0.797823	0.498246	1.71526	-0.894427	0.698152	-0.391146	-0.410469	1.20708	-0.604448	-0.517009	0.482948	-0.0279638	-1.07499	3.18077	-1.12433	-0.109019	0.601847	-0.543286	-0.983196	-0.273421	0.926709	1.39052	0.379921	-0.922462	1.4096
0.858979	1.19563	-0.802405	0.115417	-0.02161	-0.255483	-0.0514722	-1.322	-1.12738	1.91939	2.10438	-1.04975	-0.307271	-0.86052	0.3972	0.342064	0.412457	-0.191207	0.0492257	-0.910088	-1.28624	2.70296	-1.18128	1.18408	-0.574441	1.34829	0.592533	-0.400386	-0.494995	-1.24701	-0.0159621	-0.0451827	0.432254	1.44423	0.221293	-1.01189	-0.368562	0.81443	-0.980482	-0.654165	-1.65784	-0.743725	-1.27953	0.780459	-0.6375	-0.952854	0.650159	-1.2878	0.280069	1.449
-0.483918	-0.731849	1.13139	0.514194	0.643007	-0.339761	0.0389017	-0.347115	-0.801112	-0.470945	0.863758	-1.03412	-0.991903	-0.772362	-0.877347	0.310015	-0.236787	-0.179475	-0.165735	-0.75319	-0.954156	0.20761	0.128221	0.986797	-0.528939	0.94608	-1.09195	-0.298681	-1.11631	0.360142	-0.589087	-0.368345	-1.07887	1.91134	0.762134	-0.510677	0.690895	0.501331	-0.604587	-0.55008	-1.09912	-0.724716	-1.14535	-1.13458	-0.701133	-0.986421	-0.318288	-1.25237	-0.854602	0.549629
0.173265	-2.00144	-0.587	0.67869	0.100345	-1.58977	2.56979	-0.88372	-1.11907	-0.793045	0.513397	-0.696246	-0.861184	-0.444321	-1.0249	0.88555	-0.0661597	-0.711861	0.425243	-0.910088	-1.16642	1.06913	-1.11202	0.674756	-0.706797	0.405646	0.816611	-0.13028	-0.840919	-0.623662	1.43351	-1.32678	1.1839	1.29291	0.368099	-1.07619	-0.650062	1.86827	0.718883	0.374956	-0.951554	-0.411566	-0.300465	-0.673725	-0.738137	-0.654731	1.99359	-1.2878	-0.302194	0.787582
0.997789	-0.706058	-0.584709	0.192189	-0.69061	-1.02931	-0.89594	-0.908675	-1.12738	-0.436408	0.43672	-1.27829	-1.17274	-0.00497246	-1.0437	1.55787	-0.630782	-1.10594	1.26719	-0.910088	-1.10832	-0.913001	-1.08292	1.43857	-1.48942	1.62186	-0.25969	0.0538187	-1.19646	-1.11027	-0.533405	-0.798832	0.845747	-0.171498	0.88347	-1.07619	-0.245204	-0.613227	-0.729196	-0.969373	0.27584	-0.300803	-0.979098	-0.849359	-0.794754	2.27133	0.105256	-1.16721	-0.925751	0.745964
0.226239	-1.44559	-0.59574	0.796614	-1.20733	-0.810026	-1.16973	-1.33512	0.875861	0.682248	-0.943111	-0.575984	-0.947176	-1.3994	-0.0149722	-0.39299	-0.877851	-1.00221	0.673857	-0.849681	-0.611194	-1.35054	-0.835168	0.692708	-0.404308	-0.404215	1.2733	0.00723886	-0.883598	-0.455688	-0.0231302	-1.43147	-0.186349	0.316456	1.99893	-0.337926	0.362433	1.46979	-0.0445075	-0.787306	-0.819336	-1.6747	-0.929871	-1.10755	1.17117	0.665315	2.21571	-0.159973	-1.34761	0.302334
0.170577	-0.238443	-0.692564	-0.191809	1.65273	-0.585772	0.385232	-0.899484	0.385659	0.00772834	0.81489	-1.31886	-1.66157	0.438704	-0.861165	0.511884	0.522152	-0.130345	0.461943	-0.874428	-1.57732	1.13913	-0.200236	1.19677	-0.253681	1.00634	-0.344239	-0.535012	-0.963784	-1.31078	-0.198005	-0.271582	-0.879062	0.492298	1.63079	-0.764165	-0.159299	0.0672938	0.4105	-1.17621	0.498864	-0.0414576	-1.0382	-0.946275	-1.14224	0.352358	0.450236	-1.2326	-0.185336	0.267876
0.826394	-1.65543	-0.813186	-0.491342	-0.00847617	0.678142	-0.839388	-0.247443	-1.08353	-0.646168	1.22799	-0.568336	-0.438174	0.523722	1.94689	0.896712	-0.185703	-1.66758	2.60296	-0.889483	-0.871127	-1.81383	0.511998	0.701726	-1.07452	1.02813	0.431181	0.237681	0.146025	0.82813	1.55615	-1.05877	-0.170334	1.72505	0.681342	-1.07619	-0.968762	2.39179	1.53867	-1.15652	-0.956864	-0.139288	-1.19614	-0.668398	0.1857	-0.737449	2.17255	-1.25405	-0.465707	0.625717
-1.19474	-0.788626	-0.673835	0.234459	0.489445	-0.644934	0.0973217	-0.944084	-1.05182	0.327052	-1.14288	-0.327549	0.0012779	0.427306	-1.0437	-0.0605339	-0.169664	-1.14108	2.02958	-0.887235	-0.594705	-0.350893	-1.14686	0.151195	0.57081	0.0550964	0.364991	-0.405767	-0.592501	-1.87171	1.10193	-0.250171	0.56196	1.07175	-1.05354	0.317762	-0.63083	0.240539	-0.732108	-0.976635	-0.703429	-0.0750229	-1.56333	-1.56269	-0.929942	-0.623723	-0.221854	-0.724133	-0.861791	0.214532
-0.19001	-0.748114	-0.220282	-0.274599	-0.58099	-0.463893	-0.321483	-1.1105	0.131649	0.0256366	1.42044	-1.27295	-1.60147	-0.379983	-0.904665	1.77314	-0.570067	-1.57827	1.64891	-0.797734	0.216635	-0.5453	-0.938804	0.875155	0.481171	1.64905	1.51701	-0.770033	-0.74018	0.66203	0.974443	-0.95377	1.19553	1.78362	0.877545	-1.07619	-0.991684	3.77165	0.341599	-0.572612	-0.792392	-1.55922	-1.60011	-0.288236	1.33592	-0.0217569	-0.469459	-1.15064	-1.00002	1.24411
0.249787	0.151221	-0.764647	0.525821	0.177644	-0.916577	1.88642	-0.561445	-1.12738	-0.673228	-1.42123	0.373671	-1.88347	0.623877	-1.0437	1.28931	-1.29828	0.100111	0.323576	-0.910088	-1.8012	0.159902	0.509134	0.565114	-0.0752054	0.17142	0.344963	0.83166	0.261765	-0.214887	0.699553	-1.17207	-0.841599	0.561593	2.36819	0.403547	-0.991684	-0.612833	1.19361	1.11556	0.777888	1.0825	-0.495639	0.38821	-0.973162	0.348746	0.913601	1.64017	0.548505	0.68068
1.10121	-0.569866	0.0549183	0.761888	1.46601	-0.866197	-0.392687	-0.601005	-0.408127	0.0143674	-0.164861	2.58809	-0.450671	0.168398	-0.0318055	1.332	0.384794	-0.223777	-0.746636	-0.866388	0.537295	1.17784	-0.656389	1.17364	-0.944182	1.72286	0.130859	-0.283447	-0.908503	-1.19445	-0.0595615	-0.491463	2.6425	0.283644	0.398119	0.4852	0.896457	0.853148	0.407714	-0.353083	0.978094	0.183798	-0.971777	-0.662507	-0.216745	-1.19033	-0.540418	-0.742702	-0.527286	1.46481
1.15311	0.00957607	-0.838992	0.162516	0.83443	-1.16367	-0.355412	-0.909481	-0.802035	0.621817	0.487512	-1.52895	-0.933403	-1.63383	-0.751456	1.31892	0.321696	-1.12797	-0.150941	0.585389	0.322451	1.68703	-0.808375	1.69538	-1.13871	2.1108	-0.472854	-0.692734	-0.610989	-0.261756	-0.217893	-1.05749	1.25197	0.545221	1.10555	-0.799475	-0.486378	-0.809922	0.422276	-0.390153	2.34432	1.92287	-2.33429	-0.283684	0.0232863	1.33096	1.96546	-0.806602	-1.18811	0.483096
0.193494	-0.807529	0.600439	-0.597948	0.325106	-0.677203	0.120792	0.0330752	-0.754742	0.112459	0.414212	-1.17778	-0.782239	-0.0963078	0.207642	-0.267297	0.180802	-1.08674	1.00899	-0.865467	0.652793	0.717208	-1.24887	0.603403	-0.394426	0.505304	0.484533	-1.24028	-0.367077	-0.719748	-0.830605	-1.14439	1.53168	0.220589	-0.4365	-0.882793	-0.804674	-0.464402	1.44512	0.114365	0.0862477	-0.542412	-0.921815	-1.20893	-0.399956	-0.316468	-0.0373573	-1.06489	0.153668	0.65935
-0.671124	0.784369	-0.261348	0.911803	-0.153354	-0.0271049	-1.52886	-0.257125	0.330651	0.622622	0.151147	-0.520477	-0.748778	1.8615	-0.775523	-0.112484	-0.186692	-1.18918	-0.38903	-0.264427	-1.16889	-0.0543661	-0.332864	0.271471	-0.113275	0.121119	0.26428	0.725823	-0.436347	0.553385	-0.931098	-0.180894	0.642293	-0.740945	2.0909	-1.07619	-0.985927	0.332846	0.640566	0.422705	0.451104	2.22105	-1.34875	1.17541	-0.287824	0.374074	-0.191519	1.78332	-0.0641984	1.22192
1.00326	-0.184424	0.155393	0.0380174	1.09684	-0.41001	-0.598894	0.517881	-0.0585972	-1.10989	-0.795182	0.134323	0.728431	-0.710003	1.00506	-0.0961876	-0.918486	1.77862	0.523035	-0.198397	0.173095	-1.20753	-1.0367	-0.118449	0.178634	0.243761	0.0878956	0.624754	-0.822372	0.32068	1.25235	-0.519086	0.865491	-0.116407	-0.43257	-0.184495	0.611538	-1.3654	-0.539998	0.193986	-0.26711	-1.57044	-0.503952	0.25604	-0.310137	0.795674	0.736824	1.47336	1.16237	0.0747804
0.365795	0.074538	-0.497621	-0.942298	-0.00344539	-1.39278	-0.731567	-1.13337	-1.05927	-0.214315	0.609544	-1.40684	-0.624037	-0.971657	-0.887101	0.662301	0.78358	0.789697	0.749423	-0.745998	-1.05207	-0.095007	0.328918	0.140409	-0.201036	-0.294086	2.07757	1.03224	-1.47615	2.1118	-0.0216341	-0.233296	1.1526	0.980744	-0.446577	-0.697697	-0.727232	0.904855	0.542329	-0.751677	2.52057	0.890539	-1.66481	-0.0753552	0.307701	-0.496268	-0.156949	-0.304811	-1.54961	0.339194
-1.06766	0.334275	0.652696	1.46211	0.570122	-0.21952	-0.288188	-1.00728	-0.465363	-0.814252	0.21072	1.13891	0.318179	-0.286157	-0.381984	-0.038396	0.385362	-1.22005	-0.614534	-0.425254	-0.159643	1.91877	0.407898	0.706789	-0.268952	1.3065	-0.257054	-1.23483	0.544708	-0.613462	-1.20141	0.732796	-0.419613	1.77878	-0.936361	1.84749	-0.991684	-0.438189	-1.72556	0.948407	0.721941	-0.654069	0.370932	-0.305746	-0.0201793	-0.931719	0.0253754	0.284574	0.34713	0.683276
-0.737088	0.289192	0.398116	-0.43623	-0.848968	0.227328	-0.00511789	-0.857301	-1.04243	0.548225	0.93813	-1.10239	-0.573436	-0.576631	0.0201425	0.368524	-0.170266	0.764827	0.147991	0.431931	-0.034308	1.29799	-0.206278	0.461309	0.155133	0.568283	0.00964522	-1.11145	0.0340614	0.133164	-0.916382	-2.32222	-0.182486	-0.636901	1.29491	-0.194355	-0.037362	-0.0435238	0.684832	-0.169977	-1.15848	-0.12614	0.336875	0.620462	-0.235597	-0.113651	-0.160667	-0.0984569	1.29337	0.134131
0.0411935	-0.30795	-0.172085	0.261117	-0.708248	-0.383963	0.684384	-0.430676	-0.947926	0.405669	0.639585	0.983755	-0.865078	0.109455	-0.551761	-0.448129	0.783494	0.454258	-0.25751	-0.786461	-0.661353	-0.888243	-0.326266	0.503124	0.0388883	0.528502	-0.32079	0.0874437	-0.945972	-0.207127	-0.0516575	0.628371	0.766102	-0.0273852	-0.0729273	0.213133	-0.991684	0.172021	0.596802	-1.06027	-1.52001	-0.342367	-1.19453	0.136167	-1.28317	1.40281	-0.163691	-0.9736	-1.31044	0.714428
-0.11523	1.10119	-0.916187	1.5278	1.17248	-1.01575	3.86146	-0.252514	-1.12738	-0.650382	0.0133914	-1.40414	-0.702909	0.154381	-1.0437	-0.730142	0.773661	-0.738332	0.417419	-0.910088	-0.328171	1.01059	-0.739293	0.487653	-1.51106	1.11899	-0.3893	-1.42409	-0.0862805	-1.96843	1.14371	-1.17666	1.30273	2.49955	0.514468	-1.07619	-0.991684	2.07667	0.317887	-0.301184	0.52303	-0.000819206	-0.993236	-1.74684	-1.30223	0.0502718	0.451201	0.834245	-0.214451	0.696842
0.245585	0.371194	-0.738184	1.68516	-0.27309	-1.20092	-0.284656	-0.702658	1.23473	0.572178	-0.82481	-1.1101	0.476477	1.66811	0.318405	-0.686491	-0.455571	-0.214857	-0.0997086	-0.910088	-0.833715	2.23913	-0.441797	0.677035	-0.998504	1.18441	0.824536	-0.709762	-0.929516	-0.64712	0.26324	-1.3982	0.14759	0.443191	1.75575	-0.462311	0.418589	0.084332	-0.0188265	-0.541046	-0.319839	0.719723	-0.151322	-1.41659	-0.11978	-0.724274	-1.46067	-1.26275	0.805936	1.48677
0.0734433	-0.495318	-0.707653	-0.398618	0.789958	-0.894346	0.119294	-0.0310283	-1.12738	0.62284	-0.229046	-0.635838	-0.124467	-1.21846	-0.418637	1.00392	-0.550228	1.79327	1.86934	-0.910088	-0.210171	0.272741	-0.406669	1.38413	-2.08095	1.64198	0.0423684	-0.411705	-1.38555	-0.875458	-1.03206	-1.46567	-0.0596464	2.27399	-1.95977	-0.27622	-0.874844	1.26488	1.80145	-0.976702	-0.632167	-0.60673	-0.658918	-0.48194	-1.11929	-1.68566	-0.753649	-1.02034	-0.227013	1.79577
-0.132061	-1.23447	-0.899511	-0.553937	-0.0768822	-1.51349	-0.0683393	-1.22844	-0.983181	-0.742711	0.141929	-1.33295	-1.90977	0.623711	-1.0437	0.25049	0.653924	-1.08862	0.677771	-0.580554	-2.02326	0.01285	-1.47763	1.36993	-0.958816	1.47822	1.06355	-0.264218	-0.821687	-1.23958	-0.132062	-0.00464462	-0.018024	1.25352	-0.914938	-1.07619	-0.991684	2.2741	0.99051	-1.17621	-0.364606	0.0699214	-1.38082	0.267108	-1.24017	-0.289765	1.24164	-1.2878	-0.488857	0.989047
0.139124	-0.53229	-0.749799	-1.14797	0.916533	-0.364475	0.193439	-1.20369	-0.331785	0.0390515	-0.13887	-0.875053	-1.07831	1.24553	-1.0437	-0.0316248	-0.684345	-1.00724	1.41096	-0.882109	0.580455	-0.117818	0.353289	-0.952349	-0.853954	-0.474263	-0.775985	-0.465269	-1.15533	-1.35505	-0.156493	-1.17523	-0.0762989	-0.0106487	-0.390447	-0.425947	0.155544	0.412425	-0.875419	-1.02206	-0.183271	0.470094	-0.176995	0.248408	-0.201325	0.11047	-0.638148	-0.350473	0.336231	-0.33902
-1.0906	0.0262018	0.2753	-0.701721	0.673894	-0.170613	0.170613	-0.567841	0.879005	0.277042	1.48597	1.43205	-0.527611	-0.538907	-0.181719	0.398134	1.31273	0.477224	-0.750236	1.12487	0.277947	0.348205	-0.743279	0.71617	-0.706677	0.426751	1.45727	-0.556003	-1.15806	-0.652161	0.688268	1.25857	1.58551	1.3389	-0.155907	-0.0725058	0.0542493	0.876749	-0.615076	-1.09364	0.974596	1.49501	-1.25731	-0.423603	0.193924	1.87891	-0.736552	0.181634	-2.01025	0.941052
0.482921	0.700154	-0.78957	0.446668	1.55287	0.347941	-0.137505	-1.1536	-1.12738	-0.893905	0.152401	0.896114	-1.66878	0.406583	-0.331181	0.188994	0.921148	0.437678	-0.877369	-0.910088	-0.253886	0.313958	-0.707277	1.45074	-0.751992	2.14472	1.52871	0.535694	-0.417152	0.412401	0.837683	-1.25946	-0.0133524	0.661407	-0.209913	-1.07619	-0.49711	0.219579	0.553104	-1.17621	-0.620481	-0.677405	-2.0884	-1.00716	-1.4272	-0.921486	-0.278214	-0.547251	0.35121	1.50444
-0.35473	-0.222997	-0.109631	2.54013	0.570633	-0.141114	-0.219674	-0.55757	-1.12738	-1.57241	0.539694	-1.03771	1.11311	-0.892546	-0.0502798	0.630485	0.152276	1.02932	0.0609239	-0.910088	-0.576185	-1.45916	0.520413	0.425093	-1.16247	1.24789	0.644341	-0.808655	0.0773522	-0.426847	-0.280879	-0.995162	0.822164	1.27208	-0.804665	-0.0198952	-0.172432	0.06762	-0.0210757	-1.17621	-1.21986	-0.898288	1.02535	-0.057688	-0.913585	-0.310862	-0.0747581	-0.518746	-0.373955	0.139957
-1.40078	-0.212738	-0.528911	0.0365622	-0.158063	-0.39064	-0.187132	0.477462	-0.865797	1.07885	-0.410247	-1.15023	-1.53903	-0.27434	-0.901158	-1.26536	0.965866	-0.63009	0.152121	-0.470533	1.35045	0.10946	0.589383	0.142338	-0.177156	0.370561	1.16786	-0.2036	-0.936487	-0.814087	-1.16485	1.0267	0.474098	0.260666	0.414612	-1.07619	-0.583929	0.250992	-0.517184	0.0343943	-0.581215	1.2496	-1.13866	1.53708	0.708061	0.744791	-0.276066	-1.26984	-0.170855	1.24144
-1.16422	-0.668023	-0.696112	0.941041	-0.475775	-1.22567	0.832062	-1.04023	-0.408505	1.87161	-0.124877	-0.561626	0.00541818	-0.432145	-1.0437	-0.591648	-0.403672	-1.32811	-0.65602	-0.910088	0.61248	-0.895411	-0.512977	0.739817	-1.17422	1.06386	0.556841	0.602974	-0.473695	-1.87733	0.228736	-0.954692	-0.191814	1.5135	0.200578	-1.05477	0.224027	-0.601385	-1.67758	-0.160783	-0.423054	-0.76814	-1.86768	-0.668115	-0.164486	-0.274031	-0.869408	-0.11564	-1.32471	1.32188
-1.95149	-0.948347	-0.748215	2.21944	0.419445	-0.867017	1.56629	-0.929109	-1.12738	-2.78396	-1.42887	-1.3841	-0.840466	1.28172	-1.0437	-0.415242	-0.490773	-1.33164	0.407052	-0.910088	0.31638	2.80896	-1.02483	1.65203	-1.97949	2.18765	-0.106573	-0.769141	0.0516546	-1.61141	0.209708	-1.09861	0.710568	3.49368	-0.658274	-1.07609	-0.991684	1.02023	0.0504428	0.0206057	-0.467676	-1.29453	-1.469	-2.22191	-0.2674	-1.55021	2.34365	-0.527869	0.605602	1.6899
0.860568	-0.084182	-0.847915	-0.358539	0.239678	-0.925047	0.955659	-1.3858	-0.134823	-0.29657	-0.0744086	-0.0500085	-1.05345	-0.870869	-0.760395	0.644032	-1.70352	-0.431489	-0.505904	-0.910088	-1.52822	0.0611615	-0.625461	1.40157	-0.453816	0.769682	0.682153	-0.127932	-0.78277	0.582213	1.49817	-0.370917	-0.763137	0.189677	-0.376035	-1.07619	-0.991684	1.44275	0.68075	-0.675474	-1.85443	1.32926	0.627045	-0.793599	0.0694411	-0.913452	0.907182	-0.65176	-0.638491	1.09373
-1.79372	-0.309638	-0.717736	-0.476653	-0.823416	0.0837817	0.589399	0.327573	-0.836975	-0.456562	-0.716217	-0.372644	0.264942	-0.570279	0.104362	0.929431	0.424327	-0.0535307	-0.707408	-0.882138	-0.271403	-1.19033	1.39044	0.0767066	-0.549015	-0.101052	0.332911	-0.658675	1.09587	1.97796	0.272981	-0.418269	-0.404429	-0.331703	-1.22361	-0.0433884	0.156006	-0.292034	-0.47626	2.05252	-1.70847	-0.0141362	0.246489	-1.17445	0.545935	-0.963195	0.43746	0.174957	-0.326276	-0.149683
-0.633123	1.36835	-0.0253741	1.19756	-0.950875	-1.01813	0.0503932	1.43805	0.396285	-1.60769	0.052255	-0.244148	-0.625762	1.13196	-0.668481	0.118075	0.924631	-0.740876	0.686114	-0.597611	-0.604132	-0.675076	0.657342	1.36198	-0.471313	0.783429	0.183236	0.207149	-0.724812	-0.506316	0.0954849	-1.00938	-0.431507	0.385809	-0.365448	-0.802539	2.12873	1.07908	-0.178672	0.786972	1.57622	-0.528761	-0.517642	0.857204	-0.970102	-0.796016	1.25405	0.482252	1.22342	0.51037
0.383328	-0.814959	-0.916187	0.188006	1.62797	-0.622161	0.472264	0.405461	0.153638	0.261336	1.85356	0.607525	-1.79809	0.364536	0.145775	0.526385	0.512011	0.219091	-1.24027	-0.689675	0.539234	-0.150944	-1.10346	0.0149423	-0.459977	0.824848	0.511086	-0.908424	-1.12799	1.47488	-0.0906391	-0.904102	-1.0927	1.78946	-0.564122	0.464352	-0.991683	0.387441	-0.604333	-1.05018	0.155621	-0.18941	0.495586	0.226863	-0.936998	-0.461016	1.36705	-0.0885428	-0.760847	0.880755
-0.296224	-0.259508	-0.310829	-0.456112	-0.199296	0.0236007	-0.524328	0.45281	-0.609832	0.272056	-1.31295	0.213264	1.23399	-0.568617	-0.138738	0.55666	-1.5312	-0.454921	-0.78738	-0.910088	0.377158	-1.10228	0.335502	1.21149	1.04334	0.883935	0.548897	-0.104252	-0.161194	-0.209033	-0.93758	-0.0683951	-1.20226	-0.392218	-0.994101	-0.106781	-0.991684	-0.47629	0.735047	1.37545	-0.954736	-0.463698	-0.134278	-1.14607	-0.432076	-0.958289	-0.543379	0.452453	-0.554418	1.22997
-0.0601215	0.316813	-0.916187	1.17364	-0.317387	-0.447374	0.537148	-0.582163	-1.00203	-0.74877	0.23483	-0.914112	-0.0259413	-0.19372	-0.912294	0.224955	-0.0948443	0.213597	-0.120439	-0.789747	-0.110058	-0.133486	-1.02609	0.133711	-0.510627	0.742102	-0.0391288	1.53597	-0.361679	-1.54161	0.642419	-1.87542	0.166653	-0.20871	0.611011	-0.598286	-0.621451	1.01864	1.71271	-0.475507	2.28868	-0.697806	0.042999	0.26489	-1.13636	0.0768467	-0.269177	-0.384723	0.646254	0.459097
-0.584797	0.131817	-0.330341	0.462197	0.243267	-0.638835	-0.796655	-0.592616	0.00634074	0.925034	0.930589	0.650718	-0.227544	-0.796301	0.446213	0.866671	0.91119	-1.05452	-1.57041	-0.797295	-0.724101	0.140003	-0.0950549	1.13849	-0.696258	1.77872	0.821755	0.127239	-1.18314	1.46471	0.268004	-0.541311	-0.654932	0.469258	-1.31516	0.302707	-0.991684	0.137431	0.237951	-0.754388	-0.821726	0.762939	-0.127142	-0.584824	-0.0816709	-0.645691	0.000502021	0.0949514	-1.90478	1.11195
-0.387013	-0.275986	-0.916187	0.988796	-0.848101	-1.39755	1.53995	1.31102	-1.12738	-1.98519	0.492617	0.106567	-0.509096	2.70692	-0.944225	0.196909	-0.00498343	-0.404113	0.290366	-0.559281	-1.18196	0.785362	0.723368	1.08816	-0.910283	1.48314	1.25088	-0.272292	-1.03003	-0.405888	0.413336	-0.972473	2.46989	0.979523	0.0634442	-1.07619	-0.909811	2.81332	0.70327	-1.17621	0.257725	-0.468898	-0.822587	-0.877527	-1.37705	-1.69922	2.42026	-1.11335	0.865883	0.60332
-0.170447	0.136432	-0.916187	0.451163	-0.229486	-1.27745	1.76744	-0.403443	-1.00567	1.20706	1.50848	-0.667073	-1.65651	-0.384984	-1.0437	1.08682	0.306304	0.19114	0.491604	-0.866668	-0.869856	1.02105	-0.107653	0.926539	-0.133838	1.06526	1.06124	-0.749737	0.793815	0.283714	0.687949	-1.12113	0.207594	0.662606	-0.0963038	-1.07619	-0.991684	2.31756	0.835032	-1.17621	-0.46513	-0.0618787	-0.769589	-0.365373	-0.375196	-0.901669	0.186182	-1.16995	-0.0917782	1.317
-1.23791	-0.0092301	0.37471	-0.537319	0.313889	-0.240893	1.02571	0.9419	-0.407521	1.16397	0.0270002	1.01568	0.0203942	0.188436	0.271985	0.463461	-0.88524	0.696182	-0.871875	0.948326	-0.706247	-1.60391	2.06593	-0.300798	-0.304504	0.247834	1.03249	-0.187919	0.165801	0.261564	-0.3055	0.465834	-2.17457	-1.04381	2.6605	-0.0681891	0.937791	-0.671758	0.636651	-0.247222	0.110834	0.690944	0.854415	-0.247438	0.730354	-0.492794	-0.732637	0.841616	0.833054	0.248735
-1.06748	-0.362678	-0.769994	0.523275	0.253786	-0.475479	-0.700694	-0.214592	-0.0350401	-1.31132	-1.24992	-0.35732	-1.67532	0.970841	0.679023	0.97723	-0.316405	-0.456611	0.793794	-0.717853	-0.774781	-0.801404	0.626153	0.438544	-0.417014	0.713623	-0.417909	-0.869946	-0.412234	-1.75312	1.17268	0.951304	-0.542928	0.402438	-0.990395	-1.01023	-0.396658	1.80628	-0.947101	-0.315612	0.0729299	-0.99973	-0.00196459	0.127227	-1.77182	-1.30792	1.66347	-1.20649	0.882518	-0.160951
-0.162309	-0.683666	-0.709163	-0.0361694	1.8314	-0.106954	0.920844	-1.12044	-1.12738	-1.59495	0.580928	-1.77428	-0.70931	0.48803	-1.0437	1.48803	-1.36698	-0.726945	0.672897	-0.35394	-0.607595	1.98636	-0.548681	1.37259	-1.28937	2.18478	0.678508	-0.0395231	-1.2449	-0.237779	0.0667966	-0.849923	0.0650293	2.99874	0.0298491	-1.07619	-0.459735	-0.47552	-0.418049	-0.879821	-0.847487	-0.309811	0.842789	-1.58709	-0.425538	0.114184	0.606173	-0.726989	-0.0367064	1.33136
-0.037274	-1.18548	0.586836	0.294684	0.423585	-1.16868	2.47442	-0.796478	-1.12738	-1.7738	-2.06501	-1.15545	-0.611621	0.41508	-1.02287	1.00353	0.452086	-1.31571	-0.0633621	-0.909249	-1.53545	0.308493	-0.730108	1.04676	-0.252455	0.934039	0.545751	0.427443	-0.983563	-0.218815	-0.333612	-0.316157	-0.245635	0.800307	0.625131	-0.906325	-0.991684	1.42303	0.124883	-1.0565	1.67771	-0.854712	-1.40782	-1.80467	-0.997525	-1.69726	0.956908	-0.474277	1.04225	0.965829
-0.503107	1.82578	-0.725921	-1.18163	-0.714876	0.173223	0.12799	0.67377	-0.532137	1.23045	-0.482488	-0.766145	0.12829	-0.963101	-0.244715	-0.499378	0.236568	0.412625	-1.08522	0.157097	-1.84204	0.650668	-0.42491	-1.33741	-0.113965	-1.44474	0.560637	-0.146287	-0.983347	1.12045	-0.85317	1.45729	0.631494	0.290521	0.0280018	-0.171461	0.955261	0.620612	0.636097	-0.791351	0.221019	-0.35375	0.170211	0.175793	-0.355751	0.350299	0.636529	0.143432	-0.995402	-0.545093
-0.470376	-1.05202	0.100147	-0.000635624	-1.11111	0.360642	-0.166703	-1.3858	-0.610006	-1.36622	-0.683003	0.101829	-0.55257	0.562945	-0.824427	0.937643	1.85813	-0.500809	1.03956	-0.388535	-0.331983	1.53008	-0.644067	1.18581	-0.198978	1.28457	-0.395528	-0.893813	-0.0289834	0.227997	1.5253	0.10154	0.659721	2.81261	3.03547	-1.07619	0.362334	1.12193	1.22098	0.141739	0.523065	0.449429	-0.478998	1.78283	-1.1784	-0.716931	-0.379838	-0.124408	0.878488	1.43736
-1.12799	-0.497885	-0.903603	0.770047	0.740359	-1.24275	-0.332661	-1.3858	-1.12738	-0.445879	1.25648	-2.11616	-1.14758	-0.296101	-0.996415	0.501301	0.295938	-1.37734	0.00499794	-0.910088	-0.953202	0.683	-1.94735	1.2454	-0.219469	1.24184	0.227866	-0.730678	-1.00245	-1.54747	0.996992	-0.280224	-0.32604	0.411953	-1.05454	-1.07619	-0.991684	2.8182	1.17474	-1.1578	-1.0135	-0.730001	0.407956	-1.2677	-2.02379	-0.595236	0.661199	-1.2878	0.0960111	1.38922
-0.247109	-1.47844	-0.586278	2.08997	0.187257	-1.48977	0.967356	-1.05235	-0.472818	-1.32285	-0.334226	-1.36875	-0.651041	1.01586	-1.0437	1.22405	0.1717	-0.747571	-0.191571	-0.755544	-0.527856	0.72356	-0.72582	0.860204	-0.949513	1.26181	2.06973	-0.581757	-0.834672	0.86631	1.14866	-1.07829	1.00145	1.5347	-1.06926	-1.07619	-0.991683	1.6596	0.66188	-0.815693	-0.571731	-0.749458	-1.52402	-1.53706	-0.673258	-1.61555	0.452663	-0.741821	1.90233	1.08559
-0.456392	1.54495	-0.0178885	-0.8816	1.27205	-0.183214	-0.669699	0.119789	0.24024	-0.0265887	0.560237	0.399403	-0.641261	1.77018	-0.594264	1.35254	-0.910786	-0.407745	-0.176254	-0.910088	-0.413833	-1.02747	0.835032	0.666805	-0.256204	-0.0992262	0.0989268	0.686962	-0.190364	-1.35711	-0.546672	-1.15455	-0.663935	-1.0577	-1.90401	0.365932	-0.991684	-1.30305	-0.642502	-0.197428	0.805995	-0.44335	-0.229709	0.218476	-0.978788	-0.202715	0.574359	-0.141014	-0.97127	0.979144
0.911951	-1.82415	-0.916187	-1.34726	-0.00896818	0.701044	-0.326289	-1.04142	-0.747383	-0.527317	-0.7535	-1.06556	0.425971	1.09083	-1.0437	-0.935931	0.151412	0.130684	1.04731	-0.643224	-2.02229	0.195544	-0.858585	-0.262306	-0.241647	-0.0629985	0.893942	2.23978	0.456557	0.00723457	0.502874	-0.852752	1.50595	1.26136	0.816105	0.76469	-0.975635	0.860431	0.283553	-1.17621	0.0394983	-0.969086	0.228261	2.304	-0.883834	-0.0701357	0.135514	-0.841423	-0.234977	-0.8519
0.305673	-0.830181	-0.845232	0.507198	0.828849	-0.849595	-0.949374	-0.477642	-0.256095	-0.942797	-1.03177	-1.32164	0.10878	0.311794	-0.514583	0.557195	-1.21984	-0.269579	1.37619	-0.910088	-0.478772	-0.541126	-1.66345	0.415243	1.40312	-0.214124	1.48996	0.128242	-0.818524	-0.913946	1.91849	-0.727448	1.75952	-1.00988	-0.237274	-0.168209	-0.991684	-0.416353	0.281161	-0.926442	0.542173	-0.180077	-0.804785	0.602055	-0.274269	0.976396	0.379766	-0.878264	0.540627	-0.633144
0.898318	-1.61357	-0.90796	1.48266	0.734647	-1.80706	0.454995	-1.34873	-1.09415	-1.55915	-0.856794	-1.45722	-1.09307	0.390037	-0.783604	2.08809	1.04079	-1.40474	0.0766533	-0.910088	-1.52752	2.70384	-1.38673	1.95064	-1.82637	2.88784	0.2428	0.112213	-0.118408	-1.49043	0.676317	-2.05733	1.12615	1.94204	-0.215254	-1.07619	-0.464597	1.36406	1.67658	-1.17621	-0.141927	-0.861344	-1.8018	0.0657277	-1.58221	-1.423	0.753721	-1.24241	0.797835	2.05623
1.74864	-1.30042	-0.906314	0.573421	1.58456	-2.09814	0.0848869	-1.2735	-0.870544	-0.31429	0.669567	-2.35857	-1.21203	-1.82293	-1.0437	0.104229	0.716539	0.171987	0.769856	-0.569798	-0.884955	1.38095	1.10711	1.45172	0.263342	2.73441	0.349717	0.978186	-0.958536	-0.410593	-0.285239	-0.861982	0.873435	0.682064	1.61245	-0.678441	-0.987876	0.347793	1.82461	-1.17621	-0.893059	0.129722	-0.902537	-0.20954	-1.66063	-0.7474	0.755905	-0.945227	0.397286	1.24414
-0.274336	-1.43628	-0.258663	-0.180396	-0.197846	-1.09215	0.596202	0.624906	-0.478108	-0.795633	-0.178428	0.522696	-0.955649	-0.880266	-0.536675	1.11038	0.173985	-0.629381	-0.129419	-0.910088	-1.31635	0.616911	-1.26676	0.0875664	-1.31504	0.531744	0.790239	0.192023	-0.449886	-0.978655	0.380826	-0.838012	0.452135	2.4193	-0.458239	-0.725887	-0.483904	-0.146769	0.17493	-1.06707	-0.5668	0.00671245	-0.541399	-0.899844	-1.1437	-0.805609	-0.539055	-0.679353	-0.097657	1.05138
-0.34285	0.0463041	-0.209315	0.0342238	-0.535189	-0.307059	0.826782	0.109221	-0.925723	1.60931	0.645869	-1.13631	-0.709713	0.207706	0.487732	0.194424	0.206159	1.10548	-0.378779	0.355857	-0.879703	-0.382389	-0.168757	1.46353	-0.160974	0.509121	-0.246007	-0.466684	-0.478728	-0.655179	-0.0119705	-1.41156	2.74357	-1.04556	0.640283	0.474462	-0.0537723	-0.433775	-0.10949	-0.878769	-0.253878	1.42898	-0.704509	-0.615899	0.486015	-0.287504	-0.243365	-0.753124	-0.22377	1.08345
0.866251	-1.04436	-0.781003	0.504966	1.50673	-0.732754	1.59487	-0.952128	-0.527161	-0.633369	0.513806	-1.23323	-0.731925	0.640284	-1.0437	-0.211017	0.792723	-1.04129	-0.124742	-0.881941	-0.594936	1.47225	0.30781	0.950928	-1.18722	0.907368	2.02482	0.243412	-0.628818	-0.445084	0.195011	-0.528936	0.0888951	1.59501	-0.498232	-1.07619	-0.611611	0.407438	-0.463577	-1.15475	0.532158	-1.30136	-0.966594	-0.398194	-2.02379	0.229898	0.257491	-0.967832	0.0503182	1.74682
1.01524	-0.960356	-0.275203	-0.651605	-0.594994	1.79576	1.27545	-0.430697	-0.22761	-0.776222	0.641255	-0.21062	0.177064	1.85132	-0.542008	-0.227459	1.18199	-0.519039	0.887266	-0.830409	-0.726896	0.279949	1.50135	-0.0269823	0.156861	0.422912	0.452549	-0.503046	-0.535691	0.940273	-0.352679	-0.612784	0.836878	-0.660936	1.23665	-1.07619	-0.991684	0.654616	1.21014	-0.300822	0.684082	0.66901	1.07028	-0.670336	-0.531802	-0.277919	2.42852	0.118714	0.451686	0.394791
0.55149	-1.24083	-0.841843	2.0783	-0.275034	-0.618175	-0.172194	-0.7817	-0.624001	-0.593839	1.01943	-0.527037	-0.602896	0.199441	-0.629144	-0.335332	0.0123549	-0.516096	-0.272042	-0.842066	-0.0875815	0.186797	0.34588	0.868367	-0.0750108	0.310164	0.242636	-0.541327	-0.923516	-1.31681	0.53534	-0.230673	1.52337	-0.255255	-1.51158	-1.07619	-0.991684	0.928594	-0.894445	-0.81096	-0.0211582	-0.391981	-1.81625	-0.264513	0.155526	-1.39799	-0.763097	0.320307	0.180979	0.8228
0.252475	0.185201	0.570707	0.256187	0.177189	3.33449	-0.048136	0.272261	0.986214	-0.931127	-0.304993	-0.32855	-0.793843	0.241848	-0.00325896	1.09304	-0.0270343	0.882907	-1.23302	-0.80536	0.332326	-0.375064	-0.0760442	-0.589311	-0.870208	-1.98873	-0.570318	0.420444	1.23624	1.68787	-0.767761	0.71422	-0.077363	-1.46974	-0.275336	0.379219	0.205004	-0.929487	-1.25043	0.631687	1.23482	0.822863	0.241284	-0.712252	1.05043	-0.206334	0.205463	-0.0902921	2.4736	-0.876694
0.907029	-1.10533	-0.907763	0.943247	1.11952	-0.590775	-1.09552	-0.545727	-0.779899	0.656915	0.0602133	0.717906	-0.245644	-0.806184	0.314451	0.279516	1.1156	-1.03608	0.259668	-0.910088	-1.617	0.78456	-0.772852	1.60368	-1.17925	1.94109	0.37161	-0.593551	-1.48961	-0.0423515	-0.550186	-1.03833	0.121632	0.515899	0.543327	-1.05851	0.791702	0.387245	0.907195	-1.17409	0.234344	0.161578	-0.342715	1.43984	-0.309045	0.880546	1.29212	-0.385198	1.11367	1.38405
-0.060102	0.406026	-0.17302	0.396656	-0.00539447	-1.58609	-0.0547186	-0.929807	-1.12738	0.129426	0.417644	-1.10442	-1.61261	0.814882	-0.934957	0.979594	-0.163354	-1.70182	1.61919	0.0313998	-0.289088	-0.240397	-1.41487	1.45903	-0.257656	1.25472	0.976544	-0.190482	-1.08876	-1.0369	-1.03846	0.403297	0.0118484	0.46699	-0.136946	-1.05654	-0.991684	0.0391668	-0.500168	-1.17621	0.472607	-0.53521	-0.64411	-0.0341878	-1.38625	-1.22637	0.541667	0.312992	0.360689	1.25968
1.21255	0.000712156	-0.325141	0.0102486	-1.40284	0.238097	-0.31044	0.249347	-0.445141	-1.00951	-1.31481	-0.98992	0.433786	1.69965	-0.503848	1.95313	-1.23398	0.30977	-0.287459	2.59599	0.931303	-0.971549	-0.27643	0.199578	-0.366412	-0.404635	-0.619742	-1.43208	0.335721	0.0496447	0.263508	1.63035	-0.0574811	-0.489224	-0.84379	-0.367988	1.41268	-0.0998592	0.264297	0.174724	0.280414	-0.450589	1.5762	-1.25949	1.4248	0.677625	-0.590347	0.235969	0.348269	0.394522
-0.862416	-0.447989	-0.76842	0.0602484	1.1137	-1.27173	1.66761	1.02698	-0.650787	-1.12789	-0.430121	3.53127	-1.61762	0.29159	-1.01231	1.13068	0.300355	-0.835698	-1.06474	-0.910088	0.0594332	0.85111	1.0575	1.83443	-1.56934	1.94084	1.42581	-1.00897	-0.169243	0.872014	1.0356	-0.236069	1.63224	1.47416	-1.37126	-0.139967	-0.532116	1.21366	1.14113	-0.543221	0.61746	-0.689326	-1.12386	-1.12534	-1.0797	-1.6153	-0.0788608	-1.2878	0.552783	1.30306
-0.359853	-1.1983	-0.890938	-0.29494	1.26354	-0.990444	-0.0912145	-0.402457	-0.533911	1.04036	0.0528353	0.601563	-0.280811	-0.785137	-0.869157	1.04242	0.824366	-0.127596	-0.391185	-0.754069	-1.80121	0.727827	-0.456854	1.41716	-0.712978	2.33984	-0.65485	-0.369876	-0.186602	-1.14791	-1.76793	-0.121037	-0.63973	0.208913	0.0481234	-0.392966	-0.705847	0.153239	0.63154	-0.135194	1.10283	-1.25371	0.236765	1.03826	-0.531373	-1.194	0.112492	-0.939117	0.0613397	1.3314
-0.314249	-0.815653	-0.623709	-1.20327	-0.43593	-0.379225	-0.403946	-0.829737	1.02971	-0.932612	-0.671906	2.05563	-1.14631	-0.0963167	-0.308851	1.0712	1.93578	-0.893377	0.00664005	-0.460564	-1.21552	-0.78146	-1.32725	0.49516	1.23037	1.80423	-1.41819	0.144443	-0.372158	-0.497607	1.22782	-1.56457	0.422719	1.07033	0.287138	-0.0450422	-0.03338	-0.473244	1.63205	0.0196733	1.07119	-1.36186	1.20956	-0.709393	0.516159	-0.574247	1.26092	1.07064	0.464939	0.689851
-1.15294	-1.42939	-0.847645	-2.72356	1.42752	-1.02479	1.01548	0.0672112	-1.12738	2.11414	1.84487	-1.18194	-1.59724	1.51575	-0.921294	-0.348069	0.205665	-1.70846	-0.340794	-0.910088	-1.94057	0.951379	-0.855895	-0.0895756	-2.19747	0.6235	-0.314724	-0.453832	-1.28155	-0.169276	-1.07292	-0.63526	-0.82853	-0.114306	-0.501701	-1.07619	-0.576975	-0.391467	-1.43251	-1.17621	1.03616	-1.29443	-0.991282	-1.07438	-1.89784	0.122496	-0.50045	-1.2878	-2.00486	0.529616
0.0620666	0.215362	-0.916187	-0.0477503	2.85103	-0.86464	0.40251	-0.216277	-1.10597	0.0742729	0.767276	-1.52598	-1.21755	-0.555396	-0.0975036	0.410604	1.16358	-0.512342	-0.15944	-0.705333	-1.09273	0.91013	-1.35474	1.53735	-0.572484	1.49993	0.40464	-0.215716	-1.21306	-1.28841	-0.416864	-0.264121	0.518751	1.89933	0.641977	-1.07619	-0.982249	0.0666871	0.159445	-1.11775	-1.99233	-0.451539	-0.320331	-0.115522	-1.03397	-0.384907	4.17598	1.25696	0.442203	2.23707
-0.574406	-1.49218	0.303674	3.45181	-0.412149	-0.279669	-0.45212	-0.114133	-0.52826	-1.11248	-0.415638	0.337125	-0.742436	-1.4789	-1.0437	0.784152	-0.0916519	-0.664667	-0.698106	-0.479494	0.688047	-1.00757	-1.44215	0.620809	-0.324488	0.584437	0.366901	-0.949053	-0.267088	-1.25392	-1.14959	-1.85434	0.353468	1.65809	0.209191	0.064742	0.859366	-0.431274	1.19701	-1.17621	-1.13015	-0.0325088	-0.568834	0.655547	-0.44623	-1.69922	1.56531	-0.666918	-0.798906	1.42152
1.9008	-2.01132	-0.87224	-0.389476	1.56472	-1.33048	-0.645483	-0.922431	-1.12738	0.997997	-1.35193	-2.02524	0.888891	-0.765479	-0.222202	0.166864	-0.40873	0.563179	1.52472	-0.346745	-2.04137	-0.540183	-1.56772	1.07201	-1.28745	1.00367	0.786112	-0.205042	-0.191148	-0.247694	1.29232	-1.70196	2.79546	1.64342	-0.264817	-0.732694	-0.969211	-0.354477	-0.033339	-1.14287	-1.07646	-1.0725	0.292822	-1.38081	0.19202	0.0204738	0.286308	-0.71467	0.337629	0.296534
1.68611	0.19713	-0.831825	3.25415	-0.0968475	-0.165289	-1.64417	-0.114902	0.474589	2.3239	0.89811	-0.466484	-0.0512398	-0.937743	0.226235	-0.438533	0.385607	-0.217845	0.703651	-0.76318	-0.505864	0.672968	1.21411	0.387934	0.377897	0.219408	0.0688257	0.90213	0.273248	-0.303348	0.129447	-1.69911	0.150408	-0.372354	-0.330271	-0.357583	-0.929311	-0.111117	-0.107124	-0.542598	-0.15524	0.52212	-0.0266008	0.374648	-1.1425	-0.269584	0.53985	-0.245536	1.15465	0.828853
-0.855811	-0.527247	-0.892388	0.237943	0.468141	-1.62501	0.653622	-0.443375	-1.12738	0.463945	0.453685	-0.616686	-0.917426	-0.919892	-0.834688	0.995297	-0.167291	-0.116704	0.393417	-0.910088	-0.904143	0.339797	-1.09263	1.13562	-0.241964	1.6542	2.33979	-0.542655	-1.08754	-0.220646	0.428404	-0.662681	0.611205	1.6346	-1.26291	-0.99501	-0.394822	0.474429	-0.677713	-1.10049	0.196093	0.390399	-1.26223	-0.950473	-0.695129	-0.33325	-0.0854096	-1.20697	-0.728473	1.26508
1.00989	-0.408683	-0.496061	1.79015	2.23116	-0.39749	1.5039	1.28319	-0.958494	-0.161066	-0.908414	-0.0430405	0.258591	0.0744562	-0.686661	1.49428	1.04239	-0.136859	0.552099	-0.415116	-1.24652	2.51108	-0.878218	2.14421	0.0501027	3.18856	3.44128	0.716653	-1.07463	-1.05555	3.62084	-0.290686	1.5502	2.55428	-0.484709	-0.72581	-0.809638	2.87165	-0.186191	-0.675719	0.999515	1.23386	-1.43494	-0.74627	-0.777909	-1.00811	-0.54491	-0.485877	2.37395	2.57385
-0.146021	1.48891	0.586623	-0.0199749	0.717457	0.135406	-0.1897	0.344066	-0.810043	0.263653	0.570792	-0.632776	-0.918872	-1.49286	-0.836916	-0.359302	0.813959	-0.828361	0.665505	-0.734369	0.175933	0.392549	-0.352333	-0.391777	-0.846546	0.47545	-0.0954575	-1.4763	-0.368454	0.572835	-0.158058	-0.597376	-0.265614	-0.281	-0.2991	-0.525561	-0.991684	0.753529	-0.710103	-1.17621	-0.329384	0.568161	-0.616703	0.753887	-0.756145	0.555712	0.549437	-0.76627	-1.59588	0.275287
0.824026	-0.485266	-0.916187	0.0791917	0.137857	-1.03492	0.549634	-0.349476	-0.00700863	0.431433	-0.0138315	0.0980797	-0.336411	0.52339	-0.909059	0.833736	1.18431	-0.187096	0.658318	-0.896178	-1.23521	0.918414	-0.94514	1.43804	0.159474	1.07364	2.25259	-1.09228	-0.228439	-0.353635	-0.15391	-0.93447	0.143089	1.19401	0.710008	-1.07619	-0.991684	0.454992	-0.0751586	-0.347554	-0.350497	-0.14268	-0.331959	-0.618452	-0.144863	-0.835769	-0.484309	-1.2878	-0.0179563	-0.363029
0.68014	-1.99873	-0.719974	2.28214	0.496	-0.753082	3.31986	-1.24608	-1.12738	-1.22835	-0.915569	-0.644423	-0.822622	2.61215	-1.02604	1.9461	-0.283106	-1.91386	2.74562	-0.910088	-0.0232059	-0.357741	-0.792018	1.39512	-1.26625	1.76698	1.46894	1.45922	-1.7537	-1.07338	0.0875692	-0.637994	1.26795	0.937108	0.181389	-1.07619	-0.991684	1.1993	1.1372	-1.00404	0.290045	-0.580441	-0.852598	-1.09305	-0.759323	-1.38052	1.46123	-1.24727	1.11922	1.94052
0.843824	-0.968028	-0.445134	-1.38455	0.533058	-0.692977	0.371206	-1.3858	-1.00733	0.956995	-0.451224	-1.16051	-0.827466	0.278556	-0.486005	-0.485559	1.38699	-0.0534885	1.21717	-0.485515	-1.00944	0.636049	-0.954979	0.967456	-0.102336	1.18244	0.908887	0.33661	-1.00171	0.404614	-0.492726	0.452974	1.45566	0.235103	0.299538	-0.196693	-0.991684	0.294671	0.220639	-0.798743	-1.13586	-0.665415	-0.0889861	0.349437	-0.553757	-0.338534	0.277776	2.10546	1.31675	0.961015
1.6783	0.541348	-0.819301	-0.714088	1.10225	-0.390696	-0.113238	-1.34457	-0.859974	-0.660485	-0.327494	0.270314	0.229901	-0.70604	-0.900874	0.474434	-0.302097	-1.34718	0.542879	-0.882554	-0.422268	1.21633	-0.828683	-0.279213	-0.57705	0.527814	-0.923523	-0.711165	-1.46927	0.249936	0.526841	-1.55137	0.3092	1.01522	-0.530582	-0.277046	-0.894361	-0.17469	1.16033	-1.17621	-1.89579	0.119718	-1.75281	-0.317111	0.383474	0.638277	1.97336	-0.39644	0.0804307	0.332622
0.682069	-1.52332	-0.875216	0.67043	0.911024	-1.04279	0.847519	-0.304178	-0.857333	-0.259953	-0.936222	-1.34592	0.736588	1.66255	-0.831282	1.52247	0.930003	0.754945	1.17713	0.0658294	0.669296	1.65959	-0.0187182	1.16728	-0.224709	0.898446	2.81712	0.290481	0.261212	0.279973	1.26792	-0.120511	-0.920015	0.0140262	0.651372	-0.89034	-0.936061	0.96671	0.503855	-0.312254	0.129175	0.896971	0.883095	-0.0592828	0.456987	2.66781	1.80158	-0.688801	-0.200916	0.499078
0.882294	1.64774	0.170795	0.153841	0.846266	-0.263665	-0.0856378	-0.564661	-0.596919	-0.700984	0.888716	-0.0207543	-0.568848	-0.572778	0.314462	-0.601294	0.346472	-0.353768	0.484112	-0.910088	-0.801024	0.109034	-0.758938	1.36598	0.524141	1.97326	1.15708	0.31711	-0.16789	-0.601647	1.44083	-0.331075	-0.591927	0.996755	-0.299552	0.0119137	-0.380975	1.03661	1.19164	-0.300839	0.236306	-0.445287	-0.368632	1.18691	-0.385043	-1.68053	-0.0624455	-0.0977618	0.529931	1.50707
1.13882	1.81079	-0.562008	-0.274689	-0.751075	-0.011584	-0.652833	-0.21744	-0.192814	-0.200094	0.630756	1.46646	0.154401	0.111826	-0.330654	0.587786	0.386083	-0.671748	0.0370249	-0.910088	-0.463024	0.91901	-0.866776	1.44224	-0.757186	1.45508	-0.0156101	-0.5011	-0.565635	0.328957	1.07309	-0.0412828	1.41353	0.666772	-1.41771	-0.504933	-0.991684	-0.490687	1.27526	-1.13964	-0.728428	0.149364	-0.515534	-1.56154	0.354711	0.0655639	0.611081	0.270986	-0.924235	1.60384
-0.167573	-1.38824	-0.916187	0.73603	1.09597	-2.3208	-0.820957	-0.122613	-0.584689	0.236813	0.649255	-2.3649	-0.865566	-1.11969	-1.0437	0.464112	0.364855	-0.715958	1.8005	-0.711214	-0.300956	2.33366	0.159345	0.921055	-1.78621	0.851006	1.86909	-0.116908	-0.467256	-1.34053	0.229186	-0.509368	0.0727657	1.66596	0.524853	-1.07619	-0.919406	-0.155594	0.524956	-1.17263	-1.41391	0.732032	-1.02473	0.0392112	-1.43003	0.11166	0.202351	-1.2878	-0.385612	1.09914
0.0103795	1.13359	-0.916187	2.16466	-0.236787	-1.62121	0.0322159	0.218605	-0.68014	-0.270802	0.346797	-1.84951	-1.20684	-0.227696	-1.0437	0.588455	-0.308571	-0.783975	1.97616	-0.910088	-2.13315	1.20321	-0.582246	1.66512	-0.851788	1.54507	0.434858	0.335412	-0.801766	-0.313814	-0.289221	-0.366896	1.48808	1.42909	2.01913	-1.07619	-0.991684	2.37791	1.48015	-1.17621	-0.355925	-0.594848	-2.27477	-0.0675759	-1.15149	0.0293423	2.16276	-0.860043	-1.28215	0.944436
-0.148981	-0.711697	-0.916187	0.583441	1.29051	-1.22071	1.09375	0.112844	-1.12738	-1.35631	-0.964141	-1.46549	0.514455	-0.998586	-1.0437	-0.553708	-1.23506	-1.64057	1.02189	0.0366469	-0.456982	-0.251321	-1.08069	0.925533	-0.807092	0.863726	1.7181	1.54332	-0.819807	-0.799037	1.05426	0.154415	0.0234938	1.04124	1.50272	-1.07619	-0.916322	1.87254	-0.980816	-0.230953	0.610532	0.0672619	-0.113312	0.414666	-1.12727	-0.682113	0.0680637	-0.70072	1.32722	1.43122
1.35331	-0.532106	1.61856	-0.179961	0.815532	-1.20664	-0.0235534	0.296786	0.0294637	-1.02559	-0.795722	-0.64797	-0.927608	-0.439584	0.813857	-1.06999	0.0505185	0.00808189	-0.0409107	-0.910088	-0.610566	0.0537176	-0.276185	0.646843	-0.91188	1.40963	1.02532	-1.13785	-0.664771	0.587233	1.74067	-0.574831	-0.917553	0.165254	-1.12842	0.715011	2.25395	-0.036447	-0.377368	-0.180715	0.887226	0.638577	-0.528479	-0.685455	-0.974651	0.0169259	-0.0414591	0.555723	1.43629	0.596991
0.326633	1.05382	-0.644776	1.83721	0.322727	-1.19215	1.36229	-1.04733	-1.07792	-0.977736	-0.115343	-0.347578	-0.824293	0.120849	-1.02801	1.44	0.347232	-1.06939	0.13742	-0.910088	-0.138091	0.225215	1.49143	0.282554	-0.736952	-0.124619	2.76769	-0.336402	-1.09211	-1.52343	0.563393	-0.622823	1.48834	0.120914	0.27196	-0.965652	-0.991684	1.60894	0.888928	-1.02294	0.32156	0.190511	-0.894632	-2.17133	-2.02379	-1.38576	3.14312	-1.2878	-0.0931915	0.192371
1.23983	1.82944	-0.845051	0.606754	1.1234	-0.869793	-0.158218	-1.32614	-1.07716	-1.24989	0.214549	-0.751423	0.347045	-0.554981	-0.976349	0.437105	-0.0709119	-1.35744	0.481204	-0.858792	-1.11513	-0.361262	-1.01156	1.66147	-0.57144	2.25885	0.80215	0.793803	-0.67734	0.245192	0.0706854	-1.6673	1.81496	3.36471	0.063083	-1.07619	-0.991683	2.07574	2.73831	-0.894578	-0.462027	0.570929	-1.10012	-0.442539	-1.49062	0.659942	0.630616	-1.11744	-0.0964265	1.82689
-1.66784	-1.45627	-0.760494	2.68218	2.51945	-0.657836	2.68143	-0.488468	-1.08951	-1.61388	-1.03585	0.401201	-1.27355	0.35737	-1.0437	1.1491	-0.601311	-0.418068	2.46165	-0.910088	0.657269	2.54978	-0.255981	1.55067	-0.546835	1.55439	0.715989	-1.05142	0.194965	-0.1402	1.65429	0.42855	0.736827	0.509872	-0.805407	-1.07619	-0.991684	1.06858	-0.219014	0.205967	-0.6981	-0.96696	-0.580856	-2.05797	-1.21629	-1.58128	0.00705385	0.2005	0.846677	1.00786
2.08901	-1.11041	-0.916187	0.59002	-0.0343471	-1.21416	0.261697	-0.446456	-0.959345	-0.32715	-0.944561	-1.87363	-0.21209	1.73523	-1.0437	0.728862	0.761417	1.15411	0.789516	-0.910088	-1.72349	0.173487	-0.389011	1.74822	-0.738139	1.42531	1.18405	1.05758	-0.937396	1.12018	0.642058	-1.26384	2.3316	2.49049	0.0449619	-1.07505	-0.991684	2.13551	-0.0263575	-0.975272	2.26489	0.370642	-1.54482	0.939137	-0.849041	-1.18651	0.302415	-1.1906	1.69124	0.93824
0.178772	-0.269707	-0.551015	1.97085	-0.464049	0.432955	0.558057	-0.818858	-1.12738	-1.28071	-0.825908	1.43045	0.0614058	0.704043	-0.138473	0.25604	-0.123083	0.128572	-0.469039	-0.522031	-0.514406	0.633949	-0.716392	1.7551	-0.0735516	2.13605	0.414965	-0.227838	-0.402053	-0.699067	2.23818	-0.173959	-0.718571	2.11643	0.378688	-0.887724	-0.459314	0.421348	0.292274	-0.791196	-0.541873	0.575925	-0.186733	0.597626	-1.27222	-0.762139	0.199001	0.582669	0.44282	1.2306
-0.332134	-0.738547	-0.548827	0.434764	0.757438	-0.298036	0.0648217	-0.301528	-0.821171	2.49661	0.741468	-0.612469	-1.17167	-1.79296	-0.179097	-0.455064	-0.322697	-0.602256	0.81514	-0.881677	-0.826873	-0.195445	-0.29503	1.11087	0.622177	1.46079	0.3771	-0.380416	-0.920715	-0.338803	-1.43839	0.155998	-0.912116	0.413364	0.163703	-0.480452	-0.297271	-0.2231	2.17824	-0.845543	-1.4088	0.637677	-0.664412	-0.676236	-0.339364	-0.788986	-0.627685	-0.893178	-2.18558	0.623832
0.727467	-0.653774	0.344704	0.267459	-0.8622	-0.493603	0.859869	0.092759	-0.157819	0.983917	0.198021	0.0317566	-0.665427	-0.814468	0.154004	-0.632822	2.33387	-0.503313	-0.593429	-0.865404	0.349592	-0.659602	0.0759191	-0.0804802	-0.916484	0.696107	1.18484	0.0249148	0.294465	-0.800051	2.00817	0.241079	1.8837	0.738859	-0.467086	0.947344	-0.407579	-0.959512	-0.799979	-1.17621	-0.0488648	-0.191909	0.323206	0.00795245	1.71543	1.33521	-1.08369	0.521073	-0.831216	0.873092
-0.400694	1.42703	-0.588664	-0.83118	1.17461	-1.53688	1.0922	0.906214	-0.39203	-1.23233	1.1015	-1.43815	-0.133598	0.394458	-0.428623	0.52773	1.19497	-0.97488	-0.364796	-0.910088	-0.700634	0.921048	0.614456	1.51846	-0.326271	1.70775	0.158307	0.463538	0.408459	-0.584565	0.934083	-0.00535512	0.354893	0.45419	1.1838	0.097093	-0.991684	1.20205	1.49777	-0.471893	0.243212	-0.287782	-0.181632	0.538649	-0.490248	-0.796336	0.729663	-0.471346	-0.168707	1.90951
0.632389	0.213164	-0.849601	0.71108	-0.277405	-1.05622	0.390694	0.112697	0.0105461	-1.85142	-0.100466	-1.07652	-1.24636	1.04497	-1.0437	2.15313	-0.282354	-1.96396	0.748349	-0.910088	-0.557247	-0.0281108	-0.746563	1.55066	-1.53257	1.53141	1.47742	0.401831	-1.58348	-1.1142	-0.495241	0.0376665	0.138101	2.21516	-1.09186	-1.07619	-0.27029	0.770328	1.21468	-1.03404	1.95908	0.343681	-1.00757	-1.24052	-0.56845	-0.857923	0.0277443	-0.227165	0.395431	1.14477
-0.260195	-0.66134	-0.0695159	0.0261064	-0.519223	-0.317244	-0.580912	-0.434841	-0.958219	-0.769215	0.0372799	0.0753911	-0.525866	-0.186027	-0.303987	0.270001	0.867599	0.168221	-0.773223	-0.423632	-0.786698	1.2442	0.176785	1.19537	-0.0609759	1.53836	1.06587	0.333564	-1.59305	0.382599	-0.83501	-0.539425	1.06106	2.02396	-0.883058	0.309882	0.123726	0.0642967	-0.419109	-1.17621	-0.462148	-1.36599	-0.249125	0.538854	0.0426459	-1.48621	-1.17187	-0.663165	0.46949	1.00088
-0.229957	-0.903103	-0.916187	-0.297577	1.06178	-2.06726	-1.2465	-1.06234	0.238482	-0.454584	-0.361661	-2.44533	-0.519093	1.56066	-1.0437	-0.363202	-0.391982	-1.77108	1.37983	-0.844045	-1.14261	0.592957	-1.20272	1.18041	-0.710625	1.43771	2.5142	0.463935	-1.10167	-2.00373	0.787439	-1.70321	1.98212	0.992487	1.71647	-1.07619	-0.991684	1.85946	2.62187	-1.12855	-0.749988	-1.12158	-1.40974	0.204956	-1.65207	-0.320611	1.07824	-0.906393	0.232754	0.770228
-0.270635	-0.730743	0.284755	0.404285	1.66465	-0.552019	0.804282	0.240301	0.168947	-0.483486	-0.655407	0.463975	-0.28999	-0.417183	-0.645075	0.0359755	0.0919335	0.451377	-0.334619	-0.754206	0.661496	2.89577	-0.0128053	1.09227	-0.793056	1.49752	-0.0792694	1.48359	-0.747818	2.67613	0.158847	0.0330634	0.900108	1.09533	-0.486531	-0.243682	0.612104	-0.541264	-0.568415	-0.928697	-0.152491	0.901432	-0.0731401	-0.145253	-0.103857	0.422566	0.16708	-0.797417	0.711087	0.271819
1.16446	1.13833	-0.916187	-0.613358	0.0146118	-1.20353	0.358938	-0.734295	-0.0725963	0.819835	0.116285	1.15593	-0.662999	-0.713252	-0.423485	0.557869	2.36222	0.878283	-0.181537	1.17129	0.591801	-1.29361	-0.96869	0.563049	-0.178352	0.452512	-0.506485	0.0304608	-1.21597	-0.734739	0.677947	-0.120658	0.549359	0.616917	-0.541251	0.127996	-0.736717	2.95112	0.642022	-0.856284	-0.329766	0.543912	-0.584538	0.967133	-0.510768	0.0993662	-0.810667	0.877719	-0.827774	0.153869
2.52438	-0.334264	-0.339812	-0.697948	0.336826	-0.963991	0.245879	-0.877347	1.51133	0.76998	1.38402	-1.1793	0.110424	-0.167845	-1.0437	-0.42101	0.590567	-0.119972	-1.1101	-0.70606	-0.212637	-0.59349	0.30083	-0.0456929	-1.08151	-0.124568	-0.246993	0.0918761	-0.380175	-0.929406	-0.214534	0.0355248	1.11198	-0.816671	0.399487	0.0620986	0.144668	0.41923	-0.77668	-1.17621	0.692131	-0.225804	0.291985	0.148919	0.367182	-0.574229	0.0904956	-0.666303	-1.52598	-0.339416
0.60046	-1.4939	0.426559	0.403531	-0.0273633	-0.307955	-1.06269	-0.0463261	-1.05653	-1.05588	-0.132629	0.437841	-1.343	-0.288766	-1.03164	-0.485747	0.366707	-0.138776	0.948034	-0.910088	-0.654173	-0.26348	-1.01752	1.68864	-0.688602	1.35026	-0.233486	-0.657093	-1.52555	2.39388	0.477535	-0.606651	-0.728298	0.565518	-0.188971	-0.909288	-0.152633	1.56907	0.226966	-1.08727	0.830009	0.243566	0.240985	-0.658257	-0.554394	-1.09017	0.124202	0.420063	-0.9871	1.10886
-0.0106959	-0.741266	-0.52452	0.285875	-0.899087	-0.0968687	0.405458	0.272468	-0.30729	0.215256	-1.18776	1.72079	0.121506	-0.0906658	-1.0437	-1.34087	-0.772745	-0.127343	0.109872	1.20368	-0.811935	0.992726	-0.878146	0.130569	-0.550371	1.16475	-0.488131	0.617722	-0.11226	0.172529	-0.194836	2.95344	2.20278	0.0614922	-1.19788	-0.694397	-0.225644	-0.773556	0.127094	-0.00617193	1.77266	-0.536156	2.6794	-1.24467	2.29806	0.984201	0.448805	0.493012	1.4979	0.316907
-1.02596	0.03267	-0.024266	-0.712071	0.390826	0.393433	-0.185972	1.65652	1.00387	-1.77108	1.83293	0.479278	1.61202	2.02339	2.938	-0.00853309	0.727778	-0.738045	-0.805904	0.91182	1.5542	-0.707532	0.493273	-0.726551	-0.273379	-1.19618	-1.16462	-0.101609	-0.833001	0.075086	-0.605374	-1.00354	1.06024	0.0984648	-1.427	-0.0709785	0.396856	0.0534334	0.368677	0.57859	-1.54154	-0.480169	-0.257557	-0.0443402	0.838315	-1.07098	0.184605	2.76916	1.60701	-0.794772
-6.7234e-05	1.33788	-0.916187	0.669458	0.394775	0.230726	2.24165	-0.920545	-0.360828	-0.564131	-1.09257	-1.12959	-0.844445	1.79435	0.245325	-1.20732	-0.825886	0.0511272	-1.02253	-0.910088	-0.798778	0.729089	-0.536949	0.707905	-0.778436	1.11739	0.552354	0.520691	-1.24812	-1.10717	0.494263	-1.28709	0.78267	2.69258	0.51108	0.0219992	0.149848	2.49738	0.334056	-0.420793	0.697796	0.0424242	-0.575765	0.969276	0.456593	-0.222729	-0.650568	-0.205155	0.867498	0.565022
0.212908	-0.794198	-0.916187	0.439035	1.18712	-1.02532	-1.36462	-1.14032	-1.12738	-0.85304	-0.427815	-2.01207	-0.878308	-0.490629	-0.939554	0.0237574	-0.0139715	-2.04542	1.52624	-0.910088	-0.0625112	-0.928463	-1.5858	1.20421	-0.898728	1.51076	0.248825	0.267326	-1.04798	-0.538472	0.517296	-1.88683	-1.08087	0.711306	-0.460921	-1.07619	-0.991684	0.396166	-0.291326	-0.98118	-1.22743	-0.128426	-1.31239	-0.376198	1.15668	-0.296394	0.528662	-1.19389	-0.52203	1.26254
-0.592197	-1.47374	-0.644527	1.95565	0.81185	-1.22766	0.486322	-1.35109	0.561396	-1.04885	1.03431	-1.48421	-0.480454	-0.195077	-1.0437	0.371272	-0.618878	-1.26423	2.02098	-0.910088	-1.13112	1.87025	-0.505996	0.643895	-1.79214	0.500885	1.12002	-0.336686	-1.14349	-1.59496	0.91426	-0.514165	0.463235	2.59084	-0.775854	-1.07619	-0.991684	2.22271	-0.0472854	-1.12249	1.21833	-1.05126	-1.08534	-0.235834	-2.02379	-1.24836	-0.630027	-1.2878	-0.55071	0.268259
0.478994	-0.568359	-0.558677	0.390145	1.40395	-1.40777	-0.363826	1.07157	-0.728178	-0.368632	2.12083	-1.17641	-1.16768	-0.369779	-1.00392	0.716816	0.347393	-1.13407	1.66866	-0.469598	-0.265939	2.92534	-0.986815	1.01699	-0.933784	1.92973	0.534624	-0.604736	-1.11475	1.4143	0.224144	-0.29808	1.23358	0.994489	0.308449	-1.07619	-0.991684	0.268813	0.356298	-1.14295	-0.456587	-0.975407	-1.53358	-0.914819	-1.5089	-1.26109	1.51144	-1.20092	-0.379622	1.48027
-0.596723	0.28831	-0.399695	-0.540811	-0.0835718	-0.705254	0.791929	1.64173	-0.293762	-0.481506	-0.360115	0.787623	1.26739	-0.303887	-0.528679	-0.284831	-0.503768	0.503083	-1.17115	0.639395	0.898996	-0.105309	-0.00729813	-1.20928	0.621256	-1.59378	-1.38589	-1.18753	1.30943	-0.130055	0.522974	0.042732	-0.0292128	-0.339284	-0.878528	0.310462	-0.503113	-0.407219	-2.52854	-0.19366	1.87412	-1.73976	-0.0560574	0.734818	0.252656	1.16539	-0.739863	0.918108	0.176681	-1.56633
0.304197	-1.20377	-0.885408	2.17882	0.266739	0.501627	0.586774	-1.24361	-0.576804	-0.845562	1.40867	-1.05587	-1.05615	-1.0337	-1.0437	-0.0212764	-0.0610108	-1.21182	-0.403933	-0.426955	0.333167	-1.04071	-0.617452	1.35632	-0.827119	0.983476	-0.123696	-0.781304	-0.351358	-1.00418	2.50029	-0.441226	0.832108	-0.49031	0.81301	-1.07619	-0.746017	0.0395995	-0.862832	-0.496995	-0.151217	-0.573336	0.173872	-1.21913	-0.53516	0.14355	-0.677184	-1.12625	0.0994814	0.902422
0.457347	-0.334189	-0.641489	0.121062	0.645267	-0.496714	-0.427007	1.73432	1.64066	0.71733	1.33261	3.44415	-0.0415856	0.644489	-0.0846607	-0.0453486	-0.468511	0.399146	0.0766369	-0.223668	0.768805	-0.449207	-0.167713	1.05342	-1.27204	0.657941	-0.336091	-1.06582	0.886733	0.221113	2.36012	-0.0488583	-1.43627	0.180689	-1.01779	1.88152	-0.635027	-0.433768	-1.05922	2.11886	-0.0467033	0.411982	-0.915871	0.785909	-1.15357	0.0279694	-0.27619	0.945484	0.390613	1.00124
0.544174	-0.380179	-0.916187	0.896052	0.228557	-0.831586	1.49702	-1.3858	-0.76632	0.253813	-0.456591	-1.09498	-1.46162	-0.287007	-1.0437	0.799888	-0.316046	-1.06322	0.91063	-0.910088	-1.45928	2.13275	-0.00625563	1.17638	-1.50792	1.23044	2.40858	-0.758008	-1.3582	-1.65889	0.538955	-2.1425	1.10177	0.752862	-0.389648	-1.07619	-0.991684	2.66302	0.420499	-1.17621	0.0467658	-1.20024	-0.873001	-0.427829	-2.02379	-0.278247	0.0019145	-1.28583	1.36883	1.17106
-1.43911	0.373609	-0.108987	0.132493	0.688864	-0.736449	0.968079	-0.274855	-1.12738	-0.00139236	-0.706506	1.75956	-0.204064	2.23213	-0.269234	-0.983134	0.0490475	-1.09083	1.02553	-0.438341	-0.227355	0.629436	-1.17742	0.530825	-1.03164	1.29095	0.00967515	-1.07277	-1.14981	-0.73155	-0.108812	0.605896	1.00807	1.58853	0.244861	-0.0801396	-0.787034	0.206401	0.864544	-0.140743	2.02959	-0.997297	-1.49492	-0.747259	0.347028	-1.5297	-0.205851	-1.15773	0.337473	0.638357
0.388683	0.186625	-0.730449	1.02667	0.559649	0.0351443	0.518891	-0.493434	0.652233	1.22243	0.323215	-1.38728	-0.934999	-0.790844	-0.708658	1.31696	1.91077	-0.76188	0.444464	-0.870732	-1.00631	0.522761	-0.512035	1.21548	0.112001	1.25996	-0.00796175	-0.336787	-0.893614	-0.33842	1.75388	-1.96077	-0.190102	1.26479	-0.882952	-1.04603	-0.897839	-0.2407	2.12586	-0.402566	0.106473	-0.20272	-1.17287	0.588084	-0.669959	0.880282	0.024951	-0.563035	-0.610481	0.792521
0.819688	-1.83474	-0.721848	0.328615	-0.27885	0.380817	-0.569756	-0.866323	0.297512	0.511034	-0.589373	-0.480796	-0.833543	-1.28472	-0.144654	0.786578	-1.32958	-0.180537	1.57354	-0.910088	0.425913	1.41808	-1.06349	1.38005	-0.96178	1.40087	2.46562	0.15479	-0.411108	0.224704	1.47631	0.0922692	0.754341	1.86839	0.172039	-0.154094	-0.991684	-0.529373	2.30429	0.0339392	-1.78178	-0.0389934	-0.969023	-0.598481	-0.556068	-0.911431	-0.34289	-0.887343	0.0907446	1.00197
-0.782187	-0.429908	-0.865634	1.65967	1.38584	-0.683709	-0.321692	0.458826	-1.12738	-0.152969	-0.354417	0.456101	-1.13007	1.3546	0.0948268	-0.426477	-0.715501	-0.294401	-0.875767	-0.899874	-0.441777	1.19239	-0.192138	2.34927	-0.635152	2.45826	2.59695	0.299969	-0.248106	-0.239494	1.0187	-0.236149	1.14919	2.34549	0.00698181	0.416868	-0.686736	-0.018199	0.586953	-0.335918	0.968899	0.282647	-0.224614	-1.29045	0.258583	-0.554168	0.068587	-0.656511	-0.773195	1.65074
-0.771663	-0.882611	0.0561485	0.0168202	-0.493236	0.547877	-0.506203	1.00702	0.155751	0.929261	0.359023	1.06518	-0.350247	1.6958	0.0833454	-0.510635	0.214039	2.02105	0.218983	-0.341763	-0.298496	-1.01563	-0.686697	0.425918	-0.0108304	0.183219	-0.720134	-0.279959	-0.296037	-0.412165	-0.842887	0.283215	-1.02383	-0.677089	-0.488622	-0.283622	1.06454	0.387954	0.54138	0.071745	1.09596	-0.487957	-0.707691	-0.545473	0.525617	1.23535	-0.650812	-0.845923	0.218328	0.581435
0.397728	-1.32246	-0.916187	0.0229791	0.575467	-0.686809	-1.15811	-0.942997	-1.12738	-0.204039	-0.520125	-1.54534	0.189359	-1.21721	-0.856467	-0.5133	0.537711	1.692	0.751298	-0.851433	1.53934	0.937647	-0.826083	0.565287	-0.562554	0.731556	0.851476	-0.779788	-0.511557	-0.376089	0.541129	-0.0780187	-0.818661	1.61515	0.275894	-1.0113	-0.817843	0.636825	0.29857	-1.17621	0.560063	0.222843	0.326283	-0.336837	0.384124	-0.0678674	0.0849006	-0.388218	-0.149101	1.17218
1.57815	-0.497407	-0.72326	2.63129	0.400578	-1.65139	1.90791	-1.33338	-0.661084	-0.703578	0.325498	-2.28703	0.184167	2.18731	-1.0437	0.776517	-0.468385	0.00506173	-0.476218	-0.910088	-0.487976	2.18872	0.0258678	1.02515	-0.830765	1.3396	2.20959	-0.757781	-1.4701	-2.1937	-0.844689	-1.12048	0.251008	0.517386	0.309568	-1.01447	-0.991684	1.32181	2.13377	-0.624159	-0.326382	-1.12518	-0.00594902	-0.449524	-1.51639	-0.876539	1.00247	-1.2878	-0.0169926	1.19193
1.73688	-1.10776	-0.895294	-0.418669	1.75466	-0.888236	-0.42125	-0.900088	-0.991879	0.249137	1.48481	-0.330076	-1.18141	-0.717889	-1.0437	2.27639	-0.408222	-1.21519	0.696446	-0.910088	-1.82899	0.0648923	-0.323853	1.59371	-0.854803	1.7769	0.807007	0.123298	-0.458578	-1.09572	0.13993	-1.84917	0.514072	1.37148	0.42462	-1.07619	-0.94648	2.58849	0.933244	-1.02962	-0.51654	-0.28883	-1.98198	-1.52402	-2.02379	-1.42318	2.24593	-0.360665	-0.792996	1.33424
0.0394773	-1.80898	-0.916187	-0.627078	0.875372	-0.926922	-1.92377	-0.658963	-1.11038	0.716358	-1.34155	-1.18554	-1.18957	0.697375	-0.90544	0.3343	-0.286403	1.16027	0.492855	-0.401363	-0.822243	-1.53165	-1.53681	0.0666789	0.413344	0.78537	0.0969064	-0.313536	-0.898734	1.04975	1.92898	-1.13162	2.20228	1.95989	-0.365824	-0.901713	-0.991684	-0.591814	0.0261297	0.289911	-0.917106	-0.340877	-1.12053	-0.545441	-0.468268	-0.972402	1.27365	0.499574	-0.66255	0.360093
-0.376333	-0.682929	-0.252628	1.3956	-0.0409618	-1.25799	0.427753	-1.38452	-0.91494	-0.480262	0.368928	-0.0103672	-1.07458	0.910257	-1.00358	-0.0621836	0.443506	1.14819	0.471461	-0.817844	-1.58825	1.24003	-1.22866	1.55437	-0.320639	2.41722	1.68411	0.451951	0.189539	-0.033216	-0.122883	-0.408576	-0.231509	1.69879	0.343533	-1.07619	-0.991684	2.6782	-0.547104	-1.11175	1.50934	-0.546171	-0.896172	-1.18685	-0.781941	-1.61849	0.843029	-0.613882	-0.343406	1.67848
0.203129	-0.347172	-0.65801	0.460929	-0.491629	-0.444159	-0.658906	-0.766771	-0.517829	0.929919	1.23249	-1.57091	0.613321	0.00177383	-0.486421	-0.0729046	1.14726	0.937503	-0.214855	-0.658172	-0.808726	0.9703	0.371316	0.723184	-1.38672	0.811235	-0.0416618	-0.571464	-0.443722	-1.41345	1.32501	-0.695534	0.587491	-0.279903	2.6431	-0.824262	-0.949074	2.93731	1.57779	0.71897	-0.852296	1.47544	0.156161	-0.463107	-0.583714	-0.995655	0.0353716	-0.924529	1.16872	1.18469
0.630996	-0.711608	0.095551	-0.825984	0.0275188	-0.78365	1.37419	-0.148356	-0.333172	1.1685	1.20193	1.72191	1.10314	1.67953	0.920167	0.92884	0.923569	-0.0595584	-1.25841	0.187718	1.11942	0.66761	-0.352282	-0.269139	-0.445473	0.667708	-1.07233	-0.157765	-0.396453	0.357125	1.3584	-0.809492	-1.09676	0.300981	0.0500638	1.28281	-0.0679937	1.47303	-0.90264	-0.46112	0.974914	-1.50189	0.202584	-1.41538	-0.988452	-0.139069	-0.217643	-0.983728	0.181533	0.410833
-0.0506644	-0.638253	-0.63582	0.800378	-0.0721889	-0.522606	1.52071	-0.244634	-1.07775	-1.17913	-1.70727	-0.411215	-0.414142	-0.486521	-1.0437	1.13674	-0.726455	-0.581183	-1.20748	0.5592	-0.11541	-0.0655012	-0.634245	0.0263818	-0.952335	-0.532649	-0.228968	-0.283419	-1.59347	-1.29414	2.26875	-0.386343	0.722114	1.48951	-1.3333	-0.444354	-0.11156	0.31284	0.725328	-0.508087	-0.215025	1.5025	-1.22325	-1.08764	-1.04284	-1.50724	1.82263	-0.692422	2.14944	-0.0540212
-0.286657	-0.883819	-0.372128	0.813135	1.06291	-1.00188	0.677761	0.405147	-1.01196	-0.338867	0.111423	0.303201	-0.649919	-0.579905	-0.752956	0.432692	-0.166278	-0.591599	0.486389	-0.86959	0.867331	0.956041	0.27107	1.55197	-0.129317	2.31831	-0.290411	-0.200563	-1.16575	-1.18188	0.0881977	-0.639906	1.08291	0.898103	-0.251905	-0.776593	-0.991684	2.32349	1.39756	-0.794356	-0.0681061	-0.903829	-0.530605	-0.621465	-0.533692	-0.655275	-1.19751	-1.02676	1.34395	1.64723
0.118765	-0.752019	0.088361	0.811442	0.17197	-0.0591929	-0.0614147	1.02026	0.167359	0.602614	-0.660488	0.943987	-1.04136	0.968	-0.83284	-0.568262	1.0806	-0.916904	-0.8138	-0.623482	-0.196444	1.75249	0.673975	0.529724	0.320479	0.0704741	-0.284536	-0.610755	0.0850805	1.0702	0.623724	0.125926	0.0848245	1.22516	-1.32682	-0.401332	0.0636334	-0.495908	0.505943	0.240599	-1.75183	0.0910044	0.696854	-0.50382	0.00504923	-0.0095688	-0.987347	-0.693405	-0.000120384	0.467251
0.432644	-0.0500524	0.597055	-0.226645	-1.35556	0.484366	0.89431	-1.25957	0.140766	0.170294	-0.708943	-0.451916	-0.601162	0.818009	-0.239679	-0.606304	-0.396697	-0.323098	0.184528	-0.10144	-0.420484	-1.2038	-0.491396	1.04604	-0.86551	1.29139	-0.54239	-0.348252	-0.77908	-0.327448	1.75788	-1.12657	-0.542701	2.35212	-0.00491479	-1.07619	-0.991684	1.69648	-1.02437	-0.818432	-0.708608	0.447813	-0.607491	-0.434546	1.48299	0.223544	-0.1134	-1.14857	-0.698828	1.32445
-0.163566	-0.640474	-0.857338	3.39541	-0.0198706	-0.899441	-0.929274	-1.3858	-0.997438	-1.07976	-0.620439	-1.13192	-1.36382	1.2695	-1.0437	2.43202	-0.605248	0.611899	-0.45385	0.648143	-0.730528	-0.487609	-0.864106	2.00738	-0.255527	3.1261	-0.25153	0.353805	-0.920732	-1.48598	2.27369	-0.0670469	-0.326739	0.680886	0.366307	-0.154371	-0.991684	0.107142	0.0371327	-0.765314	0.442154	-0.00762033	-0.40483	-0.13593	0.0139987	-1.19658	0.847136	0.662416	1.33969	1.5725
-0.167426	-1.66698	-0.916187	2.37595	-0.0849557	-0.563205	0.870821	-0.478295	-0.248457	-0.784564	-0.608449	-0.740084	-1.21009	0.351595	-1.0437	1.08237	-0.733578	-0.857	-0.986758	-0.773301	-0.222089	-0.131443	-0.594825	0.950589	0.0251476	1.65148	0.344949	-0.722427	-1.17267	-1.38196	0.466199	-1.03193	0.0774067	0.646607	-0.0297724	-0.669415	-0.991684	2.77032	-0.276079	-0.571721	0.557927	-0.0814681	-1.16402	-0.798842	-0.71193	0.315349	1.99622	0.0688277	-0.282031	1.07079
-0.57694	-0.5552	-0.16061	2.0554	1.08933	-1.01966	0.0842634	-0.101198	-0.992082	-1.39573	-0.190224	-1.61163	-1.16213	1.0772	-0.968307	0.462157	0.250768	-0.397818	-0.0322776	-0.691746	-1.57482	0.778602	-0.246031	0.912613	-1.57016	1.38415	1.11607	0.732029	-1.09991	-1.44376	1.03809	-0.730512	-0.388294	0.0657787	0.30063	-1.07619	-0.608836	1.61475	0.396476	-0.878101	0.684082	-1.53002	-0.574662	-0.503744	-0.997668	1.35277	0.829539	-0.58136	0.552732	1.55845
1.44284	-0.425214	-0.201906	-0.272037	-0.60484	-1.56468	-0.752145	0.802193	-0.756801	-0.438427	0.303154	-0.688094	-1.14375	-0.015906	-1.0437	0.474738	-1.34924	1.07466	0.856243	0.180772	0.189361	0.823915	-1.2365	0.80042	-0.371545	1.44421	0.0145974	0.391266	-1.36636	0.885838	1.00411	-1.04385	2.51828	1.09498	-1.0909	-1.07619	-0.991684	0.482351	0.503849	-1.08863	-0.209784	1.49283	-0.547158	-0.984554	0.830333	1.14337	-0.195295	-1.2878	0.0416995	1.43695
1.99036	0.883602	0.480319	-0.548556	1.02905	0.158114	0.291595	-0.401048	-0.920883	-1.1343	0.901605	0.790769	-0.814409	-0.0891913	-0.978232	0.591658	0.774313	-0.950038	0.877764	-0.441949	-1.76923	-0.880422	-1.5499	0.774849	-0.810736	0.381754	-0.0618854	0.855042	-0.258055	-0.385212	-0.545083	-0.832922	-0.481496	1.32382	1.23025	1.39414	-0.991684	0.869542	-0.0602703	1.35951	-0.164975	0.292081	-0.36805	-0.197179	-0.747553	0.0168582	1.19887	-0.389379	-0.674676	0.890641
0.776452	-1.55897	-0.704532	-1.77946	-0.252224	-0.782303	-0.460534	-0.420149	-0.915138	1.68276	-0.397408	-1.93769	-0.223831	-0.281617	-0.483991	-0.153812	-0.641547	-0.295991	-0.664417	-0.8413	-1.62534	2.07021	-0.569313	-0.033281	-0.156745	0.012557	0.0891099	0.228686	-0.44786	-0.496398	-0.724939	-0.308103	0.100081	-0.697531	0.981603	0.0447743	-0.602838	-0.312187	0.336714	0.700188	0.152023	-1.72198	-0.852895	-1.41685	-0.513038	-0.482592	-0.827426	0.0162092	-1.83709	0.419994
1.8767	-1.4707	-0.521179	0.160083	0.931888	-0.094515	0.444005	0.261815	-0.439492	-0.463652	-0.790277	-0.714385	0.147318	-1.45976	-0.18353	1.13053	0.421799	1.09065	0.488476	-0.910088	-1.35475	-0.142763	-1.23093	0.596083	-0.767619	-0.118717	-0.233613	-0.409482	-0.491184	1.07311	-0.759425	-0.761089	0.168822	-0.48985	0.537295	0.443532	-0.991684	-0.359182	0.513717	0.167552	-0.219827	0.346164	-0.42037	0.324272	1.19036	-0.799452	0.46078	-0.487386	-0.138883	0.975423
-0.157905	-1.09273	-0.330004	2.72578	1.96771	-1.20917	1.42764	-0.408377	-1.09245	-0.694967	0.142939	-0.438573	-1.65977	0.458386	-1.00339	0.746044	-0.488896	-0.688375	1.2773	-0.621218	0.133582	0.738359	-0.330274	1.54719	0.110418	2.25674	0.0808645	0.329104	-1.50684	-2.12106	0.587477	-1.20993	0.471444	2.23523	-0.417113	-1.07619	-0.991684	2.37111	0.500569	-0.528658	-0.15745	-1.40887	-1.49996	-1.00164	-1.90579	-1.00332	0.569336	-0.747555	1.17289	1.0597
0.616803	0.485998	-0.836032	-0.177284	0.112354	-0.84059	-2.07172	-0.171125	0.216764	1.25684	0.360739	1.69698	-1.13035	-0.924526	-0.984192	-0.136564	1.55072	-0.734607	0.968866	0.0591046	-1.12471	-0.111153	-1.27605	0.732142	-1.13231	1.00497	0.657116	0.318046	-1.1901	0.51714	-1.05545	-0.488906	0.0219135	0.767296	-0.56124	0.254731	-0.933132	1.52184	0.147012	0.415044	-1.02373	-0.324802	-1.31082	-1.16266	-0.888356	0.134447	-0.829466	-0.900858	2.31323	0.961297
0.0972066	0.0677879	-0.173537	0.491991	0.724342	-0.821712	-0.0171962	-0.455209	0.162896	-0.607331	1.17967	0.097126	-0.76135	-0.796326	-0.391262	1.39211	-1.16421	0.395261	0.310352	0.512621	-1.28205	-0.626172	-0.791566	1.16525	0.0350205	1.55714	-1.13811	-1.00042	-1.69865	-0.0398337	-1.27695	0.600306	0.554791	-0.00895416	2.28201	-0.896267	-0.79882	0.593095	-1.04779	-0.213268	-0.383801	-0.447758	0.398786	-0.413248	0.28669	0.581978	-0.0314679	-1.19057	2.76538	0.353988
-1.26451	-1.74806	-0.80629	1.45782	2.60526	-1.28637	0.583088	1.14351	-0.430119	0.455365	-0.281954	-0.969916	-0.672105	0.125777	-1.0437	0.306148	-0.699156	-1.07463	-0.632496	1.96979	-0.494524	1.36395	-0.993999	1.53441	-0.237437	2.45694	0.599679	0.0822559	0.0451659	-0.776622	1.99164	-1.16837	1.09036	0.703502	-0.595036	-1.07619	-0.991684	1.61389	-0.630768	-1.17621	-0.183303	-0.0711886	-1.39538	0.0344396	-1.25535	-1.69922	0.373556	-1.27506	-0.669147	2.09572
-0.152538	-1.90095	-0.847946	0.786897	0.0793983	-0.783404	-0.0787094	-0.266782	1.5069	1.14006	0.536904	0.230043	-0.153404	-0.212202	-0.215501	-0.407928	-0.935641	0.306644	0.765104	0.868066	-0.230083	1.18681	-0.591978	0.777426	-0.00547409	0.331586	1.82822	0.854004	-1.38733	0.22882	0.0871401	0.0626495	-1.28644	0.241731	-0.864613	-0.688939	0.331838	-0.377023	0.0952363	0.247017	1.58661	-0.892264	-0.0969646	-0.531992	0.92604	-0.645266	-1.20769	-0.406562	0.932248	0.91351
0.528284	-1.27615	-0.782136	1.11719	0.465203	0.37765	0.312136	-1.15855	-0.449262	0.117007	0.100684	-1.11693	-0.519223	0.988829	-0.882487	-0.0902742	-0.288453	-1.09429	0.487764	-0.83908	-0.687067	2.18002	-1.0581	0.935019	-1.44538	0.932761	1.03221	1.51586	-1.19476	-1.04933	0.369003	-0.627325	0.483757	0.823647	-0.698606	-0.932729	-0.843653	1.95757	0.868828	-0.720877	-1.24081	-0.45814	0.0591497	-0.546181	-1.31771	-0.233017	0.101661	-1.2878	-0.0509008	0.962245
0.30763	0.16142	-0.709058	0.846306	0.0819268	-1.16085	0.599198	0.0331991	-0.619663	-0.87015	-0.467477	0.794219	-0.371111	-0.0838013	-1.0437	1.75379	1.96311	-1.22764	1.00628	-0.910088	0.474803	0.619511	-1.34119	0.227198	-0.474075	0.514792	-0.154513	-1.21784	0.502994	-0.553962	0.77795	-0.908656	-0.187649	-0.0198048	-0.0871447	-1.02606	-0.480846	0.330304	2.34258	-0.253743	-0.811335	0.523497	-1.46364	-0.629658	-1.34023	2.08327	-0.577468	-0.830046	0.2179	0.516707
-0.0423171	0.145493	-0.191215	1.22453	1.46996	-0.821068	-0.186249	0.301062	-0.178569	0.459987	2.35692	-0.77848	-0.992933	-0.504939	-0.0985492	1.17588	0.911138	0.96936	-1.10852	-0.0188324	-0.0996302	-0.304822	-0.950975	0.70039	0.406576	0.586688	0.864263	-0.953749	-0.745947	-0.704167	0.112733	-0.912438	0.365174	-0.86069	-1.08704	-0.273962	-0.879364	0.697827	-0.865558	-1.06746	1.66834	0.575904	-0.438343	0.13026	-0.941764	-0.127999	0.39266	0.15545	-1.52715	1.04756
-0.89775	-0.431515	-0.0257501	0.582598	-0.321948	-0.985141	0.885496	-0.692124	2.53133	1.45649	2.3921	0.708966	-0.276326	-0.330033	-0.326151	-0.283598	0.13736	0.286115	0.883115	-0.910088	-0.629222	1.06097	-0.516047	0.923735	-1.02494	1.40609	-0.474956	0.0670754	-1.08383	-0.0246862	-0.826124	-0.741	0.490597	0.635889	0.256973	-1.07619	-0.991684	-0.340159	0.648461	-0.00346136	-0.171861	-0.21484	-0.212999	-1.04198	0.110697	-0.419107	-0.74619	-0.356712	-0.703311	1.1069
0.469271	-1.16643	-0.814189	-0.269276	0.883395	-0.825457	-1.00771	-0.797066	-0.63228	-1.0058	0.615125	-1.51303	-0.0481274	-0.136263	-0.764521	-0.15778	0.222775	-0.863777	0.0305471	0.637165	0.322846	-1.07378	-1.31161	0.858653	0.0137761	0.710198	2.80833	0.813375	-0.415112	-0.994045	0.146904	1.02556	0.309576	0.627482	0.802094	-1.05937	-0.793432	-0.0750771	0.665059	-0.592854	0.143656	-0.224453	-1.19043	-1.12416	0.614602	0.664641	-0.470464	0.675166	1.38011	0.795719
0.651041	0.184675	0.802825	0.512929	0.799393	-1.49967	0.534735	-1.19004	-0.639883	2.65753	0.61718	-1.22685	-0.931414	1.74006	-1.0437	0.115165	2.06056	1.29034	0.596586	-0.640667	0.532408	-0.623164	0.399532	1.60924	-0.337475	1.83055	1.92367	-0.412675	-1.19831	-0.436284	-0.345458	-0.640818	0.719936	0.55769	0.463669	-1.07619	-0.805575	0.995363	2.28676	-0.568244	0.0567102	0.217375	-0.740754	-0.243708	-0.92482	-0.763779	0.919554	-0.00082764	-0.333719	1.52552
0.173234	-1.37563	-0.916187	0.801015	0.301389	0.258158	0.250178	-0.42758	-1.12738	0.521163	1.53304	-1.58529	0.757722	0.688569	-1.0437	0.879934	1.2268	1.51993	-0.815609	-0.910088	0.263855	1.21467	-0.577466	0.218928	-1.43477	0.0390844	-0.393738	0.804081	-0.76789	-1.3243	-0.349204	-0.833959	0.0193801	0.8017	-0.564265	-1.07619	-0.991683	0.610055	-0.027225	-1.15308	-1.01189	-0.525073	-1.69478	-1.09025	-0.336338	-1.69922	0.108201	-0.3903	1.47174	0.52605
2.63943	-1.05088	0.98891	-0.0785635	1.11796	-1.07026	0.292341	-1.3858	-1.05093	-1.79564	-0.702928	-1.12712	-0.119319	0.0778484	-1.0437	1.19269	-0.177404	-0.177437	0.72103	-0.726667	2.39159	0.207714	0.0105326	1.3233	-0.50157	1.71756	-0.60448	1.44148	-1.46155	-0.914723	0.771983	-0.232847	1.31814	0.525945	0.745039	-0.695521	-0.0768714	1.86127	-0.340913	-0.861149	0.0481972	0.0320392	-0.227595	-1.00422	0.0541658	-0.531796	0.563051	2.0255	2.53365	0.651221
0.715137	-1.18891	-0.857866	-0.399793	-0.279303	-0.67391	2.98082	-0.982022	-0.414389	-0.451779	-1.66676	-1.05177	-0.35393	2.0275	-1.03098	1.74249	1.38222	-1.16689	1.24829	-0.573201	-0.879109	0.227579	-0.724432	1.80913	-0.397804	2.07137	0.413476	0.464933	-0.0280317	-1.0824	1.18666	-0.779484	0.654869	2.13089	-0.195614	-1.07619	-0.991684	1.30947	0.786685	-0.964247	-0.1877	-0.217452	-1.68933	-1.04809	-0.79913	-1.16789	-0.157176	-1.2878	1.36735	1.74639
-0.337398	0.0131096	0.257517	-0.34347	-0.0115995	-1.01206	-0.487168	-0.0752766	-0.851417	1.06578	-0.0216187	-0.87426	-0.793146	0.156762	-0.54995	-0.149036	0.40826	0.137006	-0.25347	-0.702337	-2.22016	2.26808	-0.189351	0.842689	-0.31276	0.838973	2.02043	-1.30428	-1.0503	1.48869	-0.0827212	-0.812849	0.165522	0.711203	0.0947095	0.259374	-0.494751	1.20721	-0.362142	-0.834071	0.64097	0.475962	-0.700853	-0.232715	-0.186678	1.48201	1.98845	-0.675837	-0.000750497	1.45125
2.00508	-0.892473	0.496239	-0.436985	-0.0217078	0.368095	-0.221662	1.43306	-0.781159	-1.33711	-0.656232	0.286676	-1.51608	-0.595827	0.475875	-0.12524	-0.474476	-0.721075	-0.922631	1.28717	0.252436	1.85567	-0.381061	1.155	0.148496	1.32895	2.27522	0.260977	-1.0493	-0.175865	0.135803	0.690651	0.786947	0.849601	1.60085	0.466847	-0.839732	-0.0785441	0.825978	-0.677093	0.279132	0.88766	-1.31761	-0.718332	-1.54119	0.321481	2.10211	-1.15305	-1.01341	1.69941
0.451658	0.150097	-0.916187	0.143032	0.0959106	-0.488094	-0.660874	-0.356747	0.330113	0.10888	0.40228	-0.384854	-1.03292	-0.393558	-0.53254	0.346321	-0.754306	-0.0410829	2.80267	-0.764933	-0.0155835	0.747076	-0.258003	0.738211	-0.865666	1.15244	2.86606	0.0527253	-1.25468	0.160475	0.769222	-0.778847	0.989182	0.353464	-0.412122	-1.07619	-0.239083	-0.17333	-0.791494	-0.6767	-0.744786	1.51833	0.187977	0.378752	-0.686792	-0.266188	0.84982	0.254061	1.29901	0.843011
1.17514	-1.65133	-0.0487452	0.0472175	0.958691	-0.113044	-0.500882	-1.05407	-0.740768	0.957414	0.109818	-2.01702	0.164836	-0.0433039	-0.390039	0.228649	-0.83373	0.142522	0.322667	-0.795763	0.534912	-0.537625	-1.38954	1.17821	0.176952	0.512011	0.365689	0.289652	-1.19789	-0.189384	0.88096	0.508441	-2.0194	0.43636	0.775063	-0.409265	-0.660379	1.33677	-0.308289	-0.699324	-0.49838	-0.491721	-1.03214	-0.755309	0.451481	0.102446	-0.00664049	1.43766	-0.803294	0.876671
1.03877	-1.17884	-0.861332	0.44193	0.146048	-0.84611	2.02631	-0.303147	0.612261	-1.30841	-0.634564	-0.96575	-0.588007	0.630721	-0.652663	0.599022	0.152346	-2.03347	1.07922	-0.737349	-1.70817	1.0395	0.662331	1.77178	-0.912983	2.72441	1.23894	1.28114	-0.314657	0.479219	0.8213	-1.01001	0.7981	0.559472	0.0612649	-0.562604	-0.991684	0.69631	0.216772	0.02399	0.426433	-1.68376	-0.926236	-0.989016	-0.786195	-1.15943	0.293703	-0.622022	0.564319	1.92991
-0.513986	-1.04583	0.780198	1.66695	0.575964	-0.755626	0.555719	1.06523	-0.656261	-0.730595	-0.629634	0.535605	-0.505219	0.243203	-1.00509	0.582326	-1.11289	0.451887	1.54372	-0.910088	0.80298	-0.0535646	-0.292028	0.629794	-0.734059	0.958033	-0.606099	-0.232188	-1.12514	-0.945699	1.35563	0.0804713	-0.129823	-0.147828	-0.153446	0.167723	-0.635983	-0.859298	-0.144615	-0.93158	-0.0645155	0.294643	-0.884419	-0.541539	-0.417524	-0.763981	-0.533556	-0.123157	0.286225	0.556519
0.304907	-1.45639	-0.76654	1.63078	0.294974	-0.818244	2.11598	-0.59971	-0.837793	-1.44047	-0.0424452	-0.165455	-1.16422	0.0707941	-0.87341	1.0699	0.889786	-0.358975	0.825667	-0.910088	0.117827	1.11391	-0.243699	2.01469	-0.615704	2.86569	1.97078	-0.276005	-0.951865	-1.08368	1.18012	-0.507466	0.708895	1.67797	-0.746166	-0.794513	-0.981006	3.78405	1.61858	-1.08763	0.579973	0.435845	-1.58312	-1.41628	-1.3376	-0.67736	0.808704	2.13263	0.958414	1.44073
0.423344	-0.436343	1.7111	-0.942397	0.0570788	-1.18867	-0.158118	0.823966	-0.657103	-0.110335	1.61386	-1.25226	-1.33963	0.795515	-0.496043	0.594867	-0.0330911	-0.888265	-0.285096	-0.910088	0.645054	0.196541	-0.754084	1.68227	-1.1625	1.57519	-0.600009	1.53856	-1.43243	-0.703606	-0.406043	0.946541	1.30786	1.1291	0.362685	-0.966423	-0.946292	2.29014	0.339479	-0.975755	0.477237	1.66695	-0.726493	0.168758	-0.816102	2.6733	0.241364	0.576173	-0.123468	2.07114
-0.770109	0.579064	0.566593	0.614119	1.39235	-0.643621	-1.12103	-0.27204	0.0945268	-0.448428	0.727243	1.6154	0.0257152	-0.173843	-1.0437	1.09998	1.47066	-1.19489	0.514508	-0.680654	-1.00107	-0.858613	0.0384516	1.54331	-1.37319	1.50318	0.888213	-0.551172	-0.283984	-0.542441	1.99366	-0.41072	0.041513	2.6176	-0.338552	-1.07619	-0.821291	0.163563	-0.0038743	-0.399505	-1.01671	0.538599	-0.520078	-0.862063	0.225583	0.565462	1.25922	-0.670812	0.0138992	1.47134
-1.16043	-1.32116	-0.87931	1.05863	1.17581	-1.49899	2.31531	0.411139	-0.519507	-2.03096	-1.12903	-0.634264	-1.03638	1.69906	-1.01131	1.60367	0.887531	-0.965008	-0.261468	-0.910088	-0.845143	-0.059567	-0.952672	0.53883	-1.03365	1.00631	2.25837	-0.268872	-1.43487	-0.151252	0.0431237	0.434142	0.0147098	2.48911	-0.737784	-1.07619	-0.217745	1.54559	0.675699	0.401023	0.639086	-0.0595924	-0.212351	-1.72415	-0.306655	-1.57753	0.878801	-0.204333	0.364879	1.40634
-1.07055	-1.17935	-0.601884	0.420995	0.1205	-0.0311968	0.509403	0.0263334	-0.405674	-0.334054	0.647223	0.0294194	-0.243851	-0.0934505	-0.96455	-0.147892	0.571788	0.561885	-0.108997	1.52587	-0.618563	1.38259	-0.186649	0.793283	-0.183632	1.34514	0.0177094	-0.0289445	-0.570478	-1.93678	0.00709391	-0.49982	1.31569	-0.0594168	0.426096	-0.499606	-0.657086	1.05912	-0.031136	-0.0117186	1.04821	-0.421312	0.365477	-0.361419	-0.881524	-0.147788	1.91441	0.314193	0.892746	0.877969
0.515647	0.429407	-0.172409	0.652892	-0.293167	-0.167817	-0.380778	-1.0321	-0.494393	1.98778	-0.356269	0.559433	-0.00715268	-0.437695	-0.450014	0.170912	0.767651	-1.16823	-0.763997	-0.744874	-0.455942	-0.700671	-1.07045	0.393335	0.561802	1.5722	2.34725	0.233102	-1.02567	1.08658	1.84522	-0.424833	0.157087	0.68275	-0.716425	-0.270383	-0.644616	0.835414	0.525533	-0.808493	-0.775922	0.482766	-0.976945	-0.508015	-0.832863	1.12358	-0.322846	0.281197	-1.0154	1.10594
0.405882	0.675605	-0.916187	1.16139	2.38724	-0.400352	0.167462	-0.932285	0.0379801	-0.494678	-0.537558	-1.27762	-0.409425	0.295594	-1.0437	0.848157	-0.163185	-0.374569	0.250795	0.408954	-0.190652	0.492613	-1.03442	1.00987	0.787648	1.61282	1.84516	0.350563	0.0421487	-1.43374	0.599237	-0.448443	-0.245194	2.34962	0.123157	-1.07619	-0.547565	2.40213	1.02814	-0.538151	-0.370229	-2.02146	-0.959309	-0.832777	-0.771037	-1.33721	1.74278	-0.817552	0.2793	1.13018
0.680074	-1.27476	-0.00364587	1.4205	0.228775	-1.56481	1.96858	0.723244	-1.02351	0.0343768	0.326561	0.376854	-0.572716	0.440715	-0.835845	1.22465	-0.550409	-1.68242	1.83806	-0.910088	0.530405	2.83487	-0.770195	1.23496	1.31536	0.56794	2.97815	-0.58527	0.452134	-1.04481	-0.344614	1.16118	0.964784	0.121819	-0.217385	-1.07619	-0.831223	0.835536	0.624376	0.192986	-0.802743	-0.57888	0.953518	-1.94801	-0.999779	-0.774574	2.27045	-0.553701	0.691011	1.51401
0.740041	-0.614393	-0.84137	0.215762	1.62638	-1.012	-0.0847881	-1.31596	-0.551533	0.311721	0.410533	-0.737643	-0.0352024	-0.622301	0.806657	-0.788115	-0.069937	-1.14437	-0.353117	-0.337845	-0.397908	-0.434158	1.78578	0.627328	-0.494443	1.26959	-1.47871	0.32468	-1.16386	1.56383	-0.418358	-0.244083	-0.362442	0.339582	-0.0786983	-0.948561	-0.703703	-0.801895	-0.514592	-0.992089	-1.1465	-0.214864	0.0104916	-0.236695	-0.394426	-0.226008	-0.15251	0.508895	0.905694	1.06316
2.31948	0.181929	-0.88805	-0.582352	2.33631	-0.85288	0.0866055	-0.209497	-0.720584	0.650691	1.29643	-0.724718	-1.45825	1.12337	-1.0437	0.43109	-0.30852	-0.428586	-0.46496	0.0097153	-1.24144	0.242515	-0.984213	0.419819	-0.197108	1.40219	0.0310502	-0.269043	0.279774	0.249846	0.163603	1.28222	-0.595627	0.281023	-0.705392	-0.744766	-0.991684	0.366355	-1.03481	-1.02738	-0.877747	0.154935	-0.957324	0.587745	0.476476	0.199619	0.23098	-0.519165	0.745962	0.888631
-1.04295	-0.799365	-0.00125156	0.291661	1.30122	-0.812607	-0.259118	-1.2471	-0.431058	0.255489	0.00769508	1.17845	-1.59484	0.358274	1.11808	-0.00411911	-0.998879	-0.234659	0.611077	0.173706	-0.167223	0.458371	1.25525	1.40083	-0.734654	2.3201	0.287529	0.282045	-0.349268	-1.16928	-0.402931	0.460916	2.30326	1.38233	-1.56345	-1.03964	-0.898327	-1.35112	-0.451377	-0.290158	0.903673	-1.42928	0.207085	-0.861958	0.366036	-1.03867	-0.746352	-1.27347	0.368112	2.12441
0.72002	1.26591	-0.726269	0.53214	-0.265572	-0.871086	2.37613	-1.31281	-0.922133	-1.53189	0.270855	0.842668	-0.72253	-0.473321	-0.847523	2.05151	1.09414	-0.0280338	-0.180192	2.46509	1.88053	1.56134	-0.378872	1.04025	-0.77942	0.21417	1.51101	-0.644145	-1.77918	-0.135767	-0.49039	-0.32512	-0.630183	0.188265	-0.331799	-0.76937	1.11002	0.656844	-0.395101	-0.408798	-0.0202316	1.38809	-1.08852	-1.46922	0.0171616	-1.69922	0.00671387	0.467412	2.21978	0.192594
-1.49058	0.540571	-0.254279	1.41501	-0.252115	-1.386	0.460288	-0.275838	0.0245582	-0.532788	0.718694	-1.5178	0.16231	-0.430904	-0.878817	-0.233682	-0.631147	0.354688	0.342486	-0.831026	0.0235274	0.895984	-0.717072	0.430667	-1.65754	1.04678	0.240526	1.37982	-0.509402	-0.410953	1.44555	-0.0967936	0.658666	-0.420368	0.659664	-1.02322	-0.991684	0.74364	0.554073	2.51872	-0.264139	-1.95652	0.260624	-1.71946	-0.427271	-0.479921	-0.272928	1.1979	-1.08783	0.985658
-0.581809	-0.260116	-0.195685	-0.748154	0.934942	-0.407745	-0.612973	-1.19173	-0.597741	1.05723	-0.405032	-0.388098	0.101861	0.162725	-0.28833	0.304688	-1.7508	0.503697	-0.0302343	-0.596875	-1.00519	0.0390153	0.56038	1.05179	-0.936468	0.661418	-0.0519236	-0.600338	2.41823	-0.199205	-0.540555	-0.726053	-0.873516	0.161712	0.392328	0.235542	-0.00254523	0.518651	0.528906	0.222359	-1.18548	-0.0244757	-0.21465	0.654171	-0.738848	-1.24655	-0.813365	0.109342	-0.411793	1.002
1.15037	-1.45906	-0.916187	-0.198436	1.59648	-0.78374	0.644744	-0.196357	-0.626895	-0.274592	0.0528758	-0.382045	0.253935	0.603954	0.0750942	0.385094	0.0599718	-1.72191	0.851186	-0.910088	-1.00088	1.95349	-1.11817	0.775524	0.70857	1.07175	0.318388	1.3533	-0.843335	-1.61105	0.943006	-0.660407	0.760017	0.499861	1.99081	-1.07619	0.0613611	0.677935	0.760583	-0.433934	0.609482	-0.0733231	-0.880836	-0.36826	0.0109784	0.0745523	0.858111	-1.2878	1.09074	1.78396
0.153191	-1.21742	-0.916187	0.30538	0.968671	-1.58373	1.36315	-1.27274	-0.0658363	-0.147613	1.1713	-1.10423	-0.11426	0.901177	-0.624841	1.16105	1.23525	-0.299275	0.871837	-0.484953	-1.22355	0.35763	-1.03725	1.92977	-1.39004	1.35111	1.42239	0.64227	-1.16047	-1.49786	0.625266	0.00674343	1.24084	1.86014	0.620452	-1.05424	-0.952511	3.47135	0.937805	-0.56851	1.0353	-1.72838	-1.0724	-0.26496	-1.4259	0.349136	0.715354	-1.2878	-0.189422	1.48171
0.0333544	0.134575	0.000259226	0.796335	0.199048	-0.0977991	0.525546	0.696087	-0.935693	0.994238	1.15687	-1.32847	0.561373	-0.280905	0.830329	0.03038	0.360687	2.38486	0.724759	0.0643063	-0.635219	-0.806577	-0.138167	0.667694	0.0753329	0.929724	0.562533	0.180363	-0.662708	-0.202099	0.245984	-0.307827	0.648701	0.908684	1.13019	-0.654311	0.649735	0.916307	-0.180451	-0.677598	0.0447513	0.195758	0.220342	-0.844474	-0.115422	-0.912862	-0.322421	-0.470862	-1.54639	0.940492
0.101449	-0.231772	-0.67182	-0.14783	0.399536	-1.45931	1.42081	-1.20485	-1.12738	-0.56081	-1.34568	-1.37147	-1.67809	-1.70126	-0.845148	0.177783	1.48305	-1.6043	1.40369	-0.910088	-0.762421	0.145936	0.932864	0.773213	-0.137141	0.675926	1.05638	-0.417324	-0.00662166	-1.27885	-0.232454	-1.12185	0.13882	1.21274	-0.404114	-1.07619	-0.649641	-0.917693	1.79313	-0.843693	0.291471	-0.0904709	-0.610315	-0.893054	-1.23401	-0.192269	-0.337196	-0.944884	-0.182773	0.983947
1.98112	-1.979	-0.916187	0.0285392	1.74997	0.283518	-1.46872	-1.2282	-0.344961	-0.907394	0.196715	-2.7522	-0.764744	-1.20707	-0.878817	0.336303	0.646536	-0.81074	1.50592	0.913037	-0.660382	-1.08413	-1.06962	1.02353	-1.06853	0.401153	1.72826	1.66143	-0.059308	-0.133736	-0.613013	-1.34055	1.11562	-0.367841	2.45774	-1.07619	-0.991684	-0.215726	1.02351	-1.17621	-0.499978	-0.236893	1.23234	-0.634193	-1.1971	0.541758	0.946469	-0.710787	-0.0452559	-0.931233
0.207902	-1.11121	-0.850668	-0.338304	1.2788	0.343476	-0.566604	-1.3858	-1.12738	-0.181317	-0.474803	-1.15457	-1.38574	-1.42471	-0.49562	2.20863	0.705482	-1.07474	3.85552	0.110649	-1.56843	-1.10781	0.0358121	0.174747	-1.00421	0.209866	0.533685	-0.167406	-1.19386	-1.03305	-0.288334	-1.61769	1.0893	-0.420007	0.717994	0.0577872	-0.957606	0.579648	0.308365	-1.17621	-0.610254	-0.798278	-0.885234	0.637349	-2.02379	-1.12054	0.414511	-1.0504	0.269329	0.436125
1.56948	-0.387192	-0.900704	2.07542	0.404052	-1.00192	-0.292235	-1.29608	-0.86602	-0.0510144	-0.350267	-2.11861	-0.425885	0.127383	-0.798711	0.644087	-2.08429	-0.918381	0.68883	-0.910088	-1.2755	0.909632	-1.11892	0.230207	-1.53979	0.594955	0.881059	0.326821	-1.59274	-0.816603	0.208887	-1.72273	0.964821	0.853205	0.413692	-0.920346	-0.991684	0.0443361	0.232881	-1.10814	-0.289312	0.00115442	-1.52305	-0.58206	-1.74579	0.0968158	0.497875	-0.550136	-0.578462	0.616654
0.156642	-1.11928	-0.239782	-0.699063	2.13332	-0.765891	-0.181586	-0.658944	-0.908098	-0.810538	-0.0523278	-0.508402	0.148937	-0.858309	-0.931535	-0.0322914	-0.230353	0.332028	0.138753	-0.318193	-0.943743	0.0475912	-1.5469	0.413794	0.0773165	-0.0577946	1.4669	-0.419523	-1.71466	-0.593487	1.37047	-0.324663	0.318647	1.02691	1.13621	-0.0363293	-0.991683	-0.481686	0.232782	-0.987653	1.1801	-0.214864	-1.11076	-1.37786	0.0703271	0.512816	-0.487435	0.416171	-0.136058	0.424227
0.229	-0.695469	-0.84541	0.839986	0.40332	0.908572	2.36527	0.632772	-1.08476	-0.595827	-0.273601	0.449509	-0.218221	-0.0209002	-0.0779648	-0.560557	1.11277	-0.455032	-0.118039	-0.910088	0.519916	0.687651	-0.197464	1.39589	-0.259309	1.70772	-0.138424	0.0526756	-0.960396	0.378133	0.255367	0.29885	-0.667224	2.31617	0.194131	0.313995	0.0179132	0.719545	0.199817	-0.916525	-0.980404	0.337341	-1.03769	2.39766	0.557956	-0.752355	0.848939	-0.607501	0.266745	1.87737
0.682925	-0.423051	-0.916187	1.07936	2.35147	-0.6879	0.801123	-0.88061	-1.12738	-1.17561	0.0816298	-1.04834	-1.61621	-0.696137	-1.0437	1.33705	-1.03474	-0.356476	0.168254	-0.910088	-0.0089345	1.41943	1.19041	1.18739	0.336765	1.67834	1.51319	0.136746	0.00235426	-0.525515	0.0217646	-1.47374	-0.567678	-0.502284	2.62943	-0.301493	-0.909797	2.10608	1.56264	-1.17621	-1.46969	0.738174	-0.329761	-0.0561201	-0.839462	-0.327884	1.10271	-0.885411	-0.218348	1.54088
1.64727	0.334676	-0.916187	1.03888	0.433164	-1.12087	0.88927	-1.03617	-0.4005	-0.87617	0.495665	-2.17159	0.590437	0.373684	-0.969819	-0.768851	1.51576	-1.20344	1.42818	-0.910088	-1.89038	0.703324	0.139073	1.39761	-0.565024	2.58043	1.27368	2.9463	-1.30132	-1.41106	1.50501	-0.729581	2.13335	0.611278	0.832553	-1.07619	-0.991684	0.260745	0.894321	-1.07172	0.33229	-0.699766	-0.817478	0.115068	-0.626335	-1.52659	0.421886	-1.2878	1.57932	1.52332
-0.912747	-1.86784	-0.916187	0.799328	0.213081	-1.85522	-0.0665503	-0.342185	-1.12738	-1.29997	-0.0395184	-0.964607	-0.826787	0.393709	-1.0437	0.829915	-1.09559	-1.44398	1.08456	-0.910088	-0.482317	-0.72221	-1.50434	2.1091	-0.323705	2.19617	2.94665	-0.436521	-0.356997	-1.00812	1.36122	-0.919549	0.576396	1.07879	-0.771529	-1.07619	-0.96262	0.306862	2.85284	-1.02365	-0.194754	-0.482188	-1.23736	-0.985777	-1.83153	-1.26354	0.830543	-1.25806	-0.0513095	1.60532
1.22357	-1.20075	-0.749523	-0.201232	0.664284	-0.665028	-0.625828	-1.16417	0.225044	-0.872498	0.388228	-0.485159	-0.639919	-1.85022	-0.981961	0.401556	-0.0903592	-0.832348	0.90519	-0.0373376	-0.0848554	-0.107463	-0.349071	0.430079	-1.56779	0.981419	0.784383	-0.285865	-1.67185	-0.365112	0.412721	-0.811481	0.537482	1.07215	-0.508414	-1.07619	-0.991684	0.180651	0.232149	-1.17621	-1.04315	-0.75528	-0.764797	-0.878859	0.775171	-0.514886	0.831277	-0.967167	-0.195556	1.22744
1.7408	-0.26233	-0.440959	0.944257	-0.231638	0.130968	-0.531525	0.00823283	-0.00615504	-0.427243	0.93728	-0.603186	-0.865202	-0.137828	-1.04257	0.72406	-0.284517	-1.37655	-0.0900706	-0.89461	-0.289638	0.94531	-1.32567	1.48052	-0.0872921	1.25778	0.364993	-0.0312261	-1.29091	-0.646299	-0.88806	-1.03613	1.58689	1.86553	-0.167216	-0.53366	-0.914828	1.82671	0.913958	-1.02233	0.524632	1.92582	-0.698771	-0.15302	-1.15682	0.249175	2.74018	-1.18345	-0.405891	1.46656
0.770059	-0.652242	-0.120978	0.0597123	0.370296	-0.350011	-2.09824	-0.266997	0.387779	0.753318	-0.0417691	0.392454	2.09508	0.425323	0.112066	0.168467	-1.18944	0.875464	0.264264	0.345358	0.442139	0.0196042	-1.39611	0.435793	0.144881	0.860703	0.621691	-0.196703	-0.364959	-1.51205	0.254952	-0.0850252	0.197485	1.77682	-0.952475	0.581798	0.72693	0.311907	1.88358	-0.369685	-0.7415	0.190993	-0.492664	-0.469838	0.7065	0.264876	-0.506706	-0.741794	-1.3054	0.399392
-0.0860603	-0.240078	-0.223054	0.559507	1.77533	-0.903184	-0.287979	0.34495	-0.365008	-0.454171	0.646109	0.0478664	0.235771	-0.286308	-0.331048	0.922465	-0.128352	0.269821	-0.685729	-0.406715	0.640358	-0.3828	-0.160218	0.847828	-0.339368	1.15885	-0.134262	-1.40047	-0.475314	-0.776738	1.42362	-0.0213305	-0.580515	-0.033843	0.408104	-0.211023	0.0995892	-0.849556	0.0516616	-1.08244	-1.17316	-0.520049	-0.380647	-0.188817	-0.820893	1.02198	-0.608984	-0.294725	-0.492036	1.24548
-0.149885	-1.41152	-0.704664	-0.515652	-0.695826	0.0151369	-0.94893	-0.566103	-1.09202	-0.462557	-0.714009	-1.49571	-1.30629	0.366729	-0.783703	1.14521	-0.281524	-0.837791	-0.997426	-0.642524	-0.375062	0.53316	0.290548	0.371268	-0.720409	0.982438	1.00633	-0.690918	-0.0767699	-0.919952	0.396999	-0.619159	-0.447064	1.18647	-1.26587	0.418408	-0.991684	-0.313305	0.683082	0.663257	-0.0129344	-0.610145	-0.837422	-0.374097	0.408988	-0.644218	1.12031	-0.287724	0.0913236	0.614515
-0.802653	-0.677555	-0.902769	-0.125443	-0.104163	-1.3642	0.275416	-0.160942	-0.180159	-1.20116	-0.261668	0.481997	-0.0102183	0.655995	-1.0437	2.111	0.577546	-1.85402	-1.00125	-0.910088	-0.790772	1.4243	-0.857809	1.06006	-0.608222	1.42949	0.109015	-0.403082	-1.67626	-1.29644	1.03563	0.314601	0.250642	0.4132	-0.0880527	0.709372	-0.991684	0.790055	0.739812	-0.389227	-0.582996	1.27223	-0.208755	-1.00544	-0.506132	-1.33848	1.83068	-0.650771	0.81727	0.415824
1.456	-1.59614	-0.90809	-0.543637	-0.0141811	-1.42026	-1.9984	-1.34408	-1.00454	-1.30226	-0.0797021	-1.2225	-1.35581	-0.69108	-1.0437	0.785912	-0.758982	-0.629478	0.992597	-0.839782	-1.24887	-1.33494	-1.21348	0.890646	-0.966087	0.796169	1.07678	2.36296	-1.25868	-1.58603	-0.910936	-0.309062	1.76048	1.4874	1.47564	-1.03494	-0.991684	1.53132	0.43684	-0.860993	-0.635684	0.0274959	-0.167913	0.343232	-1.65055	0.131453	1.91507	-0.138497	0.057615	1.541
-0.97842	-0.78533	-0.661959	2.75787	1.13337	-0.954289	0.489018	-0.504046	-0.792053	-0.849621	0.034445	-1.54531	-0.646661	1.20654	0.729171	-0.13196	0.130851	-0.802204	-0.218625	-0.910088	0.652678	0.488851	-0.287815	1.13055	-1.1821	2.0185	1.59447	-1.07888	-1.15702	0.114719	-0.466909	-1.35261	-0.691169	1.26581	-1.0946	-0.372268	-0.30565	1.36665	1.19469	-0.486587	-1.11335	-0.455755	-1.14753	-0.976851	-0.0867145	0.417387	-0.98859	-0.867158	1.22561	1.19806
-1.92158	-0.588976	-0.809821	1.40421	-0.316123	-0.384089	-0.225525	-0.0137103	0.0309184	-0.337015	0.249967	-1.07538	-0.0979607	0.273717	-0.886536	-0.168244	-0.666212	0.182203	-0.313936	-0.118798	-0.546835	0.81992	-1.50367	1.09889	-0.130238	0.508191	0.336981	0.677244	-0.528882	-1.16211	0.835006	-0.423652	-0.233719	0.613247	-0.939081	-0.727517	0.26426	0.598974	-0.242315	0.0410107	1.17514	-0.706717	-1.78238	-0.838838	-0.690152	-0.473254	-0.88804	-0.759107	-0.627644	-0.340624
1.54347	1.29951	-0.916187	-0.401046	-0.0760927	-0.43433	-1.55398	-1.3858	1.10997	-0.315061	-0.557469	-0.915126	-0.969874	0.171662	0.0286573	1.09695	0.754452	-0.511363	1.41523	-0.714321	-0.760854	1.36562	-1.62174	-0.120205	-0.655172	0.821512	-0.490207	-0.434716	-0.758457	-1.31009	-1.50656	-0.0752945	3.2168	0.46694	1.02144	-1.07619	-0.796642	0.403647	-0.45689	-0.81515	0.0288412	-0.931847	-0.523527	1.18919	-1.28752	0.548365	-0.349186	-0.639002	-0.247378	0.769986
0.956121	-0.309566	-0.782745	-2.18006	0.115645	-0.845101	1.23929	-1.20017	-0.993185	0.540692	1.05719	0.276943	-1.45498	-1.43196	-0.984719	0.114641	0.185945	-1.30251	1.885	-0.573481	-0.978387	0.4767	-1.52936	0.841734	0.169103	1.22026	0.633859	-0.332976	-0.950581	-0.781697	1.08674	0.719914	-0.418753	0.734678	-0.31063	0.155018	-0.959452	0.27507	-0.451989	-0.32001	-0.696749	0.400646	-0.201823	-0.878718	-0.463875	-0.552734	0.00487488	-0.236581	-0.581699	0.905161
1.70468	-1.18763	1.71966	-0.271203	0.835841	-0.98193	-0.835915	-1.28789	-0.86468	0.0095359	0.015235	-0.510653	-1.09215	-0.432762	-0.571691	0.419114	0.237867	-0.755885	-0.404635	-0.460543	-0.859034	0.213116	-0.768212	0.917267	-0.376643	0.616597	0.116293	0.418673	-0.772362	-1.41834	0.891665	0.252484	-0.669868	0.724062	-0.0856636	-0.584299	-0.0513646	1.25663	2.50349	-0.642146	1.23205	-0.846121	-0.600811	-0.194332	-0.507019	-0.465955	0.0469718	-0.751735	-1.56273	0.913499
-0.229106	-0.0532625	-0.654346	0.439936	-0.629976	0.112571	-0.598598	-0.481654	-0.573798	0.9592	-0.287373	1.15359	-0.76313	0.736042	-1.0437	-1.51465	0.260499	-1.02422	0.347597	0.311635	0.0248866	-1.13556	-0.297855	0.64632	-0.156343	0.432258	0.689103	0.435661	-0.288387	-0.744447	0.526044	1.24752	0.613812	0.727464	-0.868279	0.215179	-0.991684	-0.308237	2.11509	-0.185792	0.088502	-0.696448	1.62598	0.603644	-0.162028	-0.707295	1.27554	1.08692	-0.0445714	0.64712
1.20244	-0.240763	-0.558282	-0.347455	1.16093	-1.52254	0.74335	-0.398733	-1.12738	1.01474	1.56615	0.682837	-0.988333	-0.284213	-0.846939	0.517988	0.536726	-0.46519	0.454013	-0.777982	-0.514157	-1.03633	-0.193164	0.697846	-0.766571	0.503891	0.689689	-0.0513701	-1.55931	-1.21009	0.22805	-0.829658	-0.560045	-0.0812869	-0.189316	0.0136061	-0.991684	-0.0951982	0.221035	-0.429504	-0.735132	-0.646303	0.0510581	0.588331	-0.905542	-0.232293	0.0896354	0.93461	0.623836	0.404113
-0.58056	-0.185092	-0.887241	-1.37352	1.58081	-0.393872	1.02736	-0.719769	-0.877044	0.041312	1.51563	-0.775878	-0.393603	-1.64408	-0.478081	0.820094	2.53312	-1.23501	1.66706	1.39578	-1.70847	0.480849	-0.413301	1.08734	-0.378303	1.64374	0.682921	-0.962044	-1.27125	0.344369	0.559362	-0.542938	0.68096	0.34487	0.558943	0.19557	-0.481665	-0.423614	-0.0930364	-1.17621	-0.792987	0.589537	-1.25308	-1.20286	-1.78998	-1.33445	0.589852	-0.381987	-0.75789	0.822945
-0.0240001	-0.600719	-0.833939	-0.0789886	0.250143	0.0821178	-0.724256	-0.735039	-0.680467	1.40258	0.56269	0.859743	-0.929119	-1.6986	-0.459116	-0.444456	1.11395	-0.43537	-0.402811	-0.832755	-0.581046	-0.578075	0.18963	0.947862	1.37548	1.33139	0.946247	0.299695	0.174177	1.46262	0.269178	-0.282618	0.524466	1.39963	0.506803	0.918185	-0.727088	1.07751	-0.245286	-1.116	-1.36961	0.315779	-1.71046	0.634201	0.0476479	0.836781	1.75966	0.687166	0.756186	1.21886
-0.464953	0.159991	-0.830159	0.714665	0.267045	-1.53201	3.28316	-0.577837	0.669608	-0.332396	-0.466962	-0.845461	-0.701357	-0.0315742	-0.812769	0.149173	-0.482859	-0.984946	1.74216	-0.574225	-0.653771	1.15249	-1.49297	0.693363	-1.28866	0.125229	-0.105082	-0.235156	-1.2134	1.04066	0.499836	0.109801	0.905451	1.09657	0.090116	-0.614823	-0.991684	0.551135	1.40801	-0.538673	-1.70595	0.0497294	-0.784376	1.0966	-1.36009	1.25034	0.278236	-1.16819	-1.57158	0.259578
1.19802	-0.0827679	-0.592361	-1.16569	0.128667	-1.64956	0.292849	0.653075	0.348953	1.76072	-0.0762268	0.0474741	-1.35252	1.53613	-0.599416	-0.347269	0.294742	-0.410181	-0.795642	-0.689503	0.346306	-0.478601	-0.210337	0.843417	-0.859024	1.82525	0.410806	0.0588479	-0.341737	-0.303876	0.0579612	3.05404	0.450625	0.287313	-0.790883	0.447395	-0.548365	0.845234	-0.146058	-1.17621	1.45873	-0.519745	1.18518	-0.182799	1.4317	-0.0993529	-1.28848	0.306109	0.86202	0.974243
0.305524	-1.21764	-0.916187	-0.699136	2.89118	1.71114	0.26422	-1.31995	-1.12738	1.17401	-0.717109	-0.810919	-1.52842	-1.21889	-0.49272	-0.645164	-0.283857	0.663491	1.53263	-0.910088	-0.935628	-0.84902	-0.359588	1.55995	-0.699078	1.21581	1.2648	1.77014	-0.871904	-0.220073	0.405101	0.790754	-0.157577	0.759323	0.784119	-1.06773	-0.557628	-0.384455	-1.24145	-0.448128	-1.48957	1.8588	-0.743103	1.00049	-1.27008	-0.818241	1.84628	0.00804194	-1.79481	1.71903
-1.50773	-0.573415	-0.441125	1.25202	-0.629769	-0.112637	1.86971	0.979185	-0.865962	-2.14874	-0.190219	0.728179	-1.26648	-0.0154665	-1.0437	-0.00447416	0.264284	0.0849797	-1.55041	-0.0316132	0.911338	0.538718	0.294698	1.47163	0.000112295	2.01014	-1.5364	-0.48207	-0.695628	0.169032	0.322796	-0.911511	1.5078	2.76248	-0.168639	-1.07619	-0.981112	-0.0297289	0.544905	-0.134297	1.30887	-1.46599	0.7945	-2.1518	-0.255472	-1.25392	0.500441	-0.738269	3.06821	1.72532
-0.535074	1.83585	0.400864	1.02211	-0.732081	-0.324414	1.74558	-0.241818	0.0601964	-0.332978	-0.756495	-1.55987	-0.172489	-1.33968	-0.821134	-0.703448	-0.352013	-0.727502	-0.594769	-0.664586	0.443629	0.196681	-0.359861	-0.54147	-0.45351	0.11781	-0.0810694	-1.06927	0.196961	0.545771	1.56949	-0.0722616	1.07698	-0.351214	-0.914908	0.0409955	-0.034209	0.438405	-0.616651	-0.0696539	-1.03187	0.680807	-0.580528	-0.605279	2.70996	-0.800268	-0.129102	0.214107	-1.46049	-0.31259
0.668402	-0.663313	0.201155	-0.554189	1.27753	-0.961589	0.361432	-0.167786	-1.12738	-0.17595	-0.575757	-1.17977	-0.807386	-1.068	0.0235144	1.99263	1.39113	-0.622509	-0.124767	-0.910088	-1.20569	-0.145744	-1.28916	1.09776	-0.524197	0.532999	0.396865	0.0225476	-1.35677	-1.36099	0.982621	-1.16398	0.204187	0.256921	-0.302929	-1.04644	-0.24817	-0.301495	0.0156092	-0.38781	0.121039	-0.65805	1.55304	-1.08648	0.29033	-1.23397	0.732554	-1.2878	-0.838631	0.0784452
-0.193239	1.81946	-0.824827	-1.14932	0.429516	-0.714865	-1.4028	-0.907006	-0.700329	-0.482429	0.533728	-1.34637	-0.522806	-0.144759	-0.702163	1.66728	-1.33977	-1.53718	0.696982	-0.910088	1.06903	-0.285673	-0.537879	0.87718	-1.36614	0.518026	-0.410934	0.799856	-0.263193	-1.24916	-2.07667	-1.51247	-1.1818	-0.0372671	0.0991416	-1.07619	-0.516457	1.48185	1.62979	-0.934903	-0.927078	0.662555	-1.05568	-0.635098	0.253174	0.663329	1.12484	-1.15167	1.64488	0.439657
0.674075	-1.54123	-0.537108	0.145876	-0.0556031	-0.317233	-1.35172	-0.866951	-1.02351	-1.32664	0.060208	-1.85575	-1.48961	-0.730868	-1.0437	0.0369296	-1.18845	-0.415961	0.740258	-0.685266	-0.077103	1.0407	-0.822615	0.920382	-0.392637	0.894789	0.0161002	1.71186	-0.923709	-0.926554	-0.0692019	-0.661539	1.2838	0.426812	-0.348169	0.490685	0.336885	0.669761	1.06832	-1.17621	-0.273534	-0.693206	-0.434586	0.0430799	-1.16036	1.61011	1.19073	-0.19337	0.0954769	0.493315
-0.0897884	0.614466	0.96996	-0.183988	-1.20015	0.0975074	-0.406617	0.321912	-0.366237	-0.180976	0.844735	-0.468886	-1.13707	-0.295807	0.0858204	-0.0499938	0.587667	-0.375979	-0.0469828	0.493441	0.0641646	1.48527	0.193544	1.51617	0.230184	2.39175	-0.226068	0.501137	-1.15179	-0.720196	0.399642	-1.89134	0.334709	1.17599	0.123929	-1.05226	-0.854602	1.33294	0.268217	-0.222993	-1.58128	-0.162775	-1.24831	0.130323	0.651561	-0.23374	-0.337479	-0.766617	-0.0579265	1.48596
0.691866	-0.558164	-0.916187	0.237337	1.24286	-1.62997	0.0763557	-0.887557	-1.12738	-0.973724	-0.192027	-0.782907	-1.48152	0.0833924	-1.03014	2.29324	1.00068	-0.800597	0.621262	-0.910088	-1.34784	0.495492	-1.35748	1.97152	-0.133012	2.00701	1.95746	-0.329383	-1.0763	-1.32095	-0.0411601	-0.852948	1.45251	1.01926	-0.664192	-1.07619	-0.991684	1.17448	0.967208	-1.11474	-0.816517	-0.187558	-1.10983	0.25449	-0.802198	-1.1695	0.524969	-1.09198	-0.010776	1.65657
0.299016	0.209911	-0.304792	1.28585	1.99676	-0.22735	0.861617	0.631421	-0.904564	-0.345953	1.08563	-0.249224	-0.79472	0.557747	-0.995459	-0.397181	0.139577	-1.9677	0.724151	-0.910088	-0.144376	0.422533	-0.623847	0.737423	-0.0218706	1.17482	0.0478765	-1.2021	-1.49204	-0.35077	-0.670183	0.161023	0.441583	0.0537079	0.312759	-1.07619	-0.991684	0.115868	0.355689	-0.178374	-0.972936	-0.271896	-0.114763	-1.55072	-1.07798	-0.817515	0.163209	-1.24988	-0.716154	0.677878
0.133595	-0.72824	-0.576089	-0.631445	0.480937	0.944342	-0.914454	-0.937205	-0.697006	-1.37792	0.262335	-0.56987	-0.623667	0.213203	0.31943	0.744027	0.763125	0.333023	-0.375003	0.69553	-0.953401	-0.0485611	-1.67775	1.21698	-0.337901	1.84453	1.13292	0.00941578	-1.22543	-0.303212	0.614619	0.631407	0.167017	0.586774	-0.557321	-0.139848	-0.991684	-0.345881	-0.221036	-0.474196	-0.243455	0.112654	-0.60326	1.69495	1.50114	-0.27148	-0.199852	-0.705365	0.193024	1.74962
-0.841675	-0.42016	-0.450757	0.822217	0.786107	-0.574841	1.19614	1.57063	-0.891255	0.457077	-0.978015	0.0160067	-0.119708	0.189496	-0.874997	-0.165734	0.348005	-0.512873	-0.0188148	-0.0222778	1.23946	-0.177901	-0.1358	0.223316	-1.32367	0.253127	0.93993	-0.180459	-1.51668	-0.452324	0.46241	0.704177	0.630176	0.519147	-0.762683	-1.0033	-0.391078	1.84754	-0.245579	-0.72968	0.917768	-0.944334	-0.276325	0.106442	-0.731899	-0.734544	-0.368052	0.435927	0.536721	0.802936
1.0902	-0.633656	-0.916187	0.866129	-0.301093	-0.933878	1.92985	-0.118436	-1.12738	-1.25788	-0.8267	-0.0342028	-0.418685	0.257951	-1.0437	-0.0783095	0.703265	-0.954562	-0.40882	0.149926	-0.477915	-0.931861	0.417022	0.609396	-0.393194	1.54814	0.416822	1.11468	-0.530042	0.0263174	-0.406827	-0.67587	0.347795	0.482475	0.0367001	-0.499567	-0.991684	0.625522	4.3663	0.081696	0.0880892	-0.254694	-0.482877	-0.509394	-0.758957	-1.16394	2.16148	-1.28344	-0.00219705	1.07556
2.39185	-1.32813	-0.916187	-0.0760343	0.0554236	0.12305	1.03314	0.382689	-1.06271	-1.33841	-0.953342	-1.52362	-0.101005	0.532196	-0.693497	-0.316889	0.194705	-2.05407	0.698921	-0.910088	-1.54191	0.368616	-1.23412	0.973364	0.350572	1.35873	0.229612	0.0205416	-0.326556	-1.24172	0.493431	-0.790318	0.967892	1.75422	2.30562	-1.06586	-0.991684	0.555673	0.110518	-0.541134	-0.38532	-1.0909	-0.65654	-1.13994	-0.489383	-0.194116	2.59558	-0.280436	-0.298897	0.595305
-0.0989265	-1.83058	-0.667826	2.01217	2.5892	-1.79944	2.48566	-1.10879	-1.06903	-0.315496	-0.310105	-0.421775	-1.17606	2.2198	-0.523228	0.903653	-0.153664	0.05724	2.5188	-0.842099	0.229596	0.67453	-0.945753	2.2326	-0.334491	2.75232	1.07288	0.54941	-0.937316	-2.38881	0.619585	-1.63237	0.764133	1.33787	-0.550937	-1.07619	-0.805026	2.52618	-0.0547585	-1.17621	0.326461	-1.30289	-1.64535	-0.0578735	0.416681	-0.833794	1.87692	-1.2878	0.985934	1.59735
-0.414401	-1.70253	-0.87557	0.279334	1.5017	-1.15681	0.55474	-1.14374	-1.12738	-0.930061	0.875548	-0.927548	-0.741967	2.97406	-1.03914	0.939458	0.510336	-1.13338	0.408813	-0.910088	-1.46095	3.58998	-1.20249	1.52169	-1.73362	1.19719	2.55641	1.03049	-1.6455	-0.250454	0.675567	-1.08828	-0.524481	1.04306	1.06123	-1.07619	-0.991684	1.66454	1.53433	-1.17621	1.41153	1.09809	-1.15157	-0.883255	-1.77168	-1.11958	1.00256	-1.06639	0.23516	1.13237
1.08412	0.464606	-0.594774	0.341135	-0.443666	-1.08927	0.629241	-0.211799	-0.140441	-0.906925	-0.675414	-0.261287	-0.560782	-0.71079	-0.596742	0.89462	0.0377369	-0.793157	-1.28975	-0.893662	-1.11624	0.785185	-0.608086	1.51489	0.158047	1.7674	0.264017	-0.814391	-0.523948	0.194166	0.972492	-0.12725	1.10576	1.35748	-1.31153	-0.950141	-0.748434	0.350444	0.25583	-1.17621	-0.181757	-1.77559	-0.485597	-0.41772	-1.42551	-0.278714	0.235374	-0.674558	0.0736355	1.69016
2.15041	0.308108	-0.845462	0.992859	0.360119	-0.797328	0.077986	-0.851021	-1.12738	-0.414045	0.85699	-0.0497499	-0.502324	-0.984089	-0.362043	1.66872	0.163812	-0.657146	0.215629	-0.910088	1.50439	-0.140288	-0.364983	0.817353	0.0151666	0.461744	2.16232	-1.16582	-1.37947	-0.558084	-0.762759	-1.44815	-0.58627	0.596766	0.151822	-0.582752	0.298066	-0.14612	1.80781	-0.878185	0.116858	1.14759	0.352398	-0.0355169	-0.409927	0.857303	-0.253158	-0.856162	1.44153	0.902119
1.37485	-0.543649	-0.248915	-1.27169	-0.616507	0.242582	-0.685243	-0.360194	-0.723051	1.22743	-1.35524	-0.955776	-0.590922	-0.750412	1.96881	1.74896	-1.05987	0.0543077	0.3468	0.643545	0.408864	0.31271	-0.444288	0.837234	-0.822168	0.476025	0.252387	0.0507555	-0.426455	0.0530991	0.84476	0.857536	-0.975924	2.08501	-0.629697	0.648097	0.292254	0.729646	0.846354	-0.444762	-0.510783	-0.191361	-1.02514	1.0324	-0.940122	-0.185418	-0.88401	0.122911	-0.678346	1.34562
1.2877	-1.25941	0.0491522	-0.623188	-0.625611	-0.909021	-0.629474	-0.751294	-1.06514	0.313468	0.612515	-0.470992	-0.62644	-0.829226	-1.0437	0.942275	0.256536	-0.1968	-0.807066	-0.592064	-0.896586	0.808563	-0.359513	0.889318	1.03129	1.09182	2.15509	0.187819	-0.81006	0.0770194	0.953779	-1.30708	-0.442263	0.502469	0.400269	-1.07619	-0.574281	0.263513	1.13275	-0.890808	-0.875979	0.969763	-0.878526	1.14463	-0.00899935	-0.420535	-0.101732	-1.25429	-0.968442	0.98301
1.8564	-0.92576	-0.163318	-0.11663	0.895302	-1.14478	0.923654	-0.268089	-0.744298	1.13747	1.22749	-0.784353	-0.779977	-0.783551	-0.825564	2.22572	-0.498002	-0.785364	-0.4791	-0.739326	-1.12529	2.34614	-0.6382	1.524	-1.36367	1.3643	2.66503	0.898247	-1.37507	1.21198	-0.601668	-0.554658	0.758182	1.86182	0.680817	-0.659819	-0.977744	1.17873	1.11605	-0.302997	-0.901131	-0.738296	-1.02019	-0.239328	-0.670736	-1.51075	-0.0954289	-1.2878	-0.702814	0.636781
0.554415	-0.8354	-0.384601	0.392405	-0.248536	-0.729483	-0.733409	-0.664171	0.429075	-1.49018	0.682399	-0.933275	-0.420763	-0.855747	-0.66669	1.71445	-0.0627403	-0.758422	0.94589	0.159171	-1.29469	0.125172	0.644392	1.34464	-0.113872	1.28597	0.532648	0.442807	-1.05593	-1.11493	0.235256	-2.04261	-0.634151	0.509812	-0.158877	-1.07619	-0.685498	0.476019	0.400506	1.60614	-1.01294	-0.170305	-1.10237	-0.338732	-0.497152	-0.395428	1.16815	-0.802157	1.53949	0.637993
-0.394676	-1.5524	-0.832309	2.04753	2.46954	-1.57754	1.58009	-1.26968	-0.737767	-0.250781	0.245309	-1.18506	-0.400892	-1.19349	-0.84267	2.3009	1.54452	-1.28291	1.2752	-0.736577	-1.40378	0.14694	-1.55728	1.07674	-0.999459	1.94239	0.946697	-0.437609	-0.958805	-0.467556	2.9885	2.49377	0.389137	1.31272	-0.564155	-1.07619	-0.991683	1.31027	0.715169	-1.17621	-0.780121	0.0215168	-0.409538	-0.462865	-2.02379	-0.449094	1.76989	0.711503	-0.579574	0.896529
0.142382	-0.53582	-0.774682	0.774129	0.413129	-0.434898	0.128933	-1.28688	-0.229527	-0.515738	1.66294	0.337448	-0.601645	-0.340144	-0.932692	1.80281	-1.25079	-0.299415	-0.211418	-0.476067	-0.331456	-0.914348	-0.625965	0.872035	-0.701321	0.209126	-0.893178	0.19411	-1.45063	-1.09828	-0.0265883	0.0256009	-0.408462	-0.453577	0.120162	-0.331503	-0.488365	0.0397406	-0.439184	-1.13826	-1.30381	0.107162	-1.63043	0.255894	-1.52816	0.356264	1.01046	-1.2878	-1.4989	1.29943
-0.543762	-0.107916	-0.565613	1.17911	0.0628376	-0.736381	0.125944	-1.08111	-0.536819	1.07962	0.45102	-0.448317	-0.901931	-0.159189	0.964033	1.15425	-0.255375	-0.667924	-0.239975	-0.598378	1.3434	-0.409804	-1.39305	1.60303	-0.504591	2.19076	0.615167	0.546998	-0.474525	-1.21728	-1.10354	0.768116	1.10862	0.235723	0.0812651	-0.22326	-0.991684	0.142733	0.388744	-1.17621	1.40861	-0.0552573	1.14297	-0.403858	-0.613431	-0.26516	0.0237677	-1.24954	-0.341638	1.49156
-0.863505	-0.968335	-0.91095	0.395346	1.44806	-1.05505	-0.578689	1.04583	0.373083	1.25087	0.118004	-0.084961	-0.885943	0.64009	-0.956358	1.61177	0.303406	-0.478776	0.0976934	-0.806361	0.776589	-0.0892162	-0.574777	0.94669	-1.22993	1.36195	0.598175	-0.840099	-0.710052	-1.11176	1.1888	-0.676749	0.86108	2.50655	-0.444574	-0.62097	0.454761	0.582959	-0.00306503	-1.02477	-0.0632349	0.0985926	-1.2109	-1.30725	-1.25177	-1.68563	-0.12135	-0.283456	0.516246	0.343364
1.21885	-0.678158	-0.916187	-0.686415	1.15047	-1.72946	1.11857	-0.628325	-0.722032	-0.521604	-0.565747	-1.36622	-1.99732	-1.0201	-0.477559	1.43749	0.16995	-1.31788	-0.645986	-0.635051	-0.745197	-0.914557	-1.60305	0.75293	-1.76313	1.59184	0.38618	-0.758999	-1.1107	-0.226838	-1.5053	-1.26365	0.407952	0.753005	-0.578572	-1.07619	-0.991684	0.648369	0.0251058	-0.486799	-1.63334	0.625268	-0.913781	-0.117575	-1.67044	1.0992	1.0846	-0.497951	-0.976384	1.77869
0.318715	-0.846593	-0.788441	0.863418	-0.541085	-1.0701	-0.431406	0.374013	-1.12738	1.3949	-0.547932	-0.28936	-0.498225	-0.400292	-0.868343	-0.251405	0.68427	0.262431	1.16227	-0.910088	1.68638	0.274529	-0.987426	2.02728	-0.74969	1.95938	0.50957	-0.0202723	-0.226641	-1.227	-0.331648	-1.13677	0.672187	1.88569	-0.312104	-1.07391	-0.991683	1.14465	-0.234729	-0.850803	-0.203813	0.837138	-1.27668	-1.21975	-0.21839	-1.2869	0.328319	-1.18778	-0.352547	2.21911
0.355916	-0.586787	1.24711	-0.287146	1.2012	-0.400808	-1.55699	0.504151	-0.479234	-0.163595	0.424647	-0.627695	-0.981791	1.57561	1.08768	-0.455226	0.293117	-0.703438	-0.366313	0.17599	-0.22303	1.16363	-1.19969	1.87045	-0.771609	1.7405	0.798673	-0.0811787	-0.948709	0.931036	-0.148231	-1.6211	1.75405	1.69246	1.02303	-0.892315	1.16395	2.01321	-0.0732248	-0.889843	0.397987	-0.888573	1.71958	0.455614	0.46721	-0.0686694	0.307134	-0.718769	-0.15814	0.826903
0.833295	-0.80388	-0.258346	0.671373	1.54836	0.0168601	0.508916	0.0669743	-0.809729	-1.47961	-1.30997	-0.931239	-1.49374	3.92377	-0.138987	2.09438	0.247045	-0.480688	0.188585	-0.910088	-0.805584	-0.16286	-0.563849	1.321	-0.566857	0.83514	0.881903	-1.16584	-1.5463	-0.770586	-0.47747	-0.0340495	0.0454216	0.20326	-0.0988943	-0.340958	-0.70135	1.10365	0.848902	-0.501271	1.82043	0.212209	-0.0484574	-0.317283	-1.03193	0.825922	-0.491755	0.655015	-0.228865	2.57399
0.833972	-0.0683065	-0.730157	-0.794024	0.199189	-0.696144	0.355229	-0.442665	-0.22361	0.468952	0.510962	-1.14756	0.0428661	-0.155423	-0.670543	0.127805	0.529243	-0.890564	1.63821	-0.440043	-0.0899675	0.351532	-1.62193	1.04215	-1.37505	1.73808	0.0723763	0.265815	-0.736517	-1.48413	0.696974	-0.806811	0.549001	0.581628	1.24024	-1.07101	-0.785627	2.10262	0.448188	-1.12426	-0.331511	-0.992818	-1.69095	1.15342	-0.437891	-0.192744	0.11768	0.070081	-0.114414	1.39454
0.668233	0.563675	-0.916187	0.471962	-0.245825	-0.303195	0.456591	-0.970722	-1.12738	1.13632	-0.407306	-0.407014	1.45109	-1.39413	-0.809282	0.76537	1.2621	-1.19231	0.393541	-0.910088	-0.668213	-0.743722	0.0685271	0.33249	0.0112465	-0.131364	0.936339	0.262707	0.348175	-0.774297	0.234341	-1.41778	0.503687	0.0186357	1.10562	-1.03506	0.582729	1.10613	0.471064	-0.158216	-0.648416	0.383547	-0.48469	-1.49319	-1.51642	0.110884	0.436225	0.559453	-0.205999	-0.280127
-0.620574	0.685763	-0.324532	-0.147137	2.8593	0.153417	0.75759	0.735322	0.225353	0.887421	-1.11153	1.88483	-0.946056	1.0577	-0.783164	-0.652833	-0.091823	-0.338827	-0.210919	-0.155011	0.272977	1.16238	0.27766	1.28288	0.560497	1.24053	-0.00235415	-0.43852	-0.73166	0.745072	-1.19337	-0.269785	0.10633	0.00826838	0.0265815	1.11718	0.0591109	1.02095	0.900688	-0.563365	-0.589049	-0.254874	0.228938	-0.795957	0.133352	-0.627091	1.03058	-1.19157	1.46505	0.900434
-0.453727	-1.67942	-0.452999	0.73146	-0.419825	-0.4799	-0.543775	-0.631162	-1.12738	-0.324793	-1.3227	-0.178099	-0.980449	-0.853279	1.02936	1.16632	-0.254643	-0.215706	1.47652	-0.895527	0.0646369	-0.149309	1.12878	0.517428	-0.964275	1.41365	-1.21968	0.357337	-0.808221	0.20215	-0.670418	0.367667	-0.862232	0.0157423	-0.471824	-0.362176	-0.991684	0.205289	-1.45432	0.230051	-0.903951	-1.05743	0.679008	0.158744	0.0926697	-1.20758	0.537016	-0.482219	-0.281002	1.08639
-1.19489	-1.1191	-0.916187	1.11605	1.43939	-1.14708	1.43097	0.369797	-1.05879	-0.585015	0.00764148	-0.411866	-0.774976	0.753846	-1.0437	0.768329	-0.628898	0.293358	-0.33777	-0.910088	-1.0921	2.13278	-0.908412	1.99776	-1.19331	2.46579	0.818378	-1.77407	-1.47159	-0.508888	1.00831	-1.38478	1.02494	2.38304	0.574652	-1.07619	-0.991684	0.379832	2.42727	-1.07916	0.465508	-0.324942	-0.493923	-1.48083	-1.6584	-0.975463	0.0961415	-0.902476	1.33958	2.35146
0.866621	0.249782	-0.572202	-1.5337	-0.104583	-1.21509	-0.681551	-0.938392	-0.829221	-0.00921547	-1.11891	-0.466033	-1.18544	-0.274583	-1.03669	0.449614	-0.633986	2.15049	-0.449144	-0.879462	1.04698	-1.61608	-0.490641	0.507535	-0.674046	1.36951	-0.243838	0.423283	-0.858627	-0.561436	0.719779	0.78056	0.130931	2.1208	-0.635319	-1.07619	-0.991684	1.34611	0.806766	-1.06764	-0.734836	-0.169198	-0.804108	-0.973386	0.0396546	0.381869	-0.520813	-0.849252	-0.657669	1.53728
-0.82015	0.170443	-0.916187	1.50344	-0.0277948	-0.98988	0.3565	-1.03439	-1.06404	-0.962238	-0.400556	-1.64356	-0.806674	0.286326	-1.0437	0.880519	-0.316331	-1.41131	0.548827	-0.910088	-0.401071	-0.080348	-0.914604	0.531416	-0.984718	0.254941	0.298115	0.626634	-0.727087	-0.241962	-0.204241	0.323193	-0.244186	-0.35323	-0.842485	-1.07619	-0.991684	1.05698	-0.510444	-1.10172	-0.249813	-1.10433	-0.366771	-0.0930095	-1.2361	-0.665425	-0.122044	-0.274434	0.332191	-0.263771
-0.927288	-0.815647	-0.602793	-0.306181	-0.356812	0.389387	-0.878273	-0.810456	-0.731602	-0.760319	1.15538	0.689269	-0.0820493	0.246395	-1.0437	1.33946	-0.641668	-1.78592	1.71433	-0.910088	-0.305414	-1.75312	-0.59593	1.29852	1.37808	1.63983	1.01471	-0.032646	-0.502283	-0.419838	-0.655326	0.43846	1.29122	0.223181	0.10957	-1.07619	-0.662454	1.89223	-0.0497022	-0.774106	1.92757	0.24754	-1.10599	0.786053	-0.475406	0.316915	-0.506489	1.00679	0.0782728	1.202
-0.440837	-0.695323	-0.790623	2.38291	0.453039	-0.646778	-0.245743	-0.767202	-0.857864	-0.190655	-1.21509	-0.587047	-0.795382	-0.530729	-0.714073	-0.396298	-1.88286	-1.35903	1.74343	-0.910088	0.147821	-1.83968	-0.545331	1.16268	-0.850267	0.469008	0.309658	-0.856876	-1.06131	-0.689785	-1.04903	-0.794284	0.994613	0.197111	0.427296	-0.90698	-0.991684	-0.143296	0.761181	-1.05891	-0.531438	-0.569694	-0.936238	-0.768954	0.378517	-1.61269	0.398723	1.24994	0.114336	1.68089
-0.538106	-0.752319	-0.77172	-0.0137081	0.788075	-1.2548	-0.333469	-1.22065	-1.12738	1.30409	-0.115716	-1.97248	-0.643999	-0.700478	-1.0437	1.63874	0.665809	-0.819003	-0.223734	-0.910088	-0.579693	0.112387	-0.830802	1.98423	-0.740203	2.50119	0.800562	0.131844	-0.780258	-0.45669	-0.354423	0.464522	0.345722	1.3913	-0.279604	-1.07619	-0.912755	-0.391115	0.161024	-1.14711	-1.08938	0.412668	-1.3182	-0.507485	-0.688922	-1.04178	1.2096	0.261705	-0.765048	1.13693
1.31576	-0.952208	-0.833354	0.812589	-0.0673314	-0.517921	-0.0837835	-1.02388	1.71703	-0.845656	-0.859314	-1.12058	-1.1813	0.0311275	-0.956205	0.33379	0.159072	-0.939363	0.128756	-0.733155	0.43704	1.62651	-0.920339	0.911455	-0.819605	0.445953	0.0810456	-0.468621	-0.993878	-1.13039	0.528524	-1.16869	1.22753	0.796041	-0.082721	-1.07619	-0.0281776	1.33278	0.940883	-0.257142	-0.573513	-0.398455	0.0740468	-0.381041	0.609419	-0.573191	0.441417	0.44698	1.00798	0.273171
-0.21485	-1.33612	-0.916187	1.57656	-0.158572	-1.68202	-0.011414	-0.763005	-0.988036	-0.71817	0.209301	-1.15098	-0.482049	0.272993	-1.0437	0.66673	0.285831	-0.888098	0.90537	-0.910088	-0.328673	2.77827	-0.945128	0.40037	-1.40271	1.4588	0.835621	0.170697	-0.0628731	-0.295891	2.039	-0.918046	1.02244	1.02467	0.0548616	-1.07619	-0.991684	2.32618	1.2036	-1.17621	-0.810008	-1.30736	-1.31653	-0.657626	-2.02379	-0.626452	2.08739	-0.976276	0.120561	1.298
0.118441	-0.0688519	-0.253155	0.226623	1.74354	-0.149457	0.295979	0.164322	1.1742	-0.276747	0.682853	0.991364	-1.22737	1.50767	-1.02378	-0.442021	-1.09322	0.26903	-0.0202336	0.821775	-0.509459	0.508216	0.0354539	0.892188	0.610376	1.22035	-0.244375	-0.791605	-1.38376	0.249989	-0.852309	0.386291	-0.293261	0.0430317	-0.0579674	-0.0935891	0.45258	-1.26849	-0.845724	-0.306801	0.0993147	-0.473425	-0.847616	-0.89847	-0.493394	-0.476135	0.441949	-0.291007	0.832221	0.28832
0.224574	-0.617782	-0.916187	0.0872653	-0.941621	-0.914028	-0.424103	-1.01593	-0.468876	0.0357712	0.105257	-1.49268	-1.16228	0.251994	-0.557907	0.76593	0.0750417	0.0180714	0.235412	0.473511	0.347537	-0.295071	-0.17581	0.335433	-1.01476	1.07297	0.984337	-0.0442911	0.083633	0.0636318	-0.352502	-0.95346	-0.821733	-0.142746	0.831603	-0.738627	-0.991684	1.87262	-0.24023	-0.763347	-0.460722	0.649396	-0.556151	0.280527	-1.77602	1.30593	2.14947	0.525599	-0.505287	0.333875
-0.369133	0.621855	1.13466	-0.343013	0.239495	-0.854355	-0.684959	0.919484	-0.974594	2.78205	-0.995408	-0.455246	1.20108	0.138198	0.155178	0.401175	0.823705	-0.624953	-0.752559	-0.662929	-0.0517702	-1.09374	0.756006	0.656489	-1.35836	0.71784	0.190899	-0.650881	-0.788601	0.857226	-0.750323	1.13188	-0.254033	-1.13933	-0.641278	0.914145	-0.268087	-1.69219	1.85633	-0.192212	-0.507028	0.0535584	-0.554704	1.5602	0.107483	1.52409	0.162803	-0.184335	-0.0971131	-0.481142
-1.6806	-0.672992	0.432178	-0.504025	0.697816	0.423511	2.93772	0.323192	0.197257	-1.24419	0.708532	1.98622	0.352826	0.968736	-0.272117	-0.403027	-0.885356	0.481355	-0.276076	0.467283	-0.597679	-1.09526	0.756554	-0.0517019	0.154215	0.68569	-0.718696	-0.523968	-0.604272	0.538364	0.791809	0.621753	-0.110947	-0.986543	0.681934	-0.690195	-0.848018	0.935761	0.0859919	1.06574	0.770949	0.197433	0.362015	-1.55624	-0.703974	0.721167	0.522911	-1.16437	0.866701	0.46948
-1.37652	1.75823	-0.301124	-0.36313	-0.331304	-1.08191	0.885957	-0.195152	0.101262	-0.0446658	1.35916	0.966341	0.444798	0.723898	-1.00221	0.530235	-0.301338	-1.71554	-0.56002	-0.394622	-0.901293	0.0323606	0.17277	0.16794	0.0960623	0.159864	-0.981241	-0.0708995	-0.465811	-0.616525	-1.50106	1.22057	-0.610587	-1.85605	-1.68761	2.01311	0.687495	-1.20095	0.0408901	0.115239	1.14021	-0.819547	-0.589056	-0.0552533	0.524546	-1.02359	0.0735106	-1.10522	-0.299616	0.349057
-1.00718	-0.788373	-0.598497	-0.671659	-0.771158	0.547476	1.15312	1.7261	-0.423319	0.25468	-0.396292	-0.702915	-0.244845	-0.815767	-0.558826	-0.00738859	1.47651	1.53882	-1.25531	0.941275	1.60033	1.11413	-0.170933	-1.01566	-0.475283	-0.554986	0.451425	-0.145638	1.27317	-0.589701	-0.256364	-0.14657	1.0486	0.532728	-0.272512	-0.489205	0.961687	-1.20865	-1.57287	-0.616847	-1.16651	0.37227	1.17155	1.62585	1.77862	1.24261	-0.179789	-0.333219	-1.313	-0.434233
-0.0518355	-2.12538	-0.862533	2.46685	2.36229	-1.34314	-1.30368	-1.3434	-0.917871	1.52863	-0.973165	-1.79261	-0.943713	-0.655469	-1.0437	-0.146664	2.06461	-0.628548	1.33537	-0.769214	-0.681499	-0.208762	-1.01499	0.987329	-1.36366	1.30735	1.85754	1.13624	-1.56835	-0.954668	-0.563953	-1.49075	1.20973	-0.316053	-0.166117	-1.07619	-0.991684	0.35436	0.686713	-1.17621	-0.920315	0.138647	-1.73946	-0.593566	-1.92151	-1.30756	1.84769	-0.154498	-0.455659	0.887416
-0.397544	-2.11093	-0.760529	0.527454	1.09591	-1.56044	0.210913	-1.37507	-0.937321	0.85441	-0.567277	-0.732123	-1.05487	-0.682765	-1.0437	0.890111	-1.23735	-0.862277	0.871234	-0.910088	0.502782	0.539317	-1.24135	0.731398	-1.59392	1.62271	0.83878	0.512373	-1.13281	-0.850991	-0.268283	-1.29343	2.20899	1.65852	-0.128068	-1.07619	-0.823241	0.749551	0.585406	-1.06448	-1.57269	1.17663	-1.18374	-1.50122	-1.58531	-0.710635	0.650564	-1.27385	0.130089	1.47325
0.199479	-1.15163	-0.807494	0.823049	0.613045	-0.882493	0.11134	-1.26025	-0.528473	-0.264754	0.329048	-1.88727	-1.11529	0.553832	-1.0437	2.00735	0.412018	-0.878178	0.845707	-0.896192	0.362733	0.765944	1.19872	0.657153	-1.01486	0.855734	1.77013	0.664078	-1.21967	-1.50648	0.186451	-0.928578	0.143637	1.09584	-0.730583	-0.900558	-0.991684	0.787089	0.35686	-1.17621	0.95298	-0.295972	-0.679254	-0.0986286	-1.51318	-0.680865	0.0771775	0.174835	0.682096	0.503998
3.48021	-0.346139	-0.685564	0.324485	1.19981	-1.11536	-1.60099	-0.539445	-1.06506	0.0849752	0.149702	-0.375133	-1.02407	-0.3832	-1.0246	-0.32953	-0.702745	0.356692	0.102782	0.0223069	-0.569399	0.327278	0.559988	1.89441	-0.265621	2.01817	0.458316	0.249579	-0.981181	0.751356	-0.0201699	-0.813992	-0.419504	4.62452	1.18692	0.071624	-0.925863	1.76566	0.607236	-0.849867	-2.31668	1.95413	-1.32657	-0.688813	-0.258412	-1.23808	-0.583008	-0.673401	-0.701087	1.69729
0.090071	0.896838	0.679022	-0.330697	-0.548535	0.141412	0.520832	-0.17279	-0.842859	-2.3683	-0.762766	-1.12304	-1.26523	0.753666	0.862749	-0.675221	0.927638	-0.691816	-0.0918779	-0.479226	0.243328	0.21897	0.204777	1.0458	0.148084	1.03234	1.31367	-0.618337	-1.36909	0.180626	0.473426	1.12829	-0.503842	0.73875	-1.44811	-0.477139	0.235916	-0.535747	-0.311064	-0.00495529	-0.742715	0.011206	-0.603372	-0.229679	-0.301754	-1.1775	-0.241035	0.0393159	0.182447	0.563752
0.501911	-1.09695	-0.370041	-1.23344	1.55898	-1.04635	1.49745	-0.443069	-1.07402	2.84989	0.887874	-1.60476	-1.20341	0.455917	-1.0437	-0.456638	0.657765	-0.265372	0.121617	0.181972	-1.25549	2.20105	-0.290168	1.02463	-0.997466	1.65107	1.02632	1.21592	-0.161978	-1.36772	-1.32438	-0.256142	2.65093	2.02121	0.401229	-0.612757	-0.395715	-0.54302	0.0181279	-1.17621	-0.444136	-0.483703	-0.997541	-0.275792	-1.21927	-1.02089	0.166611	-1.06655	-1.15626	1.40751
0.134124	-1.13943	-0.693243	0.881741	0.18979	-0.744131	-1.13241	-0.37787	0.931021	-1.25212	-1.08679	0.0511249	-0.497499	-0.703269	0.503938	1.41384	-0.568666	1.16406	0.98109	-0.910088	1.75357	-0.899226	1.79198	0.426547	-0.165387	0.803131	1.36112	-0.230902	0.299564	-0.438818	0.530458	-0.880347	0.710405	1.06893	-1.38282	-1.05378	-0.991684	0.253082	0.564315	0.141316	-1.68529	0.548825	-0.228744	-0.564636	-0.0274194	0.19552	0.634737	-0.60005	0.358161	0.68401
-0.16147	-0.368604	-0.881707	0.726682	0.556375	-1.35124	0.639703	-1.14423	-0.8081	-0.580776	0.165348	-1.28682	-1.12159	2.14758	-1.0437	2.60128	-0.253888	0.623715	1.00246	-0.552272	-0.475231	0.713259	0.545972	0.660452	-0.559511	0.122744	1.27928	-0.266551	-0.262923	-1.06418	0.568742	-1.1542	-0.0791817	0.0113683	-0.120174	-1.07619	-0.877857	1.53286	0.80542	0.266396	0.88987	-0.882842	-0.217323	-0.129454	-2.00108	-1.12063	2.02201	-0.642083	0.372671	0.230286
0.178938	0.0560093	-0.691805	-0.301055	0.563397	-0.699506	-0.138106	0.295143	-0.259907	0.301668	0.0362625	-0.83003	-0.7651	0.447841	0.677209	0.984119	2.73958	-0.789873	0.236282	-0.296549	-0.528252	-0.337186	-1.09852	-0.152993	-0.324309	0.233331	0.750882	-0.496342	-1.0057	-0.835869	0.961014	0.422769	0.171116	0.288922	1.20954	-0.752083	0.804702	-0.650948	-0.0666742	-1.14179	-1.31234	0.330501	-0.585803	0.359286	0.0520443	-0.302135	0.682008	-1.22962	-0.573925	0.235017
1.60441	-0.582412	-0.499899	-0.554616	-0.165888	-1.02938	-0.988299	-0.498809	-0.958477	2.03693	-0.327975	1.66326	-1.58236	-1.08192	0.989354	0.0892428	2.07773	-0.773411	-0.896102	-0.389638	0.229003	2.04639	-1.4102	1.98002	-1.11384	1.7851	0.271608	-0.202954	-0.885528	-0.180861	-0.537862	-1.03203	-0.0714834	2.20174	-1.21501	-1.07619	-0.16984	-0.362825	0.387591	-0.582033	-0.347336	0.770947	-1.25689	0.27315	-1.61767	-0.752139	0.614807	-1.2878	-1.26467	1.31324
0.823839	0.213123	-0.771011	1.85647	-0.143554	-0.12033	0.255263	0.474585	0.287386	-0.172927	1.71981	1.12633	-0.499757	1.76776	-0.429386	0.925386	-0.790809	-0.884828	-0.526946	-0.910088	-0.468095	-0.490438	-1.01512	0.276601	0.597108	1.48899	-0.954706	0.425816	-0.595953	-1.21212	0.190265	0.460887	0.364616	0.442286	-1.0001	-0.745251	-0.415563	0.791261	2.18977	0.783598	0.422719	-0.637189	0.0426189	-1.36398	-0.0554249	-1.18687	-0.254406	-0.823301	0.204118	0.737901
1.07224	-0.776538	-0.916187	0.42826	-0.00782177	-1.63377	-1.14216	0.138903	-0.0597659	-0.522004	-0.388362	-1.24891	-0.171834	-0.567727	-0.589256	0.424324	-0.2312	-0.332475	1.3044	-0.910088	-0.318465	-0.0567918	0.27242	1.91792	-1.03708	1.51783	-0.254441	1.11723	-1.08344	0.256141	-0.617961	-0.480385	0.715424	1.39557	-0.0959249	-0.888986	-0.763277	0.557437	-0.167317	0.0405895	-0.347398	-0.316537	-0.684856	-0.664461	-1.58893	0.923149	1.96304	-1.06923	0.737891	1.5444
0.855244	-1.38634	-0.177131	0.9207	2.3125	-1.23514	-1.13322	0.610907	0.470794	0.0945633	-0.675598	-2.18601	-1.47239	-0.334282	-1.0437	0.293805	0.88663	-1.35738	0.417825	-0.285388	0.681342	1.18215	-0.859272	1.31773	-0.655222	1.58909	-0.353878	-0.660341	-0.48181	-0.55149	-0.912346	-0.163398	0.716008	-0.097831	1.39745	-0.912266	-0.675068	0.610221	-0.230802	-1.17621	-0.887024	-1.32812	0.330887	-0.137821	-1.07339	-0.689792	-1.06918	-0.489156	0.444554	1.39752
-0.798474	-1.16684	-0.477704	-0.565577	0.726881	-1.7419	-0.176342	-1.3858	-1.12738	0.67137	1.14625	-1.40184	-1.55388	-0.714377	-1.0437	2.76446	0.652906	-1.93973	-0.851761	-0.69005	-0.70617	1.11601	-0.706756	1.49626	-0.271486	1.04072	1.65238	-0.332376	-0.473251	-2.28215	-0.230289	-0.529911	-0.0183926	0.672976	0.908989	-1.07619	-0.991684	1.35537	0.470674	-0.977975	-1.50062	-0.561613	-2.03093	-0.956387	-1.78563	-0.892074	-0.183748	-1.26289	-0.504492	1.14157
0.0234323	-0.542379	-0.251825	0.0944037	2.51007	0.113887	0.899746	0.14254	0.413374	-0.391416	-0.110529	-1.07401	-0.566092	0.320441	-0.241464	0.035712	0.447729	-0.837601	3.23462	0.551114	1.34392	-0.241582	-0.137389	0.777154	-0.714272	0.903746	2.07383	-0.873462	0.660514	-0.917328	1.08175	0.187131	0.369264	1.19952	-0.811827	0.0746887	-0.573538	2.3812	-0.143198	-0.276405	0.860462	-0.0811753	-0.860679	-0.662137	-0.620092	-1.44787	-0.698067	0.27175	1.45263	0.841851
-0.0302386	-1.23914	-0.916187	0.705181	0.475375	-1.50345	0.85374	-0.170102	1.09259	-0.622601	1.01733	-0.527032	0.1029	-0.692236	0.859138	-0.80231	0.340754	0.46686	-0.422383	-0.910088	0.989048	0.474116	0.135336	1.41911	-0.0649631	1.83074	0.246007	0.643812	-0.691475	-0.0689084	-0.635303	-0.837405	1.27374	0.312918	-0.817056	-0.715636	-0.508064	-0.101755	0.298016	-0.596586	1.81132	-0.341098	0.292731	1.20359	-1.102	1.45017	-1.06655	-0.0430901	0.0649705	0.920532
1.27247	0.0177443	-0.815743	0.145312	-0.275045	-0.31098	0.322201	-1.32224	-1.04789	-0.037421	1.02901	-0.755278	0.219022	-0.204842	-0.948324	-0.139954	-0.94311	-1.71275	0.0465829	-0.910088	-1.53518	-0.597302	-0.545292	1.1869	-0.3488	2.08465	1.66782	1.65997	-1.25072	-1.45723	0.357232	-1.25594	2.56451	0.677786	2.37718	0.238154	-0.991683	-0.139401	1.38379	-0.867548	-0.555086	1.33136	-1.53499	0.0837158	0.192329	-1.12853	1.20881	-0.465835	1.389	1.59061
1.39262	-0.696437	-0.481625	0.792895	-0.590166	-0.0404446	-0.317546	-1.24023	-1.09296	-1.14284	0.504378	0.0177617	-0.775595	0.877286	-1.0437	0.321701	0.73792	-1.39221	0.510144	-0.910088	-0.135306	2.24167	-0.0221874	-0.575476	-1.00877	-0.256371	0.515551	-0.664425	-0.437786	-0.574776	0.225775	0.187073	1.62763	0.159381	0.214408	-0.332958	-0.909558	0.298761	0.0450311	-0.398626	-0.277479	-0.619611	0.279076	-0.326036	-0.659102	0.00338583	1.20307	-0.726178	1.12726	-0.788865
0.421904	-0.969591	-0.857188	-0.857321	-0.0797392	-0.760356	0.932589	-0.876284	-1.04748	-0.142509	-0.130548	-1.00282	-1.18187	-0.841263	-0.969574	-0.260611	0.459697	-0.927946	1.55903	-0.79529	1.28355	-0.168024	0.331014	1.3452	-0.316213	1.57986	-0.0028718	-0.143521	-0.828404	0.464975	0.500446	-0.951769	0.579136	1.19708	-0.918726	-0.847914	-0.498704	2.32646	-0.199164	0.0945588	-0.396149	-0.65635	0.572131	-1.13478	-0.338352	0.759016	0.0382342	-0.912089	-0.265124	0.608104
-0.367884	0.635512	-0.767206	-1.03978	0.257693	-0.737513	0.145341	-1.15095	-1.08698	-0.368703	0.629062	1.04928	-0.858206	-0.480021	-1.0437	0.134696	0.810496	1.19303	-0.223827	-0.879197	0.702922	-0.238218	-0.794918	-0.437161	-1.10734	-0.670941	0.754382	0.663731	-1.42551	-0.61919	-0.579226	-1.64317	-0.492581	0.647217	1.23194	-0.380185	-0.794259	-0.988402	1.75704	-1.14438	-0.993521	0.402928	-1.0512	-0.619351	0.353844	0.0839973	2.0031	-0.102418	0.963254	0.78735
0.684331	-1.42509	0.214523	1.40092	0.202343	-1.51287	1.70492	0.62912	-0.880185	-1.33731	-0.457194	-0.289447	-1.99732	1.33916	-0.599229	1.42885	1.13844	-1.70144	0.652156	-0.910088	-0.751182	0.801472	-0.746527	1.52336	-1.4903	1.73698	0.299262	-0.488781	0.105354	-0.960361	0.0575979	0.306027	1.02605	1.43858	0.592459	-0.789765	-0.991684	1.27066	0.37757	0.0723883	0.21677	-0.576763	-1.02897	-1.78511	-0.292475	-0.631106	-0.360096	-1.27962	0.292269	1.36714
2.34923	-0.138674	-0.729529	0.162995	0.68101	-0.582586	-0.197794	-1.3858	0.00870898	2.66616	-0.67472	-1.68761	-0.491267	-0.23634	-0.847473	0.163022	0.807244	-0.528897	0.285467	-0.815638	-1.35368	1.8721	0.340643	-0.114001	-0.671241	0.168998	-0.394934	0.15934	-1.09038	-0.405225	0.415826	0.758926	0.895999	-0.0825968	-0.186395	-0.706415	-0.550177	-1.16346	-0.343975	-0.717953	0.413477	-0.444001	-0.775687	-0.378784	-1.64652	-0.0219332	0.15692	0.451612	0.0563385	-0.270599
0.531044	-0.203535	0.405678	0.864908	1.90774	-0.11527	0.53231	-0.440673	-0.851025	-0.536172	-0.242424	-0.585839	-0.609962	1.18614	-0.046721	0.777953	-0.975736	0.369322	0.136625	1.65868	0.287437	0.265251	-0.146857	-0.0317901	-0.461443	0.471846	0.0124318	-1.28754	-1.50737	1.21274	-0.173099	-1.67551	1.16337	0.741309	0.0405636	-0.363294	0.926557	0.541936	-0.23191	1.18107	-0.0264232	-0.443211	-0.217492	2.19803	-0.00711238	0.124156	1.21688	0.476957	0.572679	0.601516
0.19413	-0.225388	0.395835	0.851175	-0.0506854	-0.524651	0.157357	-0.779938	0.0888348	1.68295	-0.18361	1.14334	-0.518936	-0.0965645	0.320733	0.681427	-0.409033	1.09989	0.59145	1.41606	0.466119	-0.451859	0.640897	1.04372	-0.789261	-0.0605466	-0.153233	1.02219	-0.54056	-1.47141	0.858093	-0.991234	0.498587	-0.034883	-0.701605	-0.75581	-0.971771	-0.723589	0.535073	-0.725426	-0.907731	-0.117488	-0.844909	1.06692	0.357307	-0.558916	0.467964	-0.342005	1.17004	1.75059
4.23251	-0.567992	0.075344	1.24268	0.379843	-0.0527797	0.524438	-1.18497	-0.525737	1.11725	0.123421	-1.08221	-0.846037	-1.35832	-0.544843	-0.0417686	-0.283711	-1.10096	0.513807	-0.45846	-0.641777	0.0444374	-1.10419	1.2141	-0.509996	1.05334	-0.847117	-0.913927	-1.72063	0.0944518	-0.454543	-1.28383	-0.467478	-0.225927	0.101436	-0.152761	-0.317639	0.142268	0.152578	-1.03764	-0.616585	0.28118	-0.510269	2.04211	-0.178515	-0.904957	-0.387352	1.8381	-1.40727	1.79041
0.731018	-1.63298	-0.77952	-0.425845	3.40205	-0.188097	-0.724033	-1.0531	-0.692422	1.20861	-0.167156	-2.16059	-0.832252	-0.111177	-1.0437	1.02159	0.446158	-0.102272	0.770456	-0.868223	-0.0557959	1.64108	-1.48258	1.1115	-0.775909	1.23578	0.208768	0.503028	-1.02511	-0.077429	-0.433568	-0.539262	0.284563	0.191383	1.4606	-1.07619	-0.991683	-0.0192785	1.11616	-1.06808	-0.266659	-0.582163	-0.0545442	-0.747966	-0.570402	0.267991	-0.259393	-1.06773	-0.0516161	1.20335
0.352052	-1.15246	-0.447606	0.189913	0.317567	-1.31191	-0.243294	-0.901426	0.525409	-1.07026	-1.25087	-1.73694	-0.355046	1.80257	-0.749204	1.98213	-0.347343	0.7293	1.31958	-0.205717	0.256803	-0.117459	0.10143	0.570913	0.546097	1.09104	0.836531	-0.196498	-0.89518	-1.612	4.20919	-0.388862	-0.403077	1.41124	-0.203052	-1.07619	-0.438182	-0.145368	1.20424	-0.0992227	0.130913	-1.02267	-0.32261	-0.377844	0.35928	-0.401146	-0.617347	-0.291891	0.234128	1.00024
0.532557	-0.669102	-0.916187	0.750067	0.174505	-1.09555	-0.826102	-0.81048	-1.12738	1.14594	0.497953	-0.385513	-1.15612	0.646798	-0.917952	0.057972	0.563781	0.848173	0.569828	-0.874511	-0.462596	1.33809	-0.39325	1.22632	-0.759965	2.10057	1.24696	-1.59422	-1.09006	-1.33093	0.0574632	-0.602641	1.4888	0.669199	0.287897	-1.07619	-0.325373	-0.943626	0.231019	-0.501054	0.201704	0.303407	-0.505289	-0.885578	-0.191475	-0.146561	2.97325	-1.22916	0.40381	1.81687
0.335694	-0.0633288	-0.916187	0.907196	1.82011	-0.779395	0.580346	-1.37903	-1.12738	-1.01213	-0.785164	0.115437	-0.646051	-0.476741	-1.0437	0.272024	0.892037	-0.355387	2.3225	-0.910088	-0.899606	0.401	-0.400876	1.04074	0.0224535	1.87319	1.62907	1.76217	-1.14758	-0.171908	1.65228	-0.673126	1.47833	-0.255376	-0.0265064	0.441231	-0.919601	0.315733	0.167132	-0.574789	-0.614546	-0.419367	-0.0301596	-0.0818503	-1.3558	0.876634	-0.426844	-0.441754	-0.728183	1.55849
-0.676032	0.462676	-0.916187	0.314591	1.14213	-0.970634	1.38811	-0.857325	-0.801938	-0.691717	0.783413	0.330255	-1.46726	0.171952	-1.0437	0.239991	0.459109	-1.64054	0.123837	-0.910088	-1.78824	0.0600693	-0.907978	0.999288	-1.55144	1.29015	2.9588	-0.934702	-1.15151	-1.41169	0.763228	-1.29782	1.85772	0.19966	-0.363927	-0.85953	-0.991684	0.940413	0.955504	-0.47286	0.145316	-0.0334115	-0.45755	-1.23631	-1.98799	-1.49631	1.37063	-1.14709	-0.159475	0.596998
-0.161564	-1.15633	0.0867644	0.0714531	-0.374612	-1.21509	0.80579	-0.37468	-0.894558	-0.765185	-0.874135	0.669686	-1.14847	0.281614	-0.638375	-0.114829	-0.34678	-1.14761	0.718725	-0.910088	-1.72169	0.88072	0.153727	1.44109	-0.994014	0.6986	0.659164	-0.512176	-1.9329	-1.56493	-0.108772	-0.520819	-0.0971646	0.686016	0.3719	-1.07619	-0.669226	0.357175	-0.564655	-0.510199	-0.218508	-0.0126648	-1.58615	-0.750329	-0.275429	-0.374711	0.536905	-1.26533	0.374099	0.552688
0.398122	-0.717632	-0.424385	0.406241	2.19288	0.431599	0.584509	0.281709	-0.68423	0.162949	0.896882	1.2654	-1.4511	-1.27801	0.605472	0.685698	-0.122608	1.83651	-0.109442	-0.636483	-1.12798	-0.744516	-0.0292689	-0.410501	-0.74882	-0.317187	-0.592747	-0.332675	0.222174	0.23717	1.06156	0.199228	0.28249	-0.662965	-0.764025	1.45917	0.797145	0.0290179	-0.272267	-1.13308	-1.06174	-0.653308	0.745498	-0.13594	-0.204523	0.143403	0.273183	-1.0085	0.0704622	-0.038908
0.558459	-1.40905	-0.402663	1.89617	1.06128	-0.253823	1.05853	1.10046	-0.84037	-0.679221	1.06091	-1.18759	-1.51854	-1.63899	-0.855641	0.323109	-0.711884	-1.66594	0.681856	-0.910088	-0.410115	0.724111	-1.25371	1.7228	0.273807	1.8216	-0.764824	-0.176306	-1.13762	-2.18795	1.03412	-0.995732	0.173254	0.197545	0.40598	-0.891267	-0.991684	1.00285	1.34812	-0.942986	-0.98984	-0.573887	0.899876	0.21437	-1.32169	0.638046	0.836398	-0.832003	-0.881301	1.35123
-1.27501	2.13859	0.684207	0.723694	0.959556	-0.941816	-0.499622	0.352002	1.2946	-1.07969	2.09111	-0.106273	-0.931107	-0.890529	-0.443005	1.62906	-1.49501	-0.254533	1.36696	-0.0597311	-0.452307	2.14077	-0.661405	1.07797	-0.145558	1.40571	-0.167082	-0.291534	-0.867037	-0.224761	0.336373	1.2501	-0.306901	0.0597633	-1.01076	-0.528845	1.12362	0.450053	0.466339	0.247536	-0.0341842	0.842883	-0.466286	0.981891	-0.580704	-0.589996	-1.03154	-0.521559	-0.95017	1.32468
-0.383158	-1.1937	-0.615839	-0.574994	0.0131354	-0.704226	-1.09939	-1.34698	-0.87024	0.82638	0.462002	-0.0868645	-0.168537	-0.74293	-0.408037	0.457636	-0.436102	-0.839158	0.145797	-0.846254	-0.568647	0.418308	-1.07465	0.80721	-0.828885	1.2305	0.549063	0.98862	-0.0657453	-0.906732	0.234316	-1.43791	-0.593888	0.739685	-0.399009	-0.921591	-0.779121	2.79544	-0.63575	-0.931968	1.14037	-1.37847	-1.44399	0.0526969	-1.16944	-0.705163	2.47012	-1.00143	-1.38001	1.63813
-0.531526	-0.946003	-0.916187	0.571644	1.20652	-0.861285	1.45987	-0.279611	-0.182969	-0.407569	-0.911796	-0.0831169	-0.367082	-0.273393	-0.651237	0.404136	-0.0809574	0.936256	-1.05729	-0.745407	-1.02653	-0.453055	-0.490837	1.13908	1.58315	2.01683	0.483032	0.461038	-1.43395	-0.679205	-0.964289	-0.464434	1.18097	0.729641	-1.39201	-1.07619	-0.991684	1.80807	-0.727207	-0.406221	-1.02647	-1.22333	-0.0953995	-1.00436	-0.184952	-0.916172	0.638475	-1.2878	-1.01822	1.44331
-1.85182	1.25822	1.41819	-1.42408	-0.0739655	1.32449	0.204241	0.524864	1.58308	0.404486	-0.515017	1.45438	0.253693	1.98203	0.433701	-1.13865	1.84097	2.08635	0.604674	-0.8486	-0.278714	0.684712	1.74348	-0.991095	-1.11409	-0.347211	-1.66099	-0.598365	0.226558	0.87538	0.209995	-0.173506	-0.0994534	0.0304797	0.868722	1.78633	1.00491	0.555447	-1.1398	0.636363	0.657306	-0.469655	0.401136	-0.314745	1.8633	-0.124726	-2.16447	-0.419377	-1.01727	-0.871049
0.801643	-0.87391	-0.707142	1.78022	0.0510797	-0.387286	-0.582062	-1.08433	-1.05619	0.0873664	0.184648	1.17112	-1.29792	0.110806	-0.437693	1.28434	0.410691	-0.297055	1.54017	-0.871275	-0.279084	1.93711	-1.65904	0.855336	0.0281767	1.2079	1.70417	-0.122859	-1.30875	-1.02909	-1.01504	-1.09274	1.16719	1.33899	0.149704	-0.497249	-0.991684	-0.473891	-0.260694	-0.896986	0.096534	0.55375	-0.964781	-1.2026	-1.13481	-0.294504	1.39534	-0.758562	-0.725975	1.12165
-0.713848	-1.31321	-0.676504	-0.161292	0.151279	0.728811	-0.0982435	-0.473209	0.141936	-0.165627	0.772669	-0.266325	-1.14253	-0.221763	0.136862	1.26284	-0.0879869	0.224733	-0.0898561	0.664871	-0.0150469	0.040772	-0.790541	0.736625	-0.0762322	1.24277	1.19099	1.83224	-0.467449	0.445242	2.33554	0.327962	0.833431	-0.528234	-1.17984	-1.02474	-0.460337	-0.183252	2.41215	-1.17621	-1.01537	-0.154996	-0.0332664	-0.57724	-0.48582	0.183644	0.0603137	-0.280227	-0.15118	0.390265
-0.819051	1.2183	-0.355437	1.45708	0.11181	-0.392168	0.6413	0.213552	-1.11299	-1.0217	-0.0534422	-0.355491	-1.65696	0.140551	-0.805652	0.436422	-0.823423	0.364302	0.10028	-0.910088	1.43337	2.3088	-0.643789	1.4931	-0.67877	1.6408	-0.090373	0.266845	-1.19664	-0.0964475	1.39376	-0.300263	0.0133585	1.77515	-0.310597	-1.07619	-0.722961	0.218112	0.183928	0.236458	-0.912191	-0.679129	-0.600835	-1.93946	0.162664	-0.662697	0.566429	-1.01896	-0.917392	1.37725
2.01893	-0.419621	-0.739168	0.370081	0.602113	-0.651694	-0.00977015	-1.14525	-0.962633	-0.61534	0.337029	-0.154707	0.649291	1.31168	-1.0437	-0.446433	-0.455955	-1.31144	-0.241989	-0.799718	-0.693124	-0.693164	-0.308594	0.599938	-0.912062	0.389665	0.886217	-0.282201	0.163757	-1.17336	1.7255	-0.479835	-0.0580747	0.277178	1.86148	-1.07619	-0.537521	-0.563399	1.99719	-1.1001	-0.314679	-0.731374	-1.30752	-0.21215	-1.53499	1.86583	0.73079	0.842318	-0.052045	0.31412
0.0757191	1.50489	-0.3153	0.116711	-0.862652	0.482306	0.303992	-0.936696	0.914552	-0.616036	-0.180853	-1.41154	2.15072	0.402753	-0.74761	-0.809312	0.899663	-0.105057	-0.175411	-0.0476718	-0.252661	-0.571291	0.414	2.0536	-1.36127	1.41025	2.76199	0.264974	0.740887	-0.000281572	-0.129743	1.13853	-0.281	0.0429635	0.676118	-0.089292	0.920485	1.67095	-0.314042	1.7529	1.10178	0.107727	-0.192772	0.517668	-0.643893	0.0572841	-0.440179	0.321023	-0.229045	0.931818
-1.01562	-0.371999	0.661435	-0.316768	-0.475544	-0.805794	0.526236	1.6607	0.322948	-0.36309	0.29127	0.38729	0.289744	0.522614	-0.687301	-1.22235	0.654603	-0.451492	0.409695	-0.910088	0.804211	-0.0458593	-0.473262	0.415232	-0.834389	1.43745	-0.645537	-0.814762	-1.11297	0.853363	-1.33056	-0.301369	-0.845701	1.0453	-1.23605	-0.797142	0.734041	-0.449046	-0.362229	-0.935271	-0.145677	-1.59123	-1.70692	-0.933861	-0.70126	-0.123172	0.673729	-0.893009	0.436367	0.713215
1.17754	-0.534791	-0.916187	2.26435	0.533725	-1.28079	0.253888	-0.424914	-1.12738	-1.08535	0.256675	-2.28271	-1.32737	2.53088	-1.0437	0.782391	0.455667	-1.93638	0.621507	-0.910088	-1.50822	0.433133	-0.328468	-0.292655	-1.39992	0.542938	0.997666	0.791754	-1.27965	-2.17826	0.181181	-1.03155	-0.0690738	0.77553	0.141981	-1.07619	-0.991684	1.74929	0.214664	-0.674385	0.289543	-0.389449	-0.974447	0.0592522	-2.02379	0.24957	0.70893	-1.2269	2.88877	1.26153
-1.12954	0.105003	-0.0825309	1.05117	0.169179	-0.97606	0.421468	0.379422	-0.897726	0.303438	0.198673	0.537258	-1.77645	0.672912	-0.284612	-1.19802	1.52568	1.42164	-0.678547	-0.55037	-0.0819972	1.2312	-0.350358	0.993168	0.988058	1.52584	0.767569	-1.0383	1.59465	0.143787	-1.33134	-0.0607314	0.106642	-0.31431	1.00746	0.610334	0.188161	1.15284	-0.549029	-0.997074	0.419934	0.0451656	-0.0410153	1.11291	-0.0117739	0.254713	0.0659823	0.0539527	-0.58042	1.19661
0.442141	-1.51354	-0.916187	0.0990077	-0.156481	-0.19854	-0.893601	-0.581897	-1.05468	-0.706088	0.494786	-1.77306	-0.0614257	-0.0411411	-0.883672	0.185999	-0.068491	-1.96961	0.314753	-0.910088	-1.90683	-0.649615	-1.28806	0.698426	-1.46614	1.55794	1.91566	1.79475	-0.254117	-0.59301	1.57464	-0.0585654	0.606171	1.14044	1.58363	-0.950633	-0.248741	1.87278	0.982951	-0.926951	0.227845	0.895442	-0.716075	-0.39248	-2.02013	-0.929585	0.569157	0.0207653	-1.46071	0.741995
-0.93761	0.54369	0.47578	0.281737	1.58123	0.098375	-1.19844	0.563129	-1.12738	-1.099	1.41245	-0.582174	-0.323095	0.201066	-0.725493	2.25336	1.13234	1.43338	0.590042	0.404448	-0.955047	-0.884227	0.287811	1.79002	0.814962	2.27041	-0.0528127	0.467277	-0.457785	1.10143	1.49418	-0.577009	1.52385	3.34389	0.418005	0.522263	-0.488369	1.10278	0.431654	-0.504762	-0.613601	-0.0856131	0.685797	0.0482942	-1.02543	-0.647642	1.25553	-0.76454	0.0344992	1.81775
-1.57935	0.0630229	-0.764299	-1.05097	0.331771	0.121345	0.643584	0.189176	-0.947531	-0.0290189	0.0691183	1.55064	-1.68709	-0.520788	0.0278885	0.166054	0.515881	-1.0086	-0.082807	0.741423	1.03429	0.870791	-0.408269	0.615865	-0.753747	0.968536	-0.864452	-0.76813	-1.50782	-0.974721	-0.139546	-0.240578	-0.885139	-0.171688	-0.887197	-0.628142	1.38835	-0.888492	0.0366769	-1.01216	0.483248	0.216551	-0.933097	0.749862	-0.135977	-1.58843	-0.310476	-0.766239	0.587144	0.995829
0.879586	-0.845421	-0.825248	1.30184	0.404417	-0.300468	-1.8541	-1.02722	-0.620012	-1.07208	-0.755644	0.48113	0.616048	-0.0509267	-0.179643	1.10445	-0.820722	-0.905781	-0.116929	-0.910088	0.590856	0.864037	0.595156	1.40067	-0.0283086	1.66134	0.853459	-0.407636	0.245836	0.11534	1.0052	-0.0276358	0.27604	0.743895	0.797178	-0.967906	-0.914174	-0.219448	1.21931	-1.04931	-0.0161519	0.0970869	-1.71482	-0.724558	-1.28512	0.94127	0.405422	-1.1177	0.496089	1.39331
-1.20645	-1.04499	-0.31821	-0.0780118	1.27268	-0.621419	0.39153	-0.129072	-0.0825614	-0.573329	-0.571993	0.570236	-0.581776	0.363411	0.662117	-0.312217	3.63272	0.201382	0.0838995	-0.696698	-0.640499	0.836991	0.125255	0.408198	0.811213	0.48394	-0.377228	-1.53578	0.09416	-1.44599	-0.375356	0.195535	0.47644	1.06107	-1.12321	-1.07619	0.135347	0.621384	-0.0382695	0.423954	0.0954159	0.589043	-0.485506	-1.55005	-1.1483	0.114686	-0.710228	0.553976	-0.693572	0.0927192
1.0686	1.90497	-0.889453	0.639533	1.41658	0.541742	-1.37478	-0.485917	0.143856	0.341903	-0.762496	0.806483	-0.650683	-0.715057	-0.878063	0.248393	1.58009	-0.578161	-1.0355	-0.156908	0.0135354	-0.206301	-0.636432	0.173622	0.587615	0.66498	1.59277	1.39501	1.86063	-0.136654	-0.684107	1.95774	0.409608	-0.125243	-0.890018	-0.449417	-0.227703	-0.553029	0.0408505	-0.32869	0.872627	2.97363	0.718006	-0.544156	1.13317	0.667646	-0.427044	0.263085	0.762548	0.329682
-0.661224	0.0317315	-0.567717	0.772365	-0.487013	-0.807861	-1.16508	-0.620528	-0.34007	-1.44525	-0.968311	-0.948758	-1.0398	0.414406	-0.732775	0.488235	-0.166551	-0.210196	-0.0169759	-0.753999	0.509583	-0.602231	-1.43122	0.207883	-0.00318861	1.10089	0.815773	0.549109	-0.402525	0.0468462	-0.0126681	-1.56744	-0.0463904	-0.409656	0.905584	-1.07619	-0.991684	1.48706	0.82113	-0.31726	0.80362	-0.514019	1.77527	-1.31894	-0.434149	1.40773	0.666742	-0.393252	-0.837333	0.205411
-1.19227	-1.20781	0.431348	0.0156555	-0.408669	-0.18865	0.500996	1.97923	-0.03001	-0.0125268	-0.829877	0.745055	-1.03018	1.86276	-0.019256	1.08171	0.745266	-0.0731008	1.0884	-0.819596	-0.162592	1.25159	-0.860563	0.424892	0.806952	1.19131	-0.326607	-1.1326	0.363134	2.25634	0.122899	0.177048	1.36396	1.55961	-0.28423	0.186965	0.424691	1.95678	-0.804813	-0.238952	2.50259	0.994316	-0.985587	-0.435543	0.624567	-0.500014	0.466454	-0.503107	0.150812	1.13565
-0.323313	0.325473	-0.480314	0.382772	0.765831	-0.408025	1.80247	-0.671848	-0.349674	-1.04655	-0.0368821	0.105067	0.459629	-0.534408	-0.506373	0.5975	-0.327057	-0.742617	-0.0273547	-0.910088	0.124734	0.313358	-1.06568	1.19832	0.533065	0.760288	0.718462	-1.38679	-1.26034	-1.45683	-0.142075	-0.646372	0.613934	2.21602	1.37564	-1.07619	-0.987348	-0.893044	-0.840779	0.328788	-2.33124	0.549257	-0.385943	0.483259	-0.234415	-0.758679	1.19054	-0.380278	0.786553	0.779264
1.92046	-1.97717	-0.916187	0.155054	0.195398	-0.365757	0.796082	-1.24572	-0.991542	0.108672	-1.01319	-0.717595	-1.71062	0.916693	-1.0437	1.44314	0.109585	-0.280258	0.101502	-0.910088	-1.69636	-0.440388	-1.10684	1.07915	-1.89497	1.5896	0.176414	0.267788	-1.50757	-0.570536	-1.95099	-1.82417	-0.222075	1.05246	0.293336	-1.07619	-0.991684	0.843466	-0.511756	-1.11968	-1.2388	-0.471063	-1.24077	-0.560018	-1.96222	-0.84556	0.0303492	-1.2878	-1.00242	1.08606
-1.18394	0.00608553	-0.0196637	0.708092	-1.15271	-0.246271	-2.45301	-1.26902	1.22523	-0.149279	-1.13421	0.00825519	0.595707	-1.2445	-0.466169	-1.03613	-0.29786	-0.386721	-0.216084	-0.313301	0.6199	0.307015	0.448127	0.410144	0.137455	-0.0870903	0.363777	-0.926497	-0.0799241	-0.202615	0.437125	0.431897	0.74467	-0.796024	0.269696	0.890311	-0.489923	-0.0992278	-0.482776	-0.0508416	0.295294	1.22061	0.688337	0.373293	1.1087	-0.19498	-0.578906	-0.857563	1.03855	0.266516
1.15561	-0.687985	-0.537498	-0.37904	0.00717331	-0.638666	-0.49787	-0.550941	-0.732598	0.560706	1.87751	-0.100767	-1.20363	-0.443528	-0.364176	-0.109528	1.09131	0.253167	0.321252	0.616257	-0.946323	0.0598502	-1.94185	0.765584	-0.991554	0.653244	1.06636	-0.744334	-0.619381	-0.638168	1.03202	-0.802259	-0.187039	-0.0142581	-0.278871	-0.517255	-0.804988	0.515281	-0.687247	-1.15533	-1.06011	-0.340722	-0.12482	0.56894	-1.05737	0.686074	0.76775	0.102845	-0.869309	0.677541
0.327803	-0.9465	-0.762102	0.19122	-0.684435	-0.516888	-0.569306	-0.947237	-0.442824	0.920743	-1.14363	-1.36412	-1.23415	-1.2328	-0.889109	-0.241522	-0.560791	-0.735622	1.38962	-0.774913	0.0416846	-0.340519	-1.68085	0.279763	-1.74131	1.19239	-0.212288	-0.35789	-1.1345	-0.929595	-0.936159	-1.5335	-0.592053	1.07182	-0.580629	-0.0281628	-0.938972	-1.27967	-0.104148	-0.64848	0.182458	0.486706	-0.859772	-0.575998	0.323693	0.860844	0.829742	-1.10139	-0.706577	0.91851
0.0024428	-1.06813	-0.761038	0.0056684	1.5978	-0.0561067	0.113904	-1.19847	1.01204	-0.348248	-0.171376	-1.95012	-1.21171	-0.235495	-0.835413	0.607474	0.0555999	-0.0908583	-0.235071	-0.202398	-0.0134816	1.3685	-1.55855	1.1601	-0.0235561	1.47831	1.54251	0.496609	-1.27288	-1.05485	0.940834	0.0486991	0.415146	1.78431	0.634199	-1.03454	-0.980522	0.50574	0.432929	-0.959644	-0.908721	0.297309	-1.48907	-1.0885	-0.943608	0.487408	-0.50984	-1.27575	-0.350753	0.807478
-0.818281	-1.0528	-0.738448	1.13512	1.46032	-0.455064	-1.58968	-1.1299	-0.207307	-0.499794	0.568493	-0.915959	-0.601019	-1.86111	-1.0437	1.64471	0.657395	-0.150754	-0.13172	-0.910088	-1.44002	1.79962	-0.961192	1.20709	0.709287	1.38959	-0.38222	0.525405	-0.848145	-0.874015	-0.843625	-0.255076	2.01781	1.63764	-0.565699	-0.0500826	-0.870836	1.27516	0.104233	-1.1124	0.607762	-0.602829	0.09775	-0.19108	-0.504611	-0.101611	0.830041	0.10848	0.206808	1.47014
1.10924	1.35344	-0.916125	0.0343714	0.0862575	0.056108	1.4104	0.000773311	-0.147006	-0.417265	0.582865	0.346185	0.75802	0.383623	-0.761312	-0.219393	-0.382807	-0.510131	-0.327241	-0.90246	0.642237	0.90853	-0.0553361	1.29318	-1.15482	2.18034	-0.409431	1.45797	1.33762	0.417048	-0.402517	0.204245	1.82572	0.933754	0.66354	0.649762	0.195747	-0.167787	1.26262	-0.630489	0.544958	-0.749245	0.3511	-0.0160645	0.0820017	-0.381688	0.919653	0.0382811	0.253438	1.92566
-0.921248	-0.357967	-0.715096	2.20961	0.853499	-0.36818	0.286732	-1.29203	0.322386	-0.353575	0.538542	-0.0502541	-0.384367	0.668369	-0.253285	-1.11147	2.04037	-0.533937	0.162614	-0.726396	-1.17329	1.2224	0.322829	1.19312	-0.369814	1.4496	1.33137	-1.28888	-1.81243	-0.922941	1.44413	0.581193	0.492741	3.17531	-0.771962	0.404939	-0.963633	-1.10742	-0.411621	-0.336974	-0.014457	-0.982627	-0.846788	-0.959009	-0.451175	-0.762243	0.173461	-0.837719	0.777984	1.34038
2.23776	-1.58127	-0.308401	1.65056	0.886882	-0.895195	0.64963	0.0984179	-0.932695	-0.00301194	-0.735049	-1.29433	-0.959461	3.00565	-0.0566508	-0.0896811	-0.145307	-0.710841	2.05622	0.433792	-1.42652	0.0788184	0.0882791	1.75213	0.778975	2.1436	-0.419243	2.0694	0.075518	-0.991283	0.0813704	1.50786	-0.3936	-0.667949	-0.345173	-0.594983	1.65664	0.838649	0.882998	-1.17621	0.492318	-0.44506	0.912719	0.344381	-0.280499	-1.69922	-0.315249	-0.703051	1.51034	1.0946
-0.916852	-1.50378	-0.907825	-0.230067	2.79233	-0.406707	0.335575	-1.04617	-1.12738	-0.629678	1.20101	0.584721	-0.222341	-0.258447	-1.0437	0.371892	-0.359018	-1.64239	0.410822	-0.910088	-0.588193	1.5674	-1.2028	0.957545	-0.902665	1.91424	4.13037	-0.269645	-0.285864	0.0546729	0.8869	0.207196	0.383663	1.55479	-0.948353	-1.07619	-0.865523	0.561502	1.19344	-1.17621	0.505635	-0.384969	-0.85867	0.408613	-2.00282	0.457598	0.0565887	-0.549981	0.560707	1.53211
-0.0712713	-0.796865	-0.74446	1.19928	-0.649886	-1.52118	0.0797305	-0.0431436	0.555787	-0.201818	-0.883846	0.0559447	-0.0429463	1.24812	0.505484	-0.618245	1.72607	-0.28133	0.0913634	-0.910088	-0.441249	-0.577016	-0.352453	1.76853	-0.460308	1.65952	1.26605	0.256243	-1.43492	-0.152848	-0.733003	-0.285294	0.433473	1.26749	2.32435	-0.277568	0.266869	-1.17924	-0.275826	-0.0324872	-0.498904	-0.322178	-1.07629	0.820169	0.278924	-0.211896	0.370463	-0.552699	1.93525	1.30586
0.5359	-1.63648	-0.873434	-0.206992	-0.841954	-0.130238	0.462715	-0.324827	-1.12738	0.393489	0.513224	-1.9006	-0.385451	0.462152	-0.552898	-1.12409	-0.222446	0.274439	0.280799	-0.910088	0.681177	-1.56878	0.0118647	-0.750469	0.262064	-0.755479	-0.0480061	-0.623915	0.979237	-0.651217	-1.08008	-1.5852	-0.496573	-0.631706	1.11514	-0.0463268	0.182716	0.692102	-0.553376	0.166869	-0.49005	0.0528332	0.323769	1.13907	-1.42339	0.85326	0.361985	0.0395458	-0.562914	-1.41724
-0.153389	-0.256605	-0.851331	-1.06801	0.151446	-1.31659	-0.289689	0.390488	-1.10676	0.793149	1.61467	-1.80191	-0.395527	-0.768179	-0.235581	-0.150406	-0.928395	-0.918941	1.3829	-0.15812	-0.106288	-0.770636	-1.21541	0.884136	-1.19843	1.51938	0.812245	2.09177	-0.398549	-0.371483	0.724223	0.919615	-0.671563	0.710109	1.39162	-1.07619	-0.520042	0.51292	0.772422	-1.12983	-0.979088	-0.0375729	-1.67733	0.828433	-0.0404828	-0.8301	-0.407009	-0.55249	-1.53838	0.655692
0.328415	1.25157	-0.801217	0.48023	1.01744	-0.687655	-0.801799	-0.895597	-1.12738	-0.864256	1.30215	0.0120766	-0.203223	-0.238151	-1.0437	0.870154	-0.210749	1.69372	1.55995	-0.910088	-0.420976	1.57719	-0.498479	1.2526	0.286049	1.4635	-0.140688	0.105405	-0.963343	0.0735948	0.403881	0.331611	0.735471	0.875041	0.467622	-0.337296	-0.418384	0.995135	-0.0673857	-1.17621	-0.504876	-0.298748	-0.596416	-0.531357	-0.752288	-0.508951	0.140683	-1.0232	0.608516	1.69997
0.81363	-0.0449328	-0.657145	1.62563	1.88111	-0.663906	1.31518	-0.398789	-1.12738	-1.57287	-0.223659	-0.223823	0.546888	0.370719	-0.893248	1.21741	-0.318072	-1.32471	0.739838	-0.905201	0.152882	0.580278	0.298627	1.10256	-1.25871	1.32482	0.767537	0.104982	-1.39587	-0.343455	0.18404	-1.7088	0.397779	2.38544	-0.536754	-1.05069	-0.506753	3.454	0.0105085	0.742351	-1.11607	-1.04849	-1.44306	0.418267	-0.0499635	-1.62936	2.00804	0.407094	0.012424	1.14745
0.193275	-1.06592	-0.558895	-0.865147	0.0847893	-0.925488	0.739667	0.374596	-0.327375	0.268298	-0.902479	0.000696182	-0.87577	0.737117	-0.246347	0.227833	-0.0598176	-1.25713	-0.657684	-0.887903	-0.356972	0.0379509	-0.500677	1.34291	-0.166023	1.64429	-0.231684	-0.6659	-1.27678	0.322459	-0.434797	-0.757953	2.3161	-0.42226	-0.290255	-0.946323	-0.991684	1.26766	2.15199	-0.194991	1.50893	-2.2436	0.62285	0.279765	0.18052	-0.652236	-0.786456	-0.265064	1.2467	0.788013
0.866324	-2.06406	-0.605511	0.856193	1.6099	-1.43626	2.57189	0.472322	-1.12738	-0.77347	-1.27008	-1.75064	-0.539087	0.0990434	-0.910078	0.868631	0.447155	-1.41648	-0.200516	-0.910088	-1.10862	0.023098	-1.10387	0.0941666	-1.2694	1.0056	1.13062	0.284431	-1.43434	-1.12108	1.37072	-0.486677	1.6365	2.77198	0.775347	-1.00256	-0.991684	1.48382	0.102856	-1.17621	0.0702328	-1.7613	-1.19588	-0.948191	-1.05397	-1.69922	1.93725	-1.05154	1.06028	1.24565
-0.584917	0.272951	-0.216843	1.87278	-0.639525	-0.78439	1.32049	-0.237891	-1.12738	-0.699761	1.29135	0.288614	-1.19022	0.347945	-1.0437	0.651414	0.374592	-0.781216	-0.952069	0.694371	-0.196697	4.22127	0.0642887	0.352391	-0.867848	1.35292	0.29974	-1.66576	0.226733	-0.0108812	0.0761912	-1.11968	-0.457195	0.991882	-1.05017	0.080519	-0.800421	-0.437079	0.869967	1.52251	0.856784	0.255343	-0.528802	-1.59297	-0.928404	-1.25079	-0.00914333	-1.25231	0.472641	0.64034
-0.0430553	-0.387848	1.30545	-0.463673	1.45418	-0.870435	-0.072263	0.488496	-0.378562	-0.0550864	1.60744	-0.828827	0.248511	0.836863	-0.342702	0.0979323	0.378319	-0.207844	0.327124	-0.648206	0.338875	1.2272	-0.623752	0.960302	1.16513	1.06109	-0.397801	-0.0994796	-0.0174835	-0.622884	2.00196	0.263288	-0.224018	1.06043	-0.339251	0.0375213	-0.836003	1.4753	1.79575	0.640036	-0.667743	1.01103	-0.246129	-1.12855	-1.38008	-1.00181	-0.101632	0.0179676	0.403335	1.28358
0.266791	-0.562288	-0.2266	0.00252558	0.531666	-0.440824	-1.99906	-0.178501	-0.238051	0.084166	2.05439	-1.27748	-1.72662	0.0137339	-0.353155	0.759323	-1.78784	0.49328	0.807627	0.842006	-1.20849	-0.639394	0.143903	-0.48497	0.0337437	-0.126766	-0.332233	0.31596	-0.00268328	-0.364747	0.569802	-1.27831	0.469627	0.0909119	-0.0102978	-0.983167	-0.890848	-0.700807	0.702047	-0.711914	-0.710508	0.357092	-0.293874	0.889099	-0.455982	1.44101	0.152996	1.29692	0.571886	-0.401632
0.376523	-1.51075	-0.82132	-0.436192	-0.436296	-1.21657	-1.84839	-0.897032	0.240216	-0.196757	-1.10214	-2.10927	-0.148891	-0.75467	-0.907973	-0.106656	-1.2625	-1.06132	0.706738	-0.821151	-0.354237	-1.83265	-1.01432	0.760215	-0.670027	1.64839	0.518628	-0.245884	-0.88061	-1.15019	-1.33653	-1.19247	-0.0346403	1.24464	0.68048	0.534992	-0.356672	1.02926	1.58647	-1.1726	0.0257471	-0.682757	-0.85598	-0.502503	-0.259142	0.773442	0.538995	0.109539	-0.0641461	1.30938
1.12361	0.142446	-0.599746	-0.0575445	1.17141	-1.29176	-0.501681	-1.38445	-0.213421	2.07903	-1.14755	-1.07159	-0.904251	-0.923209	-1.0437	2.22769	2.82279	-0.55622	0.440095	-0.842443	0.117407	0.767645	-0.860465	0.537043	-0.778857	1.48436	1.11293	0.77672	-0.503418	-1.15475	0.943603	-0.373792	0.444991	0.678097	-1.83567	-0.985282	-0.610436	0.107655	1.16485	-1.13549	-1.24225	2.55546	-1.24118	-0.720302	-0.688625	-0.0356042	0.0789077	-0.114859	-0.478576	1.31035
0.0440954	1.57262	-0.587976	0.359775	0.613433	-0.833289	0.283015	0.159225	-1.07771	0.599598	-0.531076	-0.556765	-0.728504	-1.04235	0.273579	2.08244	-0.22495	0.367908	-0.95197	-0.910088	-0.031589	2.14531	0.223718	1.13541	-0.0653762	0.87109	-0.708552	0.126239	-0.133157	0.332386	-0.166013	0.221253	1.73377	0.649111	-1.13511	-0.939541	-0.698209	0.909464	0.425087	-0.175693	0.161918	2.34002	-0.499042	-0.534099	-0.858761	0.193512	-0.433743	-0.366988	-0.655063	1.08712
0.333242	-0.429241	0.439565	-0.370859	0.228083	-0.342527	-0.804038	-0.548005	-0.0891127	1.71418	0.401346	0.217728	-0.687084	0.558125	-0.660991	0.189556	1.01192	1.20304	0.742161	-0.813831	-0.397115	1.54052	0.409749	1.1171	-0.100046	0.762989	-0.401887	0.0215263	-0.8852	0.145212	-1.26166	0.250273	-0.339304	0.0785079	-0.152236	-0.178422	-0.681057	2.20051	0.062983	1.02595	-1.14086	-0.978767	-0.235077	-0.657319	-0.036182	1.42318	-1.14237	-0.851411	-1.08997	1.13883
-1.46108	0.577312	-0.905323	0.587538	-0.511051	0.16992	0.315265	-0.00902335	-0.833185	0.85411	-0.891911	-0.49536	-1.26231	-1.16798	-0.306248	0.72267	-0.162119	0.123546	0.314573	-0.695601	-1.21828	0.818435	-0.688321	0.511835	-1.25484	0.176302	-0.445576	-0.65765	-0.941016	-0.303931	0.0601919	-0.931341	1.20708	-0.333122	1.28807	-0.495047	-0.154517	2.2212	1.20717	1.07428	0.380174	-0.804619	-1.30835	-0.350605	0.878402	-1.17232	-0.692963	0.303381	-0.110533	0.222406
0.408925	-1.89466	-0.74737	1.01223	1.03134	-1.44982	-0.338108	-1.29128	0.726748	-0.403565	-0.0170845	-1.17486	-1.02799	-1.25973	-0.846949	2.12054	-1.94275	-1.58999	1.55243	-0.910088	-0.706932	0.0115561	-1.43594	1.56976	-0.506429	1.97075	0.768118	0.234391	-1.17556	-1.13379	1.80304	-0.945262	1.03205	1.30378	0.889725	-1.06616	-0.991684	0.131239	1.95607	-1.17621	-0.932478	0.300045	-0.864731	0.00216126	-0.679677	-0.319712	1.14606	2.59663	1.13009	1.03578
0.877266	-0.780678	-0.889338	0.565435	0.205533	0.2744	-1.45136	-1.35926	-1.12738	0.484781	-0.765081	1.16411	-0.395254	-0.936996	-0.936672	1.25109	0.732378	-1.39609	1.79444	-0.267032	-1.12593	1.65484	-0.238008	0.797081	-0.869511	2.07846	0.326984	-0.512114	0.368021	-0.634956	-0.857467	0.0253874	2.94009	-0.253283	-0.72925	-0.173746	-0.991684	-0.434602	0.553109	-0.15156	-1.45209	0.597566	0.71185	0.243838	0.103338	0.654422	-0.239767	-0.556884	0.610316	0.73126
-0.44961	0.882	-0.916187	2.97735	1.26762	-0.289026	1.66215	-0.376033	-1.091	-0.711318	-0.789827	-0.651803	-0.919239	0.83603	-1.0437	1.10023	-0.0165606	-2.06334	-0.905046	-0.794765	-0.794206	0.916945	-0.797425	0.52014	1.11638	1.44904	0.351922	0.103369	0.0551914	-0.300489	0.04509	0.734742	2.81865	0.546959	0.484476	-1.05605	-0.991684	2.64797	1.27377	-0.556391	1.80956	-1.65594	-1.13245	-0.695785	-0.156811	-0.773585	0.19242	-1.08673	1.16022	1.04963
0.65029	-0.76611	-0.827924	-1.38129	-0.728179	-1.74303	2.2787	-0.556265	-1.12738	0.862581	1.49869	-1.99724	-1.53498	0.66523	-0.834475	0.122815	-0.0682607	-0.595486	-0.167074	-0.910088	-2.19625	0.737403	-1.38345	0.965843	-0.651372	0.549937	0.0903916	1.11674	-1.43088	-1.41891	-1.50638	1.14769	-0.371344	0.251641	-0.255354	-1.07619	-0.991684	2.13107	1.159	-1.17621	0.183737	-0.0534143	-0.291094	-1.37234	-2.02379	-0.689983	0.0348454	-1.23647	-1.34711	0.842622
1.82655	0.240595	-0.916187	-0.0031291	-0.00649054	-0.730999	0.0795462	-1.20343	-1.12738	0.137752	-0.683553	-0.612207	-1.44334	-0.561028	-1.0437	1.90329	-1.06453	-0.0315623	1.21641	-0.311689	-0.889024	-0.0532889	-1.01883	0.385118	-0.735441	-0.0205793	0.322891	1.71677	1.30298	-0.847945	-1.47358	-2.57934	1.54081	0.060246	3.56614	-1.07619	-0.991684	1.01484	0.3926	-1.16725	-1.19311	-0.151111	-1.12326	-1.79019	-0.803577	-0.565795	-0.0214667	-0.419216	0.454927	0.323187
1.04242	-0.818375	-0.916187	0.708996	0.587298	-1.29645	3.5445	-0.36376	-1.12738	-1.54141	-1.29814	-1.13758	-1.62824	0.941199	-1.0437	0.785527	-0.814539	-0.829364	-0.0612636	-0.910088	0.96658	1.42905	0.68811	0.705315	-0.323137	0.442288	1.47057	-0.330693	0.0364584	-0.686701	0.301208	-1.49588	1.08169	1.28162	0.196793	-1.07619	-0.991684	1.74445	-0.426641	-1.17621	2.29177	-0.582585	-0.934096	-0.609663	-1.97179	-1.69922	0.00914812	-1.2878	0.964225	0.394411
-1.02606	-0.591577	-0.817993	-0.0255647	1.28449	-0.813723	0.73015	-0.241422	-0.835295	-0.512747	-0.844517	-0.747855	-0.386431	-0.868802	-0.624958	0.624359	1.34537	-0.974834	1.55134	-0.910088	0.19669	0.612776	0.184925	1.95033	-1.9743	1.9268	1.10337	-0.538524	-0.311092	0.399224	2.84852	0.185919	2.03417	2.4884	-2.06559	-1.00706	0.207061	-0.08678	0.284147	-0.607373	0.369688	0.0599065	-0.416049	-0.468616	-0.181451	-0.000730038	0.324042	-1.20531	0.926063	1.73968
-0.428692	-0.955483	-0.905534	-0.695521	0.0331834	-1.04765	0.164622	-0.966842	-1.0632	0.582033	0.143332	-2.1709	-0.700202	-0.289974	-1.01181	-0.168351	0.667064	-0.939465	1.35408	-0.596234	-0.00528005	-0.745922	-1.15571	0.653828	-0.861891	0.837109	0.3421	0.778318	-0.943223	-0.564894	0.0394544	-0.904146	0.817886	0.811253	0.804356	-0.879428	1.06733	0.543315	0.702614	0.0972733	-0.781816	-0.690967	-0.631163	-1.13707	-0.535864	0.221029	-0.0463362	-1.1697	-0.0218229	1.20966
0.650867	-1.81402	-0.726249	0.408063	0.91909	-1.23569	0.710189	-1.11956	-1.02867	-0.370634	2.43627	-1.24671	-1.03219	-0.481438	-1.0437	1.35279	1.72283	-0.699021	2.01138	-0.910088	-0.998975	0.455142	-0.655898	1.38068	-0.73419	2.31609	0.92907	-0.0297912	-1.86742	-1.14164	0.135419	-1.88883	0.0246658	1.71555	-0.447389	-1.07619	-0.690854	1.82046	0.717764	-0.384234	0.531116	0.629908	-1.84134	-1.19583	-0.682458	1.02637	-0.141517	-0.123662	0.412622	1.51216
0.911725	-1.58816	0.274819	0.835698	1.27622	0.472846	-0.743918	1.37408	-0.812846	-1.65051	-0.191812	-0.846166	-0.829215	-0.0813689	0.142463	-0.139856	0.657653	0.746743	0.467009	-0.254114	-0.54753	0.113033	-1.027	1.36299	-0.852126	1.87652	0.937378	-0.537598	-1.00451	-0.0785496	0.0525325	1.58517	1.80013	1.26674	0.0009408	0.271463	0.821215	-0.191769	0.455596	-0.97536	0.311363	1.20363	1.78714	-2.08375	1.06015	-0.3443	1.72692	-0.213978	1.47845	2.15604
1.84029	-1.13169	0.0607072	2.26432	-0.416284	0.211617	-0.717059	-0.860122	0.772859	0.64024	1.44232	0.712063	0.0147122	-1.69465	-0.838177	-0.0408251	-1.40251	-0.546636	1.07019	-0.763363	-1.35265	0.120545	-0.909291	0.826417	-0.240671	0.563105	-0.365725	-0.0604274	-1.63707	1.92925	0.528445	-0.174406	0.770022	-0.351567	-0.845333	-0.26486	-0.0577167	0.345924	0.0328969	-1.118	-1.74936	1.51561	-1.02548	-0.646017	-0.138465	-1.05609	1.53318	-1.02051	-1.75155	0.838247
-0.378514	-0.414111	-0.538927	0.700736	1.71144	-1.57095	0.66847	-0.281887	0.234386	0.0379263	0.309441	2.00298	-0.885624	0.58747	0.0930038	0.173298	-0.0640642	-1.54234	0.310316	-0.733814	0.334131	-0.00655699	-0.0409836	0.986266	-0.621107	1.03004	0.609916	-0.930119	-1.8017	-1.12098	1.91364	0.629147	0.372285	1.54482	-0.177957	-0.813835	-0.948799	4.23116	0.718316	0.208888	0.317876	-1.32675	-0.515408	-0.450292	1.52331	0.0326679	1.20794	-0.644925	-0.480487	1.48467
-0.0746136	-1.23391	-0.717923	-0.933842	2.0524	-1.45994	0.128231	-1.3858	-1.05921	-1.27901	-0.201164	-1.90783	-0.0559267	-0.558943	0.0111295	1.79174	-0.539203	-0.557898	1.44778	0.290517	-0.0422871	-0.439906	-1.73934	1.2132	-1.11681	1.84561	1.25902	-0.798244	-1.38727	0.582365	-0.919446	-0.195794	1.24393	2.63718	-0.323113	-1.07619	-0.991684	2.13643	0.511465	-1.17563	-0.244672	-0.242175	-1.72332	-0.753725	-2.02346	-1.37128	0.213483	-0.548792	0.746617	1.41717
0.270219	-0.132771	-0.713128	-1.12321	0.365309	-1.57349	0.968685	-0.823532	-0.944369	2.84381	0.781193	-0.973509	-1.38895	-1.60037	-1.02523	-0.789262	-0.143141	-1.35357	-0.308291	-0.885678	-1.81118	-0.569124	-1.59001	0.526659	-0.0934713	0.99486	-0.366503	0.296098	-0.543906	-0.967399	-1.18981	-0.173482	0.410016	0.069334	-0.331041	-0.926415	-0.469918	-0.710977	-0.462172	-1.17621	-0.330739	0.181893	-1.81321	-1.00007	-2.02379	-1.21891	-0.861283	-1.2878	-2.27778	0.380924
1.06317	-0.895759	-0.534766	-1.90388	-0.0884557	-0.264405	-1.46582	0.181824	-0.404114	0.791105	-0.302904	0.8058	-1.09659	-0.246003	-0.930435	0.275001	-0.385005	-1.75434	0.362359	0.142226	-0.660505	-1.07287	-1.80453	0.322382	-0.485786	0.491879	0.598235	0.399479	-0.343468	1.54213	0.492417	-0.486165	1.68227	0.975098	0.307497	-1.07619	-0.0895523	-1.1846	-0.39302	0.665163	-0.109846	1.20184	-0.629552	-0.40514	-0.274663	-0.366999	1.95074	-0.614686	0.304609	0.913199
-0.609383	-0.287922	-0.549504	1.74553	0.908413	-1.02301	0.12817	-0.0955039	0.204991	-1.5392	0.341262	1.02759	0.546287	0.6148	-0.445382	-0.0215104	0.436637	-0.546386	0.821735	0.379442	-0.163896	2.08382	-0.479741	0.669485	0.44314	1.71282	0.289799	-0.179369	-1.37331	-0.575383	-0.291797	0.780957	0.353033	0.516368	0.36992	-0.363504	0.197828	-0.562002	0.242234	-0.124319	0.85111	-1.28777	-0.732938	-1.32729	-1.30702	-0.60818	-0.0688041	1.22203	1.38213	1.18161
0.793849	0.900657	-0.916187	-0.0767033	0.69501	-0.740375	-1.45937	0.0152545	-1.12738	0.3864	0.0732088	-1.28629	-1.14913	-0.562536	-0.903757	1.65462	0.939087	0.983614	1.40769	0.1481	-0.130425	-2.0771	0.630272	0.958386	0.392517	1.53633	0.347895	0.226924	-0.895901	-0.637551	-0.722153	-0.548432	2.46996	0.848655	0.514745	-0.850398	-0.991684	0.457568	1.09623	-1.1227	-2.08122	0.604065	-1.00601	-0.708072	-0.709661	1.67223	0.46863	-0.749457	-1.84877	0.0717634
-0.513147	-1.64775	-0.911463	0.488393	2.02603	-1.47179	0.466972	-1.17126	-1.12738	-0.227139	1.53833	-0.512365	0.160345	-0.67468	-1.0437	1.4911	-0.851997	-0.559403	0.332329	-0.910088	-0.781837	-0.351537	1.80214	1.02369	-0.266655	1.03495	0.889747	1.61699	-1.21096	-0.766328	-0.0105429	-0.857306	0.504905	2.87041	-0.250923	-0.874704	-0.148506	-0.274992	0.519782	-1.17621	0.0379583	1.12728	-1.60895	-1.00751	-0.53575	-0.742612	1.11837	0.172401	-1.75292	0.796562
0.752074	-0.217145	-0.809082	-1.65664e-05	-0.490483	-0.927285	-0.013078	-1.3858	-0.824307	-0.161191	-1.12301	-1.40028	-0.938937	-1.40239	-1.04312	0.162857	-0.449791	-0.929421	1.31138	-0.910088	-1.16744	-1.11019	-0.781283	1.87435	-0.392395	1.60163	0.947681	0.479306	-0.624511	-1.36381	-0.516826	-1.78565	-0.254784	1.90298	0.257082	-0.985214	-0.991684	1.47513	0.809403	0.301242	-1.67207	0.0610213	-0.243102	0.0504876	-0.472082	-0.36257	1.01463	-0.806487	0.232193	1.15984
0.25477	-0.475524	-0.621614	1.5027	0.777876	-1.49351	1.2535	0.397404	-1.12738	-1.37611	0.393204	-0.185937	-0.11283	0.524181	-1.0437	1.62192	0.497843	-0.329743	-0.80908	-0.910088	0.462753	0.103436	-0.598696	1.96133	-1.32595	1.62551	2.04464	-0.332573	-1.40787	-1.91964	1.03563	0.196009	1.60037	1.04764	-0.233977	-1.07619	-0.66467	0.821548	0.729133	-0.981159	-1.39603	1.15359	-0.867238	-2.00126	-1.38386	-0.519708	0.999015	-1.2878	-0.0156323	2.06989
0.292791	-0.803311	-0.6778	1.45873	1.17118	-1.14806	-0.42874	-1.02914	-1.06418	-0.480788	-0.170402	-0.372006	-0.775868	-0.58062	-1.0437	-0.629	0.584784	-0.642383	0.536522	-0.443125	0.538971	2.1714	-0.484332	0.561212	0.671848	0.566379	1.36775	0.26765	-1.33624	-0.511538	-0.763584	-0.983321	1.55398	0.282759	-0.56529	-1.07619	-0.991684	0.777006	0.328113	-1.04085	-0.77269	-0.960405	-0.680821	-0.630325	-1.15165	-1.31571	0.11367	-0.163091	1.23748	0.532792
0.948057	-0.0760408	0.704078	-1.25175	0.929428	-0.873801	-1.59128	-0.685514	-1.12738	0.985222	-0.325794	0.237288	0.412718	0.536862	-0.484603	0.0394016	-0.401724	-1.47569	2.10593	-0.106744	-0.123465	-0.711654	-0.225981	0.741841	-0.728737	0.427064	0.0882883	1.18501	-0.941364	-1.25587	-0.94271	-0.476707	-0.213905	-0.669761	-0.0758813	-0.535618	-0.708458	-0.610371	0.641917	0.593548	-0.742302	0.895325	-0.519649	-0.138583	-1.16772	1.73248	-1.96451	0.451434	0.75839	0.568854
-0.575521	-1.05543	-0.77532	2.0469	1.68809	-0.389533	-0.356353	0.796882	-0.629664	0.521879	-0.445807	0.122242	-1.34398	-0.196776	-0.950811	0.633539	0.940583	1.517	1.79159	0.357753	0.0926249	1.64811	-0.636564	0.971908	1.7863	0.218884	-0.379567	0.72417	-0.752731	1.16083	0.0933013	0.108415	1.06958	0.413611	0.732347	-1.04133	-0.991684	0.138767	0.50126	-0.286742	-1.45358	-0.635094	-1.40054	0.00219732	0.579804	-0.304113	-0.394557	0.922294	-0.288796	0.705204
-0.0582876	-0.262898	-0.331886	2.1447	0.265094	-1.00942	0.31594	-1.38054	-0.983245	-1.64791	-0.453696	1.19441	-0.00367753	0.333992	-1.0437	0.178571	0.684345	-1.1654	0.154132	-0.910088	1.1705	-0.250878	-0.792817	0.837741	-0.00439334	1.75276	0.19647	0.943258	-0.391864	-0.470702	-0.373245	-1.05902	1.23037	1.50861	-0.00378406	-1.07619	-0.991684	2.09467	0.941647	-0.696438	1.19811	-1.04955	-0.673804	-1.16957	-1.29619	-0.0829181	0.881691	-1.04392	0.392013	0.834234
1.4239	-1.40954	0.133386	-1.05037	0.397746	-0.151485	-0.400729	-0.298059	-0.550105	1.34023	0.421122	-1.15867	-0.850917	-1.34632	-0.690041	0.200053	0.75452	-0.936228	0.579242	-0.477405	-1.44768	0.168489	-1.23049	1.30174	0.239141	1.76183	-0.0812615	2.00043	-1.31751	-1.21087	2.15214	-0.658241	0.111873	-0.379873	-0.652082	0.213779	0.403751	-0.8006	-0.11129	0.755884	-1.47259	2.53828	-0.0487278	0.367178	-0.251272	0.059531	0.509219	0.113931	-0.500745	1.9223
0.172124	-0.600767	-0.772019	-0.0924292	0.536085	-0.953567	-0.0407962	-0.279299	-0.407346	-0.374407	1.05857	-2.04207	-1.46607	-1.35735	-1.0437	0.403428	-0.627091	-2.19474	0.930972	-0.910088	-1.04853	0.241227	-1.28869	0.142969	-0.845804	-0.282871	0.784505	-0.56097	-1.03728	-0.0100935	0.180663	-1.53534	-0.0615478	0.423131	-0.59364	-1.07619	-0.977567	0.599123	1.25044	-1.17621	-0.353534	-1.02329	-1.27401	-1.23307	-1.24335	-0.826401	-0.530722	-0.968532	-0.327356	0.197111
-0.201775	-0.133476	-0.759146	1.33869	0.766054	-1.25184	2.33431	0.372569	0.225125	-0.779316	-0.191362	1.23737	-0.962141	-1.54754	-0.664783	0.499864	-1.11018	-1.54786	1.12134	-0.910088	0.0458459	2.76572	-0.336142	0.937569	-0.812777	1.51731	0.727532	0.706921	-1.07754	-1.05579	2.58597	-1.14417	0.219468	1.76695	0.084548	-1.07619	-0.991684	0.737724	-0.316654	-0.567525	0.709081	0.970193	-1.10019	-0.00189781	-0.885476	-1.06653	1.11459	-1.2878	1.21085	1.04289
-0.145112	-0.587469	-0.823153	1.62428	1.17742	-0.769512	2.07894	0.0668677	-0.738251	-2.7244	0.676276	-0.367222	-1.42263	1.10993	-1.0437	0.917594	0.0052042	-0.803521	-0.761774	-0.665894	-0.069001	2.45671	0.31898	0.680702	-0.707158	0.863369	0.583413	0.562276	-0.971336	-0.0395684	0.84231	0.749584	-0.0207434	0.461565	-0.61187	-0.566181	0.744107	0.12207	0.721504	-0.160637	1.08531	0.602103	-1.14145	-1.17753	-1.45499	-1.69922	-0.913115	-1.23448	0.815641	1.71294
1.75554	-1.76419	-0.136924	1.95303	1.09426	-1.39312	0.000206304	0.154622	-0.738081	-0.192882	0.136644	-0.983651	-1.30105	0.74609	-1.0437	0.662465	1.1715	-1.35772	-0.369431	0.179408	-0.0496345	-0.00170946	0.540273	0.879938	-0.454643	0.704967	1.03411	0.0600834	-0.664545	-0.325087	0.57632	0.03583	0.080328	1.53504	-0.95653	-0.681965	-0.991684	-0.309712	0.254459	-0.926742	-0.597445	0.615548	-1.17771	-0.651589	-0.179449	0.651967	0.0221366	0.652176	-0.721447	0.616985
-0.0742271	-1.55862	-0.882533	0.673047	2.90704	-0.741271	-1.31997	0.435796	-1.12738	0.025944	1.90535	-0.666828	-0.926967	-0.858928	-0.792672	-0.221444	-0.0966778	0.114829	-0.860348	-0.0708265	-0.901155	-1.04552	-0.575036	1.18835	-0.619585	1.12219	0.313019	0.599755	-1.51394	-1.09724	0.343465	1.81152	-0.638614	1.08765	1.38373	0.271234	-0.324747	1.55088	1.80231	0.269158	0.522828	0.452526	-0.276401	-0.417979	-0.864357	-0.632244	-1.22666	-0.572851	-1.76166	1.10743
0.0186167	-0.214393	-0.294258	0.0221801	0.0505395	-0.795655	1.3197	-0.516101	-0.848047	-0.0681047	0.780719	-0.88016	-0.58338	-0.0435109	-0.936099	0.0720973	0.502928	0.0126741	1.52454	-0.910088	-0.456664	-0.361338	0.0661378	0.187233	-0.967826	0.0468943	1.40919	0.074595	1.05307	0.206352	-0.716719	-1.08943	0.695397	0.141442	-0.683039	-0.572224	-0.741435	0.538126	0.882812	-0.770141	0.439214	-0.191643	-1.27318	-0.198796	-1.25331	-1.04779	0.283447	-1.2878	-1.13419	0.572311
-0.413427	-0.788787	-0.826236	-1.23611	0.220223	-0.449811	-0.380474	-0.400474	-1.12738	1.18127	0.210931	-1.32699	0.154117	0.220911	-1.0437	0.715868	-0.536867	0.17237	1.00583	-0.340725	-0.614369	-0.102959	-1.10548	1.9539	-0.408593	1.6095	0.207003	-0.861238	-0.765114	0.161137	-0.525147	0.21984	0.279975	1.40894	-0.0447681	1.21314	-0.633905	1.76499	-1.29607	-1.17621	-1.58334	1.47966	-0.778949	-0.243512	-1.33674	-0.195331	1.88279	-0.961431	-0.0697467	1.14951
0.890644	-0.51176	-0.742425	-0.56626	0.835572	-0.886656	0.206966	2.1638	0.138994	0.505484	-0.413497	-1.31728	-1.25032	1.65549	-1.0437	1.44638	-0.237525	-0.977724	-0.181146	-0.908813	0.711392	-0.288903	-0.649002	0.873944	-1.53198	1.16045	-0.981489	-0.444329	0.0978781	-0.530053	-0.29922	-1.27795	-0.0440468	0.949121	-0.645902	-1.07619	-0.991684	0.0526447	-0.572918	-0.321125	1.40054	0.290695	0.169893	-2.01791	-1.33454	-0.941161	0.936803	0.252861	-0.625379	0.777253
0.373374	-1.69157	-0.823081	-0.227882	0.355541	-1.43167	0.438716	-0.643826	-1.05688	0.122994	-0.195643	-1.39084	-0.354323	0.532483	-1.0437	0.669921	-1.1736	-1.55571	0.721721	-0.871181	-1.25181	1.13246	-0.484116	1.38225	-1.55772	1.964	0.85632	0.695976	-0.791549	-0.708771	-0.133037	-0.262997	1.277	1.5695	0.625847	-1.07619	-0.991684	1.40244	0.54615	-1.17621	-1.0534	-1.00199	-1.2717	0.137622	-1.0318	-0.396458	2.27054	-1.2656	-0.700226	1.48736
0.793028	-2.00535	-0.483342	1.23134	1.28311	-1.1754	0.359466	0.0632945	-0.865196	-2.00898	-0.018065	-1.13525	-1.21512	2.17439	-0.644336	0.971264	0.329449	-0.772524	1.22389	-0.910088	0.845464	0.194043	-0.178442	0.457204	-0.911317	1.33333	4.01553	-0.380551	-1.41314	0.0207718	0.371394	0.116932	1.23341	0.404345	0.63117	-0.94706	-0.987816	1.1476	1.51908	-0.738073	1.45716	-1.5396	-0.305021	-1.1934	-0.911815	0.522475	0.490771	-1.21048	1.69987	1.08239
0.860052	-1.12538	-0.725231	1.76182	1.15521	-0.747733	0.539876	-0.697933	-1.02342	-1.19657	-0.297141	-1.32063	-0.524886	0.980366	-1.0437	0.80757	-0.315829	-1.14685	0.246381	-0.712944	-1.37244	2.38173	-1.89183	1.37532	-0.93989	1.03785	1.01661	-0.0756364	-0.624641	-1.31857	1.96615	-1.52318	0.0604548	0.84714	2.81149	-1.07619	-0.991684	1.01089	0.685041	-1.17621	0.310837	2.16272	-0.876767	-0.436922	-1.50849	-1.26452	0.489312	-0.813656	-0.0873929	1.01137
0.142794	-1.61535	-0.879369	-0.00106302	0.0460982	1.08138	0.247365	-1.3858	-1.12738	-0.849746	-0.197386	-0.970356	0.818437	1.12519	-0.205227	0.525106	-1.08669	-0.358554	-0.107005	-0.910088	0.472714	-0.204878	-0.185436	0.795677	-0.931873	0.334621	1.48934	1.76859	1.20436	-1.33733	0.298562	1.13347	-0.741725	-0.0925845	0.650978	-0.39804	-0.608186	1.25898	-0.269034	-0.828512	0.062716	-0.908971	0.0947838	1.03361	-1.26167	-1.20138	0.749156	-1.2878	1.08385	-0.177873
-0.567449	1.78632	-0.358925	-0.0576084	-0.813206	0.732407	-0.672728	-0.188274	0.293912	0.0531824	0.168791	0.296742	0.325187	-1.65551	-0.493157	-0.0671773	0.954792	-0.204915	-0.743431	-0.603732	-1.01194	-0.98731	-1.26758	0.230658	-0.1815	-0.480231	-0.818336	0.0163427	-0.312841	-1.30439	-0.258469	0.180727	-0.379184	-0.229262	-0.221531	-0.0844014	-0.0341738	-0.31318	-0.86481	0.824282	-0.255812	-0.261709	-0.197194	2.35492	-0.918146	1.20271	0.631678	0.348344	-1.66432	-0.388725
0.428951	-0.374315	-0.886752	0.750603	1.06921	-1.12517	1.41612	-0.350524	-0.560935	-1.51921	-1.38411	-0.916962	-0.235652	-0.2523	-0.730661	0.741044	0.120816	-0.612777	-0.525845	-0.592049	-0.479974	1.17982	-0.553152	1.6432	0.175076	1.92884	3.66896	1.09799	-0.582747	-0.379592	2.16147	-1.4134	0.957221	0.786506	-0.334068	-1.07619	-0.834311	2.1918	2.08594	-0.800293	1.31092	-0.779101	0.979825	0.324631	-1.0481	-1.07942	-1.12458	-0.825289	2.31729	1.56664
0.0677981	-0.0941448	-0.209909	1.46995	0.310015	-1.03219	1.12637	2.03589	0.0411483	-0.198721	-1.25882	-0.695918	-0.366271	1.7085	-0.976672	0.0740568	-0.502402	-0.0439004	0.087501	-0.910088	-0.517461	-0.347416	0.00536015	1.26509	-0.0185783	1.44869	1.75364	-1.14959	-1.90622	1.86017	0.364735	0.0236707	0.546183	0.0523748	-0.545464	-1.07619	-0.350479	2.8389	-1.08971	0.52027	-0.106297	0.0636053	-1.00554	-1.07128	-0.885537	-0.543955	0.387099	0.699913	2.05811	0.261553
-0.733423	-0.74678	-0.843538	0.529351	-1.00807	-1.36325	0.978584	0.240641	-1.12277	-0.717661	0.520204	-1.0705	-1.15138	1.77768	-0.94221	-0.293877	-0.637081	-1.85351	0.408072	-0.867797	-2.0293	0.100938	-1.17627	0.362478	-1.59281	0.443991	-0.85506	-0.216986	-1.78594	-1.21856	-1.6033	0.0909221	-0.123704	-0.432779	-0.137287	-1.07619	-0.946099	1.06135	0.730404	-1.17621	1.40554	-2.05682	-0.0126805	-0.335222	-0.583483	-1.62647	0.171977	-0.58444	-1.08555	0.357139
-0.686882	-0.346557	-0.209139	-0.0555127	1.86472	-1.01351	-0.546715	-0.524456	-0.99241	0.31671	1.11219	1.384	-1.81041	0.72052	-1.0244	-0.387183	1.21648	0.436774	0.231467	-0.452747	-0.537999	0.419617	1.06124	1.33265	-1.57591	1.81326	-0.576605	-0.124239	-1.25717	-1.2901	-0.0714836	-1.70993	-1.05209	0.0378904	0.218592	-1.07619	-0.580817	0.3876	1.04459	-0.836338	-0.0502489	0.270882	-0.915451	-1.76992	-0.676779	-0.243925	0.817472	-0.896644	-0.901024	0.968179
0.0827002	-1.39645	-0.916187	0.0676391	0.494968	-0.744926	2.13719	-0.474775	-0.994639	-0.98554	1.46344	-0.660232	-0.856751	-1.07828	-0.940751	0.495501	0.684221	-0.736345	-0.539365	-0.910088	0.784841	1.06366	-1.33879	1.6743	-0.937322	1.67609	-0.249852	0.193735	-0.812295	-0.0967697	1.3418	1.04637	0.619788	1.31316	1.7106	-0.424052	-0.991683	-0.377688	-0.304101	-0.895374	-0.841072	-0.471926	-1.95355	0.239892	-1.80108	-0.697462	0.124608	-0.957949	0.649319	0.30786
-0.38962	-0.97572	-0.743984	1.18965	0.0353322	-0.682612	-0.0431062	-1.37844	-0.948098	-0.569424	0.46776	-0.784062	-1.45118	-1.10218	-1.0437	0.998776	-0.552815	-1.06667	0.364746	-0.890447	-0.800984	2.02925	-0.143739	1.09663	0.864729	0.627297	2.22826	-0.801218	-1.25612	-0.497502	0.713399	-1.14719	0.100759	0.641591	0.421091	-1.07619	-0.991684	0.427053	1.06754	-1.02851	-0.679881	-0.18761	0.139784	-0.809478	-1.44198	-0.312554	0.676658	-0.828956	-0.990928	1.22957
0.0953264	0.131818	-0.8338	1.31974	0.478334	-0.197649	0.827858	-1.18877	-1.12432	-0.293288	-0.677461	-0.145388	-0.66903	-0.556267	-1.03532	0.763519	0.347842	-0.954964	0.504746	-0.910088	2.18855	1.08215	-0.692348	1.59085	-0.124843	1.76774	1.93892	-0.518672	-0.978208	-1.24937	0.973287	-1.09526	-0.740021	0.817024	0.908034	-1.07619	-0.717416	-0.246209	-0.0670571	-1.05338	1.57628	-0.33423	-1.05658	-0.913479	-1.05287	-1.61337	-0.477784	-0.804834	0.142634	1.04744
1.71187	-0.548551	-0.339556	0.41407	0.00337458	-0.977609	-1.72037	-1.25383	-0.353097	-0.00333858	0.116474	-0.191371	-0.353776	-0.776433	-0.966691	0.79939	-0.351735	-0.264827	-0.194831	-0.910088	-0.886176	-1.03231	-1.35615	1.72141	-1.40149	1.15199	0.273332	-0.950172	-0.633134	-0.740561	-0.206968	0.185672	1.33508	-0.732337	0.211624	-0.14447	-0.204128	-0.371088	-0.678422	0.751505	0.255217	-0.447913	-0.990488	0.037695	-1.53992	-1.5086	-1.1286	-0.806107	0.344301	1.00099
0.297168	0.0478647	-0.658638	1.32628	0.449268	-1.72106	-0.422203	-1.18086	-1.12738	0.0210425	-0.832552	-1.2417	-1.0541	0.825063	-1.0437	-0.00270605	0.676745	0.36971	1.13036	-0.886037	0.0621874	1.46587	0.409905	1.57905	-0.657845	1.91577	0.892554	-1.23103	-1.64537	0.0505965	1.14045	-0.505161	1.11272	0.899065	0.643276	-1.07619	-0.986185	0.98893	0.407084	-0.027614	2.3882	-1.17039	0.11475	-0.492825	-1.44418	-0.568646	-0.231516	-1.27475	-0.113833	2.04898
-0.634403	2.41553	-0.278302	2.78797	0.59655	-0.325252	1.76804	0.942843	-0.0303414	-0.526571	0.814534	-0.214363	0.45324	0.144786	-0.664299	0.23912	-0.0697496	-1.12093	-0.598957	-0.893	-0.963688	-0.187315	-0.214917	0.675336	-0.384995	1.83107	0.541787	1.1406	-1.58696	-0.666494	-0.107278	-1.05174	-0.27078	0.387033	-0.0821317	-0.60659	0.119943	2.50737	0.298117	-0.270273	-0.680158	-1.10509	-0.957934	-0.856157	0.130117	-1.69368	1.1265	-1.13351	0.354762	0.799006
-0.112449	-0.231654	-0.0204659	0.639055	1.27532	-0.700518	-0.871023	-1.06443	-0.359797	0.398944	0.638845	-0.2981	0.0846296	1.40964	-0.378683	-0.159677	-0.838074	-1.40053	0.43374	0.484981	-0.239864	2.28708	-0.582055	0.42316	-0.486251	0.573145	-0.296052	-0.766246	-0.134692	0.0322095	0.541557	0.239257	-0.298989	0.882855	-0.618498	-0.385505	-0.575371	1.72035	-0.130496	-0.647564	-1.52093	-0.187344	-0.371739	3.57617	-0.128637	0.961777	0.542011	-0.568233	-0.134891	-0.368528
0.522911	-0.880497	-0.916187	0.93979	0.60707	-1.05368	1.68825	-0.678805	-1.12738	0.110108	0.501899	-1.07698	-1.05805	2.17757	-0.427086	1.48275	-0.144182	0.189769	0.699171	-0.910088	-2.12884	0.978335	0.126991	1.00731	-0.117266	1.93424	2.09005	0.251911	-0.592277	-0.946859	0.28402	-0.108408	-0.793899	0.804149	2.12985	-1.07619	-0.991684	2.12895	0.549625	-1.17621	-0.0900712	-0.867572	-1.21981	0.400026	-1.80854	0.224529	2.2751	-1.2878	1.54771	1.47478
-0.0951028	-1.44393	-0.735102	2.40233	0.51061	0.38856	1.33598	-0.586121	-0.71825	-0.653468	-0.744169	0.974727	-0.463979	-1.07246	0.00847621	0.433642	0.273569	-0.964669	0.458886	-0.471204	-0.87811	0.484074	-1.01327	0.726637	0.712067	-0.060185	0.374358	2.8239	0.574815	-0.330983	-0.513278	-1.08464	0.000355244	-0.110894	2.03821	-0.298577	-0.192418	1.17704	0.0414214	-0.58908	0.624789	0.918202	-2.09761	-0.869946	-0.938871	-1.38595	-0.88348	-0.0717081	1.74926	-0.421059
0.0703893	-1.42949	-0.916187	0.403042	1.01993	-1.40259	3.12141	-1.3858	-0.612611	0.157078	1.38771	-1.35043	1.6164	0.196254	-0.552907	0.0977169	1.40364	-0.334677	0.483369	0.0243693	-0.771848	-0.237857	-0.363893	0.759794	-0.502196	0.872964	0.936428	0.343911	0.297829	-1.69219	-0.0118572	0.722906	0.710594	0.283894	0.183487	-1.07619	-0.991684	1.63139	-0.231046	-1.17621	-0.346012	-0.935539	-0.313629	-1.73392	-1.74455	0.497953	-0.46285	-0.0918641	-0.132955	0.235005
[truncated: 11,293 more rows]
[truncated: 14 more columns]
