# Supplementary material for: Hyb4mC: a hybrid DNA2vec-based model for DNA N4-methylcytosine sites prediction
Source: BMC Bioinformatics. 2022 Jun 29;23:258. doi: 10.1186/s12859-022-04789-6 (PMC9241225; doi:10.1186/s12859-022-04789-6)
Supplement: Supplementary file 3 — Additional file 3: An example of the matrix output by the Sitecaps layer. [file 12859_2022_4789_MOESM3_ESM.xlsx]

## Sheet: Sheet1
-2.15318	-0.820706	0.903729	1.71574	1.55871	-0.0270751	-0.804669	1.68432	-1.46349	-0.249893	-0.317064	2.51226	2.96999	-0.187746	1.04117	-0.374424	0.525957	-1.30342	0.807973	0.229469	-1.18289	0.223396	-1.22766	-0.892035	0.628343	-0.302896	-1.72538	-0.823096	0.515874	-0.184515	-0.164866	1.14599
-0.387317	-0.301204	0.249375	0.961587	1.52269	1.75042	-0.693493	-1.06238	-0.271331	-1.00625	-0.315153	-0.311382	-1.04816	1.2478	-0.110647	-0.475462	-1.07676	-0.583674	1.11621	-0.0919084	-1.11744	0.0820906	0.93845	-1.31691	2.61382	-1.67595	0.545009	0.596106	-0.677129	0.547014	-0.0435215	-1.09795
-0.10523	1.53127	0.731903	-0.385088	0.180777	-0.738475	-0.597211	0.019877	0.0765137	-0.544021	-0.905147	-1.3159	0.183029	0.0367917	-1.30842	0.0331346	-1.66757	-1.83024	-0.925559	1.20533	-0.267842	0.558471	-1.02173	-0.198719	0.20903	1.40882	0.375656	1.35424	-0.036823	0.110003	-1.32516	-0.571851
-0.36205	-1.54157	-2.03337	0.773498	1.31308	1.29277	-3.64532	-1.21701	-1.7859	3.41768	-0.104075	1.19669	1.94745	-0.207185	0.720514	-2.0644	1.31941	0.703998	0.552897	1.52833	0.98764	0.544858	1.23864	-0.421639	1.53258	0.204885	-0.0272976	-0.269607	-0.84753	-1.13838	0.457067	-0.539023
-0.32684	1.79296	1.07	-0.0449979	-1.42219	-0.0882605	-1.56646	-0.548811	-0.449202	0.375302	-1.19176	-0.319268	1.72854	0.350523	1.71986	-0.481253	0.165319	-1.95351	-0.781298	1.84897	-1.32102	0.886723	-0.171812	-1.20489	0.136045	2.96628	1.3487	-0.353134	-0.949737	1.76962	-0.200887	0.110627
-1.00024	0.0823219	1.88462	1.30261	0.756103	-1.28766	-0.867821	0.00798616	-1.13077	2.35451	-1.16564	-1.11617	1.17203	1.38655	0.603917	-1.15438	0.443679	0.84035	1.23949	1.76262	-2.22063	0.795104	0.429259	0.224898	0.357936	0.0419876	1.36171	-0.275742	-0.741354	0.987204	1.03931	-0.18019
-0.247405	-0.71943	-0.0344259	-0.566866	0.804563	-0.0264793	-0.551275	0.41738	-0.769725	0.58319	-0.449102	0.892648	1.14047	-0.188658	0.874483	-0.633704	2.60162	1.13263	0.580553	1.33129	0.950377	-0.513843	-0.210831	1.07278	0.355814	0.17544	-1.26423	0.148771	-0.190239	0.0802623	2.56383	0.921826
0.209247	0.12926	-0.882524	0.907673	-1.32083	-0.422102	-0.672918	-0.636265	0.850853	0.845561	-0.585376	-0.210981	-1.40131	-0.258471	0.722627	0.753117	0.617634	2.42255	0.510724	2.32344	-0.963775	-0.699986	-0.1884	-0.735575	-1.37472	0.358211	0.505855	0.882586	0.765177	-0.872824	0.985292	-1.9995
1.10695	2.60684	-0.291978	2.12365	1.01918	1.26414	0.826735	0.932652	1.05124	1.2324	0.819139	1.93492	-0.549899	0.189444	0.265973	0.703128	0.0804285	0.820646	1.94083	0.213507	0.448182	0.625836	1.53519	-1.23122	0.61982	-0.814512	-0.250576	-0.661266	-0.332692	-0.961285	-0.167238	-2.08521
-0.329563	-0.436873	2.47926	1.20815	-0.999836	-0.73439	-2.66002	-1.27373	-2.85061	1.79801	-1.50176	-0.859365	2.88523	-0.655148	0.960924	-1.03327	0.988252	2.28004	1.29786	2.06252	-1.69191	1.57449	-0.336023	-1.07332	1.01549	2.6699	-1.02901	-2.04524	-0.532983	-0.378784	-0.980761	1.45017
0.0699121	-0.186193	1.57766	-0.102043	0.214566	-0.800091	-0.507956	0.246579	-1.22172	0.538548	1.36601	0.135049	1.60191	-1.95892	2.08441	0.382096	1.62699	-0.879012	2.29659	2.74713	-0.498458	0.163065	-0.925723	1.9092	-0.777795	-0.70319	-0.342186	-2.45097	1.00606	-0.452639	1.84733	1.66132
-0.85885	0.329573	-1.08001	1.41767	0.745689	0.506851	0.1708	-0.459619	-0.110678	-1.6241	0.975594	0.225357	0.151409	0.586018	-0.0771818	-0.288801	-1.85228	0.227083	-0.603504	1.45653	-3.15778	-0.0296779	0.44897	0.282491	-0.18641	1.10958	-0.241143	-0.0653386	-0.624222	-1.59875	-0.823089	0.888063
0.665113	-0.535921	1.13609	2.22171	0.692911	0.00317078	-0.77881	0.871382	0.460019	0.821854	-0.985297	-0.410354	0.889526	0.220036	1.20068	0.916406	0.0674097	1.90148	1.37848	1.22625	0.14502	-0.823982	0.441019	0.264131	-0.368772	-0.344831	-0.290544	0.333864	0.321368	-1.04921	1.95773	-1.91672
0.787359	0.772257	1.05057	1.06017	-0.943127	2.04344	1.73559	1.03825	1.53616	-0.137122	-0.249881	1.08107	-1.0619	0.108885	0.960868	0.596387	0.0511777	1.50965	2.34132	0.431425	0.887661	-1.85154	2.46004	-0.334618	2.49641	-0.7854	-0.899733	0.076376	-0.625099	-1.32496	1.28258	-1.20272
-1.30473	-0.522968	-0.471972	0.15098	0.350459	-0.571765	-0.888372	1.21682	-1.04018	0.412533	-1.9901	0.781551	1.05152	0.839665	0.769633	0.377577	-1.67674	-0.560758	-1.0677	1.89469	-0.725137	0.915532	-1.84258	-0.500171	1.33088	-0.566507	-1.67195	-0.574302	-0.973878	-0.888403	0.589305	-0.583567
-0.308395	0.592412	-1.51889	-1.51845	1.32157	-0.541683	-1.30826	-1.08391	-0.990549	0.851267	1.03748	1.76744	-0.309912	1.1297	1.64025	-2.06918	-0.112806	-0.729405	2.27959	1.07104	0.56975	-0.520481	1.62948	-0.601831	3.02153	-1.06052	-0.219227	3.28862	-2.44432	-1.09999	2.22359	-1.54899
1.95868	1.07569	0.94698	-0.177797	-1.11503	0.670022	-0.56708	0.492179	-0.951928	-1.41515	-1.45388	-0.28878	2.59069	0.750478	-0.675504	0.313607	-0.00898894	-3.38092	-0.00729537	2.54646	0.317906	-1.18102	1.13672	-2.25395	0.260875	0.372835	-0.298456	0.97454	-0.974955	1.98316	0.254802	-0.243575
0.651106	-0.511027	2.43056	0.715568	-2.06785	1.027	-0.35803	0.941006	1.12084	-1.69659	-2.82017	-1.08185	-0.272937	-0.927867	-2.24747	0.379307	0.48609	-1.05351	0.700375	1.1934	2.08342	1.13486	0.985702	0.0958998	-0.270912	1.14028	-0.763406	-2.89014	-1.3819	1.40388	-0.266646	0.373286
-0.837144	-0.859516	2.61338	-0.338713	1.94074	-0.0479637	-2.57088	-0.14844	-1.17405	1.84896	0.917626	-0.222384	-0.202815	-0.0762541	0.817064	0.915534	0.294128	0.926357	0.0774416	1.77652	-1.46118	-0.653582	0.608897	-0.49884	2.20429	0.81746	-1.689	-0.954808	-0.428888	-0.414962	-0.0894798	-0.693969
0.751431	1.55739	0.0851561	0.147611	0.203499	-0.520403	1.32374	-1.02378	1.64716	-1.57335	0.799094	-0.118292	-0.467704	-0.711559	-0.549082	-0.656001	1.10077	0.878677	0.362121	-0.587002	-0.959286	1.57222	0.442983	1.44385	-2.56798	0.322787	-0.11191	-0.752417	0.224074	1.68066	0.231614	0.0137437
2.45013	-0.599223	-1.07432	-0.356802	-1.98408	-2.23317	-2.95977	-0.577204	-1.35686	1.03147	0.390988	0.0837142	-0.462987	-0.196885	-0.472316	0.197235	0.285115	-0.617426	-0.275029	0.297562	1.54013	-0.957278	1.35452	-0.0507622	0.779615	-0.634094	-0.398803	0.924728	1.69276	0.544459	0.841978	0.386636
-0.577217	0.747253	3.46433	1.10595	-1.48958	-0.41044	0.814361	1.95644	0.626875	0.0666529	-1.52149	0.447926	2.80411	-0.420118	0.889361	1.36754	1.56534	-0.501066	0.592365	0.959335	0.703245	-0.515217	0.315819	1.01297	-1.05984	0.781699	0.422658	-1.11613	3.10955	-0.350687	0.551927	-0.332847
-0.0450852	0.081912	1.00644	-0.345093	1.62238	-1.51864	1.576	0.510097	0.694928	-1.65804	-1.00809	-1.15322	-1.24624	-0.0972919	0.877145	0.965696	-0.457049	0.714197	-0.583178	-0.233932	-0.928957	-0.316902	-0.127619	1.33487	-0.947408	1.21771	0.13799	-0.370156	-0.75683	-0.958059	1.43823	-2.58079
-0.256297	0.813951	0.949609	-1.00237	-0.481824	0.684772	0.313859	0.46479	-2.00683	0.0574372	0.168763	1.16433	1.25295	-0.511855	-0.580178	-0.0826992	-0.766885	-1.61815	0.293465	1.0664	1.2094	1.39509	-1.34925	-0.37562	-1.1133	1.59854	0.59075	-0.148483	-2.03076	1.84288	0.345648	1.20904
0.618303	-1.92105	0.564475	-0.419033	0.137709	0.415567	0.698367	-1.56677	0.27993	-0.892707	-4.12781	0.43145	1.85596	-1.02725	1.12525	-0.773093	-0.123477	0.209975	0.259661	2.44944	-0.885971	-0.460388	0.280035	1.92199	-0.0893545	0.197982	-0.492952	-1.13292	-0.771094	-0.996966	0.251108	0.187441
-0.353034	-2.63926	0.131262	-1.07296	1.05228	0.0531216	-1.79221	0.475361	-1.18963	1.21466	0.159897	-1.13059	1.0963	-1.44758	0.405677	-1.2619	1.64104	-1.10879	0.679227	0.908159	-1.30922	3.60549	0.23056	1.00861	-0.624011	2.01291	-0.548343	-1.54771	-0.1585	2.6473	1.08884	0.978141
2.04759	0.560283	0.552525	0.442517	-0.515936	-0.0579809	-0.80972	-0.0714683	0.0752233	-0.637032	1.45885	-1.36687	0.516382	1.06757	2.32069	-1.85356	0.548474	1.20243	1.54762	-1.05577	-1.43338	0.121358	-0.0769104	-0.177347	3.00276	1.77282	0.902796	-0.584524	1.46277	1.50059	0.381625	0.347122
-0.17274	-1.66055	-0.270515	-1.33679	-0.563437	-2.14566	-2.11448	-1.73256	-1.16831	-0.641464	-0.694982	-0.35324	2.29573	-1.44147	1.14223	-0.986658	0.511699	-0.962139	0.542151	2.74725	-0.754419	-1.74978	-2.58812	0.975285	-0.27056	1.25878	-1.00403	0.582236	0.777517	-0.252663	1.24265	0.0437229
1.11452	1.86018	0.790124	-0.374486	0.193411	-1.10131	0.81005	1.43469	-0.654119	1.40365	-0.938314	-1.35738	0.996863	0.74168	1.16695	0.695394	-0.440106	0.86771	0.846461	0.664977	0.328476	-1.25633	1.40725	-0.097539	-0.111069	-1.21048	-1.404	0.692009	0.898795	-0.862262	-0.512661	-0.509515
1.37504	-1.31265	2.59103	0.552446	1.02691	-1.17342	0.23574	0.064805	-1.73702	1.12301	-3.35482	2.03946	2.53491	-1.13311	-0.722743	-1.56206	0.434776	1.49548	1.29111	0.647884	0.189491	-2.52585	-2.05784	0.682176	-1.57415	0.369711	-1.41832	-1.34141	1.20315	-2.56423	1.15692	-0.622411
-2.5395	-1.58995	1.09207	1.59507	0.495569	-1.01101	-0.8972	1.52107	-1.16986	1.11858	-1.21406	0.674042	4.51505	-1.12452	2.52634	-0.0126296	0.28284	0.73915	2.61244	1.59245	-1.57529	0.479512	-1.61926	-0.504193	0.212797	0.997848	-1.24743	-1.75506	0.417967	-1.13481	0.282368	0.906523
-1.91198	-2.04096	1.17256	0.874922	2.70253	2.49496	-1.96495	0.343907	-2.40113	1.39931	-1.00852	2.25998	2.39832	1.50347	3.16804	-2.97158	0.397105	-2.63041	0.825302	-0.461394	-0.534072	-0.0720757	0.187192	-0.667267	3.23572	1.9103	1.16553	-1.70209	1.66425	1.46145	-2.55898	2.56123
0.0110967	0.189444	0.479078	0.897036	-1.17359	-1.83597	-0.314384	-0.0358502	0.280883	-0.491812	-0.198678	-0.122996	0.35263	1.45945	0.942238	0.724952	0.474389	-0.460342	0.0258795	2.61059	1.11408	-0.873466	0.793007	0.315537	1.54211	0.0247798	-0.881766	0.427069	0.724565	-0.4356	1.12425	1.86092
-2.22495	0.374316	-0.93283	-0.77631	0.102965	0.837299	-0.439755	0.449311	-1.56201	2.68248	-0.058355	1.11402	0.517435	0.788728	1.13358	-1.52941	1.26778	1.92518	1.96128	-1.13249	1.3672	1.52172	-0.0230417	-0.616435	0.852333	1.23635	1.25671	-0.905739	-1.46542	-1.21802	-0.104951	-0.543847
-0.259907	0.862496	-0.958082	0.280683	0.0274107	-0.595835	-0.208935	-0.0575652	-0.0806419	-2.38209	-0.568242	0.0772551	0.810438	-1.0796	1.34603	-0.641804	-0.232162	-0.0261063	1.60723	0.558497	-0.481881	-1.70938	-0.89166	-1.50763	0.185947	-0.428838	-1.23161	-0.121275	0.633161	-1.42764	0.172007	0.365884
-2.79454	-1.46341	-1.91025	-0.550255	1.12122	-0.622395	-2.10303	-1.63122	-2.03606	1.60873	0.0965176	1.42694	0.988478	0.236854	0.801559	-1.30602	-1.33659	0.500126	1.41684	-0.351314	0.608068	0.0678573	-0.386146	1.46275	1.66555	0.40689	-0.500633	-0.732213	-1.14194	-2.55349	-0.705794	1.66005
-1.7409	-0.583195	1.34542	0.319365	0.46309	-1.78672	-0.336492	0.873461	-1.18277	-0.0250711	1.9297	-1.59131	1.71937	-1.17596	1.44974	-0.531162	1.38962	0.942767	1.59641	0.388307	-2.00304	-0.187066	-0.902956	0.596513	0.854598	-1.07233	-0.480281	-2.10816	0.337389	1.21586	0.610022	0.979951
-0.513757	0.881245	0.861107	0.636326	0.028147	0.953664	1.06141	-0.439897	-0.282466	1.52873	-0.229415	0.612566	-0.861972	-0.154652	-0.685419	0.240899	-1.5013	0.650136	1.78257	1.56764	0.328141	0.795784	-1.77169	-1.21576	0.174283	0.471529	-1.42279	1.16662	0.149608	-0.726618	0.581104	-1.91772
0.39927	0.427931	-0.640733	0.935065	0.839045	-0.808388	-1.15948	2.4607	1.10219	-0.498418	-0.200619	0.833159	0.9327	0.940708	-0.471465	1.89344	-0.460015	-2.14897	-0.779308	0.298261	0.178192	-0.516872	0.975367	0.020845	-0.896942	-1.8597	0.989883	-0.110737	0.578221	-0.0342352	0.516493	-0.136956
-1.60456	-1.00285	-1.22251	1.01985	0.846177	0.215788	-0.464897	0.806386	0.335358	-0.384205	0.576062	1.66119	1.82491	-0.374853	-0.698904	-2.4462	0.728108	2.12494	2.13841	-0.403142	-2.60221	0.988538	-0.183228	-0.0409712	-0.145828	-0.0174309	-0.353283	-0.798857	0.313766	0.116414	-0.0340677	0.0347688
0.125147	-0.535862	0.942507	-1.54293	1.20149	-1.45841	0.153982	-0.0887662	-0.706587	1.40532	1.31744	0.796358	2.25298	0.911921	2.6102	-0.369287	-0.248008	1.12013	2.07963	1.57388	1.98859	-2.51184	-0.566485	1.94309	0.992161	-0.0295842	-0.140309	0.598553	0.226848	-1.3593	0.988206	-1.02278
-1.33524	-0.312444	-0.0999614	0.862816	0.941208	0.437541	-0.857721	1.02336	-2.64212	0.61931	1.28936	0.253068	1.7225	-0.951091	0.323707	-0.35924	-0.681718	-1.06759	1.32067	0.343617	0.178321	0.276003	-1.19325	-0.288616	-0.358954	-0.0798536	-0.46113	-1.89313	-0.482106	-0.850512	-0.889467	1.92186
-0.440005	-3.43826	1.14726	0.274214	-0.405832	-0.216823	-0.784495	-0.68296	-2.94118	1.65122	-0.652262	0.378728	3.433	-1.02544	0.863426	-0.411208	1.10174	-1.47363	-1.08235	3.14568	-0.591699	-0.58923	-2.34636	-0.844913	-1.12482	2.18548	-2.89925	0.18838	-0.698302	-0.350941	1.03201	-0.281973
0.796344	-0.8669	1.83088	-0.353839	-1.49114	1.68695	-0.763534	-1.04233	-0.752797	1.26778	-2.49384	0.770134	0.921267	-1.34932	-0.743682	-0.565564	0.956369	1.03015	1.09866	0.236336	2.56512	1.55873	0.853652	0.172627	1.09745	0.730271	-0.402041	0.544601	0.615784	-1.07966	-1.54377	0.656431
-1.23945	1.10743	-0.477569	-0.328407	0.943741	-0.362099	-2.82929	-0.98938	-0.211659	0.861422	-0.21399	0.658398	1.14576	0.219371	1.10679	-0.0321689	-2.39593	-2.7191	0.714076	1.78898	-0.195259	2.4116	-2.46202	-0.0767829	0.734264	0.483352	0.233031	0.485262	-1.16993	1.38774	-0.996808	0.562364
0.303775	-0.81747	-0.21638	-0.241425	1.91254	1.16936	-0.369727	2.75538	-2.20361	0.872027	-1.21511	1.92003	2.34639	0.342972	1.75691	0.125485	-2.77535	-1.98099	2.38958	0.406833	0.931117	-1.44252	0.235404	0.0977122	0.0761003	-1.35961	-1.0985	-1.08506	-0.643015	-0.27445	1.54415	1.13757
-0.00274817	-1.2374	-1.01449	0.223822	-0.286188	0.584666	-0.511197	0.713275	-1.17934	-0.0299698	-1.69447	-0.962988	2.20597	-0.26469	1.33588	-0.0372773	0.186021	-1.51052	0.598555	0.606663	-0.544774	0.616088	-0.978718	0.498114	0.226948	2.11132	0.809338	-3.6784	0.073833	-0.796382	0.690579	1.4524
-1.25789	0.53019	-1.5355	-0.443485	0.0225432	-1.02277	-2.1783	-0.957354	-0.900555	-0.122322	-1.04609	1.3836	0.742377	-1.25922	0.0277207	-0.478017	-2.89688	-0.977741	1.37673	0.0653557	-0.0862268	-0.200749	-0.469063	-0.251587	1.50672	-1.96473	-1.18892	1.46934	-0.357905	-0.415307	-0.327882	2.00532
0.421878	-0.617029	1.10931	1.19617	-0.533337	-1.24206	-0.677099	-0.467063	-0.855643	0.98494	0.0836197	-0.528185	2.15052	0.885644	1.75116	-0.89943	0.950044	-1.25036	1.2513	1.71895	-0.562181	-0.66244	-0.161291	1.43371	0.806924	1.27338	0.766019	0.358634	0.0355512	0.899735	0.409231	0.0491004
-1.05551	-0.564005	1.30062	0.431204	1.03829	0.841892	0.579959	-0.235388	-0.941326	0.214765	-0.328742	0.390719	3.14066	-0.553172	1.25371	-2.90507	0.638702	0.126212	1.97118	1.09112	-0.670506	0.829507	-2.04119	-0.417124	-0.933844	-0.482187	0.601671	-1.67354	1.05506	-1.29844	0.890605	0.238019
-1.03207	-0.0049163	1.58432	-0.340654	1.65303	0.416258	-0.733603	2.04597	-1.56902	-0.0709801	0.00432257	0.82932	0.896462	0.964935	-0.147112	0.620121	-0.340299	-0.0883474	0.930772	-1.04885	-0.0575837	1.34208	0.290673	-0.335548	1.38018	0.533183	-0.743469	0.0412699	1.23724	1.98795	-1.2665	3.69044
0.0453306	-0.87812	-2.42758	1.39156	-2.01175	-1.01301	-2.6488	0.878069	-1.43448	-0.0866423	0.00214557	-1.27663	0.646585	1.71301	1.07074	-1.26029	1.06912	0.0767892	-2.10368	2.8836	0.288998	0.881784	-0.922981	-1.04496	0.193374	0.176799	0.639865	-0.769215	1.33373	1.58905	0.057745	0.145895
-0.375621	-0.443465	1.35481	-0.315854	-0.118237	-1.2488	-0.0825357	1.90054	-1.88519	-0.273331	-0.196244	-1.52225	1.72057	0.328188	2.43424	0.423902	-1.36553	0.0901341	1.33571	-1.03862	1.76287	-2.71827	-0.326928	-0.110247	1.93051	-1.15149	0.198458	-2.34093	1.13159	-3.14901	1.08011	-0.915223
-0.251997	-1.6638	1.69261	-0.968932	0.599322	-0.125455	0.536934	2.05436	-1.08396	0.421451	-0.681852	0.428959	0.452548	0.432982	0.0108611	-0.536101	0.251321	1.04427	1.63771	0.772705	1.93971	-1.57621	-1.47408	0.414671	1.21131	0.877381	0.459007	-1.45266	1.48444	-0.559354	0.0486084	-0.0583212
-1.08117	-0.296391	-0.555136	-0.227274	0.0386667	0.5744	-0.596057	1.4339	-0.395785	1.19587	0.432704	-1.09046	-0.525118	0.156963	-1.6568	-1.77649	2.40832	-0.483046	-1.29141	-1.95245	-0.227141	0.175208	0.772583	-1.13184	0.0205237	0.453153	1.81116	1.72379	2.20481	0.127069	-1.61657	0.0453372
-0.541956	-0.745414	3.2693	-0.821999	2.46336	-1.10164	1.04366	-0.0904824	-0.640827	1.7992	-2.07248	0.693615	0.303871	-0.481296	2.46132	-0.808173	-1.14413	1.18602	2.66388	-0.00839773	-0.508179	-0.128399	-0.651282	1.29285	1.71763	1.10651	-1.90861	-0.718676	-0.360412	-0.453606	1.38468	0.228271
0.489607	0.33797	2.74586	2.90551	-1.88624	-0.836485	1.57661	-0.731224	0.886391	-0.192288	0.00952096	-0.479359	0.0943861	2.42758	-0.235331	0.0618476	-0.782601	0.914717	-0.699229	1.01401	-0.448821	-0.476517	1.13248	-0.607957	0.263778	-0.897254	1.69641	1.10434	0.00455188	0.377478	1.09762	-1.91002
1.5448	0.348986	1.23593	2.28635	-0.907552	-0.29782	0.155411	0.814534	0.366401	0.872968	-1.48161	0.0576793	1.75912	0.220636	-2.10317	0.0449391	0.949558	1.09361	-0.876437	0.766906	-2.71154	1.89328	1.65559	-0.791874	-2.31048	0.0365868	1.20667	0.443682	0.0486732	2.54544	0.521787	-0.499331
-0.771458	-0.427707	2.67391	-0.39931	2.25792	-1.32631	0.845784	0.762217	-1.72777	0.827725	-1.25863	-0.104514	1.34262	-0.119158	2.99139	0.771025	-1.98245	1.05647	-0.285664	-0.292238	-0.206777	-0.109239	-1.93836	-0.0399793	1.32729	0.608067	-2.44249	-1.90791	0.835488	-0.4025	0.370767	-0.0164173
-0.0784238	0.218296	-0.765513	0.429551	-1.08513	-0.215658	-0.239919	-0.409189	-0.408444	-0.977548	0.342238	0.113975	0.429563	-0.664575	0.590772	-0.657698	-0.575339	-0.932151	1.38984	0.602962	0.287384	-1.11357	1.3119	0.0132157	-1.30095	1.19156	0.87323	-0.169183	-0.362855	-1.11085	1.20742	0.563236
-2.23784	-1.44189	0.232639	-0.18646	1.13489	0.403755	-2.10427	0.607132	-1.2205	3.3134	0.228562	1.17181	0.975381	-0.259775	-0.405497	-0.663778	1.23504	-0.535932	2.1787	-0.322748	1.74205	0.25355	-0.16109	0.050721	1.42599	-1.03549	-0.879492	-0.362509	-0.342613	-0.801468	0.625997	1.82456
0.0790623	-0.767925	1.2186	0.138976	-0.383676	-1.44304	-0.961381	-1.36413	-0.336555	0.684056	-0.136625	-0.0780982	1.29834	-0.701213	1.42612	0.504338	-0.253008	0.742574	1.13381	1.93404	-1.06458	0.330909	-1.62385	-0.106436	0.37552	1.06921	-0.548729	-0.399531	-0.710599	0.795739	0.675194	0.447483
2.63173	1.88639	1.93772	1.40864	0.25567	0.321763	1.39673	1.88999	-0.185485	1.01743	-1.33267	-0.33968	0.165358	1.56253	0.518166	0.325714	-0.856957	-0.61516	-0.935302	-2.15803	0.407456	1.0284	1.13666	-0.854914	0.675819	-0.938435	1.22289	-1.02558	1.11037	-0.00272603	0.509648	-0.650076
-1.42576	0.130116	0.424428	0.991666	-0.184126	-0.235312	-0.42478	0.7394	-1.27983	-0.181203	-0.973536	0.761065	3.22298	-1.07883	1.08018	-1.03956	-1.89754	-0.284512	2.02926	-0.00732161	-1.22898	1.49873	-1.55406	0.151636	-0.664473	0.336325	-1.16986	-1.89733	0.752039	-1.38314	-0.334642	1.59513
-1.09739	-0.354443	-0.140699	1.07497	-0.223371	-1.25739	-1.00224	0.014717	-2.13543	0.518107	0.532452	-0.546516	0.768158	0.234373	-0.305306	-1.63642	-0.726785	-1.27475	-0.375226	-0.766814	-0.579422	-1.68669	0.346298	-1.21739	0.868869	-0.278849	-0.921931	-0.122299	0.329726	-0.369186	0.595261	1.15138
-0.89983	0.319265	-0.525184	1.5582	-0.337696	0.232905	-1.42392	0.0335325	-0.523463	1.57983	-0.175912	1.10813	1.91939	1.0526	1.27827	-0.961733	1.34431	-0.0190633	0.189167	0.242454	-0.472707	0.156237	0.449568	-1.73593	0.236488	0.707882	1.13121	1.71316	0.957932	0.944615	-0.861149	-1.00834
-0.303945	-0.64718	0.412548	0.00876884	0.347211	-0.491609	-0.241484	-1.6611	-2.0696	0.765035	0.47436	-0.351054	2.1121	-0.338503	1.37915	-1.06262	-2.29138	0.391681	-0.46263	0.729708	-1.232	0.467294	-3.28286	0.309468	0.438379	1.92059	-1.22749	-3.10682	-0.983833	0.208214	-1.33701	1.29243
-1.32674	0.508112	0.874533	-1.90778	0.842289	-0.260266	-1.36415	-0.32663	-1.77563	2.21779	0.126002	-0.899724	0.125792	-0.224619	0.86898	-0.686058	0.608852	0.652323	1.31415	0.0816276	-0.792605	-0.520192	-0.673187	0.603074	2.19827	2.30584	0.478044	-2.05894	-0.417223	0.992884	-0.385358	1.17456
-0.650868	-0.821442	2.4577	0.497737	-0.974653	-2.88687	-2.4022	0.356064	-0.400871	1.21718	-2.35839	-2.08296	1.98864	-0.194665	1.09505	-0.47852	-0.558118	0.958533	0.699746	3.34681	-2.53513	-1.19639	-2.43341	0.0145413	-1.42349	2.80921	1.26743	-1.13853	0.69704	-0.383482	-0.129504	-1.43394
-1.70868	-0.695858	-0.946989	0.118514	0.826812	0.632114	-1.62543	-0.352795	-1.54198	1.89731	0.626191	1.08591	1.43794	0.809029	0.913994	-0.552591	0.321314	-1.74475	-1.80534	-0.710288	-0.414998	0.703409	0.625544	-0.568107	1.30664	1.49864	1.45623	-1.10643	2.12382	-2.16721	-0.838443	0.0177149
-0.139145	-1.49716	1.43343	0.278249	-1.08583	-0.832003	0.647025	-1.5571	0.0936077	0.345367	-2.6134	1.25846	0.4768	-1.38318	-1.73749	0.677875	-1.23828	1.42881	0.307278	-0.679769	-0.735172	0.267509	-0.616741	-0.623154	0.131237	-1.05485	-1.03766	1.78217	-0.341922	-0.725493	-1.14252	-1.24057
2.50169	-0.222473	1.11959	0.0421991	-0.257382	0.032329	1.18506	1.16696	1.09062	-2.51442	0.552185	-0.0754435	-0.405976	-1.04572	0.78491	0.965258	0.212545	2.46141	0.754082	-0.399282	0.101826	-1.61599	0.387047	-0.580742	1.14385	-1.66182	-2.14326	-1.99049	0.501512	-1.87126	1.24904	0.268826
-1.25814	-1.68241	0.199997	-1.13627	1.04434	0.540719	0.638448	0.150008	-0.589794	2.69753	1.4786	-0.405303	-0.519038	-0.171345	-2.05494	0.339932	0.0337227	0.293052	1.20562	-0.187118	0.425497	-0.0726551	-1.04796	0.48182	-1.10438	1.14791	-0.347679	0.210893	-1.03975	0.623052	0.336044	-0.404319
0.111943	-2.55979	0.470038	0.0410905	-0.28466	-0.0581599	-0.753831	-0.756767	-1.50077	1.24639	-0.0232585	-0.637783	1.5847	-0.795026	1.2839	-1.4234	1.29762	0.168559	0.242528	0.561908	-1.2083	-0.783795	0.219305	-0.0901569	1.51224	1.42941	0.789989	-0.462361	-1.45136	0.821945	0.777066	0.536255
-0.105109	0.295001	-0.0929033	1.16517	0.0574857	-0.827224	-2.50402	-1.38732	-1.65566	1.21305	-0.0106092	0.352498	2.25265	0.425658	1.15408	-0.789485	-2.21459	0.775828	1.51845	0.924218	-0.839902	0.549001	-1.23636	-1.81235	2.73783	0.675184	-1.67482	0.883032	0.16669	-0.737482	-1.02162	0.794881
0.854456	0.951722	0.450395	0.189666	0.915075	0.862988	0.943057	0.900507	-0.204006	-2.16734	-0.216872	-0.647173	1.23966	-0.652172	-0.175972	-0.497052	-1.108	-1.19795	0.447618	1.59956	-0.011851	1.59186	-0.132953	0.251701	0.635764	1.06455	-0.948979	-1.49109	-0.394573	0.0324827	-1.1319	0.303449
0.618296	2.21998	1.03552	-0.649062	-1.69602	0.429305	1.84772	-1.61598	0.352088	1.29064	-1.04774	0.920799	0.110481	1.24667	1.18355	0.911788	-0.0858346	1.17602	-0.804102	1.95813	1.31123	0.0592902	-0.0526869	0.970253	1.24968	0.858663	0.62801	1.21163	-0.212685	-1.85484	-2.34192	-0.303737
-2.40643	0.168383	0.187173	-0.746279	1.80632	-1.67102	-2.64123	-0.71296	-1.9996	3.23919	0.318247	-0.079511	0.545167	0.378125	2.86851	-0.886386	-1.18739	-0.491566	2.22056	-0.00249594	-0.00537632	-1.21893	0.444151	-0.567247	0.883524	0.540939	0.187074	1.00819	0.558758	-1.56231	0.723892	-0.899129
-0.520355	-2.14882	0.566236	-0.605741	1.63414	-0.988584	-0.770151	-1.05671	-3.73483	2.7418	-0.774249	-0.196507	0.950893	-1.3309	1.62852	-1.57442	0.493657	-1.53477	-0.609904	1.00788	-2.12181	1.01854	-0.0625298	-0.568261	0.528992	-0.625054	0.123652	1.04938	-0.83112	-1.0261	2.88237	0.525398
0.439571	-0.246684	-0.481038	0.458606	-1.04288	1.62969	-1.37433	0.565051	-0.30681	0.405046	0.769638	0.14743	0.437128	0.0479669	-0.767578	-0.853056	1.42064	-0.688519	0.812956	-1.82309	1.9693	0.738593	-0.686893	0.244029	1.13711	0.755114	1.39454	-1.08832	0.342795	0.968285	-0.0596544	0.529722
1.05052	-2.45465	1.3765	1.00855	0.0398617	-0.465887	-1.11981	0.579443	-0.613971	0.536881	-0.368491	0.396744	1.78732	-0.513867	2.43643	0.430061	-0.084463	-0.413621	1.06768	2.784	1.78571	-0.47649	0.414379	0.130353	1.81135	-1.95832	-0.749815	-1.74845	-0.675617	1.59222	1.04296	0.549021
-1.39256	-0.436116	3.85135	1.45675	-1.75912	-0.686045	0.740189	1.55498	0.457082	-0.886803	-2.59126	-1.51799	1.43336	-0.614459	0.459945	1.10792	2.09064	1.53398	0.823994	1.80193	0.214547	0.105141	0.628749	0.169429	-1.15853	1.92942	-0.928732	0.45466	1.03783	0.441811	0.241219	-1.4956
-1.23152	-1.74728	1.4953	0.711756	1.54681	-0.219738	-1.10605	0.270522	-2.0502	4.76189	0.974203	-0.509598	0.574768	-0.706694	1.42698	-0.374036	2.11864	-0.958444	0.375981	0.335474	0.407834	-0.313137	-1.6351	-1.9904	-1.02789	1.20978	1.63086	-1.09552	-0.92367	-0.452189	0.648542	-1.79843
1.09229	-0.281332	1.4544	0.425428	0.490323	-0.325338	1.17603	-0.212213	-1.61375	-0.280199	-1.1272	1.73387	2.87401	-0.0750385	0.431395	-0.221549	-0.433704	0.318639	0.19875	0.0991118	-0.339497	1.30785	-0.368949	0.72516	-1.15794	1.70596	-0.782163	-0.678732	1.17944	-2.23484	0.527767	0.208953
-1.20383	-0.287319	-0.623726	0.322008	-1.53134	0.571764	0.379844	-0.265437	1.17523	0.388821	1.67695	-2.05968	0.976904	0.574185	1.79387	-1.17561	0.863663	3.15003	1.84706	-0.211786	0.078976	0.446744	-0.662564	-1.49226	0.964377	0.177126	0.953479	-1.98984	0.253024	-0.0707143	-0.781402	-1.30459
-1.5729	-1.50353	1.37925	0.73709	1.74565	-1.57852	0.192058	-0.793193	-1.63493	1.68614	-0.337366	0.56571	2.61865	0.16139	1.85071	-1.00486	-0.873426	0.148705	0.953104	0.737172	-1.44102	-0.560254	-0.873334	0.628364	1.346	-1.13321	0.939033	-0.10033	-1.39676	-2.03505	1.36414	0.301971
-0.959102	-0.821058	0.270461	-1.93503	-0.286637	-2.14674	-0.327501	-1.73106	-2.59086	0.9456	1.17749	-0.935668	0.824137	-1.14055	1.97126	-0.452667	-0.67123	0.812557	2.87381	-0.299035	0.0480183	-1.75798	-2.67226	-0.166915	0.917443	1.30364	-2.03961	-0.690721	-0.0389199	-0.249167	0.4977	1.81928
-0.587424	-2.35164	0.911764	-0.308098	0.839264	-0.0452801	-1.64983	-0.908579	-1.52554	-0.111671	-0.0485283	1.80355	1.69173	-1.4713	1.84542	0.144398	1.61693	1.29153	1.76524	1.50845	0.130276	-0.0764779	1.02248	1.28962	2.34598	-0.117777	-2.61294	-1.68445	-0.519817	-0.676403	1.02057	1.94169
-0.499803	-0.387974	0.911491	-0.936678	0.46883	-1.42259	-0.116065	1.43212	-1.3271	3.38056	0.428808	-0.922437	0.232976	-0.0996705	1.41317	-0.914183	0.512646	-0.787839	0.511398	1.22387	0.312607	-1.20339	-1.34458	0.978552	-0.190925	0.754389	1.17269	-1.63966	-0.713446	0.137716	1.99626	-0.881433
-0.0279161	-0.335884	0.965514	0.453205	2.62023	-0.0370543	0.725069	-0.0697021	0.591623	1.85609	0.993084	1.38391	-0.0834504	0.148204	0.465833	-1.9774	-0.5981	0.416682	2.27385	-1.45353	-1.31962	0.428881	0.0948225	0.297815	1.56749	-1.57046	0.128815	0.530827	-0.550812	0.351742	0.849967	-1.18224
0.292735	0.173219	-0.272405	0.276612	-0.767256	-1.99747	-0.505638	0.584378	-1.06183	-0.618605	-1.78746	0.244387	1.0403	0.431444	-0.161738	-1.5299	-1.50436	-0.0304285	-0.616691	-0.250458	-0.970341	-0.469321	-0.189129	-0.260271	-0.624704	-0.290139	0.252723	0.615006	-0.0764083	-1.49528	0.865055	0.0213263
0.3595	-0.720041	0.0704848	0.782864	-1.09239	-1.45914	0.589813	0.976247	-0.613928	0.178445	-1.98874	0.565985	3.6025	0.146242	1.53405	-0.0867248	0.395388	-2.18344	2.39363	2.94975	2.30895	0.181355	-1.4215	1.73291	-1.19632	0.00522457	-1.2224	-1.0694	0.246293	-1.24936	2.71276	0.85149
-0.580049	-1.52671	0.832172	-0.687423	1.32472	-1.37303	-3.2861	0.173686	-1.27857	3.73031	-0.144022	0.61007	2.48708	-1.00115	0.193319	-1.49167	1.91208	0.455281	1.16839	2.53591	-2.25636	-2.15261	-1.34686	-0.149714	1.40866	1.07605	-1.28535	-0.117671	0.314226	0.202919	-0.774624	0.414502
-1.11925	-1.33171	1.12022	1.2455	-1.1192	1.04991	0.260701	4.08181	1.00687	0.015218	-0.742762	-0.896321	-0.440134	-0.0211618	-0.709191	1.53621	1.78209	-0.297087	-0.0181365	0.746086	0.123049	0.798909	0.979085	0.167658	0.821513	1.29271	-0.561824	-2.8773	-0.858825	1.52286	0.764539	0.313378
-1.15743	-1.01564	-0.814973	0.262915	0.413179	-0.833276	-1.11894	-1.37956	0.44561	0.450768	0.525371	-1.15037	0.92708	-1.25591	1.88615	-1.23751	0.770758	0.595275	2.70235	2.38742	-0.00940001	0.863231	-0.152971	-1.11913	0.0552762	0.469552	-0.485063	0.641659	-1.12512	-0.74673	2.30922	-0.467448
-0.480856	-1.09119	-0.407846	1.49513	0.537886	0.511679	-1.51071	-1.59902	-0.489054	1.44357	0.117748	1.65695	0.480699	0.241025	2.16387	-1.65794	0.0420698	0.872508	0.751127	-0.379737	0.655038	0.439876	0.926386	-0.327917	1.04765	-0.0553501	0.670085	-0.346386	1.30829	-0.84425	-0.194307	0.459195
0.304985	0.34174	0.659797	-1.68915	0.442295	-1.04547	1.08215	0.927826	-0.699959	1.45165	1.21337	0.420341	0.906714	-0.155726	2.2158	1.1022	-0.93256	1.31734	2.80161	0.770341	2.72554	-2.54539	0.0547254	-0.409964	0.944866	-2.09894	-0.226385	-0.138574	1.89341	-0.654428	0.695783	1.50981
0.817064	-0.221193	-2.00606	0.255047	0.433631	0.0567488	0.648561	0.689145	0.86591	0.146767	0.321789	0.808061	-0.896786	0.945591	-0.609048	-0.653	-0.384432	0.237696	0.180485	-0.0768533	-0.341259	-1.16291	-1.23532	-0.236697	-0.395619	0.0965173	-0.900277	1.3408	0.339592	-0.752703	1.05042	-1.60321
1.54926	-1.68588	1.25877	0.978584	0.300036	0.194155	0.246233	-0.303036	-1.45518	1.16039	-1.88486	0.300974	1.66048	0.134344	-1.26902	0.534471	0.343841	1.51227	-1.8598	1.61133	-0.489586	1.88315	-0.320197	1.61257	1.38921	-0.382418	-0.846708	-2.24312	-0.36291	-1.48465	0.55149	1.86262
0.489344	0.913904	-0.977555	1.41234	0.0592542	1.15781	2.10757	0.266926	0.520312	-2.11022	1.79636	0.988256	2.354	-0.0509565	0.39713	0.897961	-0.400062	-1.4068	0.202994	-0.356192	0.673888	1.62856	0.282936	0.604162	0.890577	0.780612	-1.6827	-1.15926	1.83181	-0.0767314	-1.04428	0.835419
1.13605	-0.246828	0.525007	-0.667095	1.41683	0.450702	-2.06352	0.888683	-1.128	-1.88687	-1.91944	0.132458	2.10581	-0.84645	0.794622	0.265732	-1.51436	-2.31296	-0.00262072	2.68042	1.26237	1.4628	-0.808391	-0.871336	0.509153	0.500946	-1.95532	-0.816016	0.898369	0.614004	-0.963222	1.32748
-1.08528	-1.41629	0.404656	-0.163101	0.119717	-0.554219	-1.4215	-0.139718	0.288119	2.51121	0.873719	-0.972784	-0.885312	-1.59516	0.503385	1.19298	1.39813	0.0475681	1.81354	0.379418	-0.418157	0.0332263	-0.447808	-0.592027	-0.934287	-0.726484	-0.223453	-1.44688	-1.44349	0.37939	1.53539	0.33691
0.577893	-1.40428	-0.238957	-0.0109724	1.21163	-0.150113	-1.91291	1.76424	-0.650934	-0.0848802	-0.879388	0.331158	2.78094	0.654321	0.839124	-2.03243	1.02576	0.682102	1.54865	0.151432	0.196621	-0.301864	-0.24508	-0.275384	2.82451	-0.333479	-1.32139	-1.30358	1.54718	-0.0221634	0.492444	0.811624
1.44907	-0.404505	1.11197	-0.0605614	-0.381599	0.120862	1.52998	1.06509	-0.764347	1.03808	-2.10924	1.91206	1.94207	0.0341533	0.503826	-1.05965	1.47746	-1.83378	0.691118	0.287057	-0.568016	0.695509	-1.86813	1.63142	-1.15357	1.18974	-0.803705	0.215225	-0.691256	1.51449	1.375	0.562279
-0.00575062	0.108674	0.58732	1.84275	0.280024	0.0534194	-0.34441	0.843737	-1.85595	2.06564	1.31994	-0.192054	1.00255	0.78551	1.86732	-0.977417	-1.52495	1.7402	1.24781	0.353276	-1.31243	-1.74124	-0.136055	-2.6502	2.29815	1.40666	-0.427042	-1.5369	1.29073	-1.11333	0.149063	0.275893
-1.51586	-1.49746	2.0833	-0.979593	1.94517	-0.260777	-1.75373	-0.538793	-2.75496	3.7465	-0.197694	0.594284	0.127017	0.0656605	2.10603	-0.613345	-0.886246	-1.06534	1.99125	0.814018	1.98023	-0.903171	0.0636361	-1.56372	2.55397	-0.726748	-0.172305	0.496571	-0.0445283	-2.38943	1.64939	-1.54723
-1.35906	-0.0206662	1.58886	-0.294875	0.530672	-0.886291	0.466043	2.1867	-1.8881	-0.472503	-0.892758	0.598617	1.14871	-0.471669	1.29022	0.907379	-1.20081	0.926387	0.870677	0.563012	-0.560114	-0.844001	-1.29343	-0.767539	1.66168	-0.399127	-2.13596	-1.21254	0.843441	-1.96276	0.565145	0.884307
-0.0576481	0.41502	2.03782	0.498459	0.0353305	-1.12719	1.56768	-0.14162	-1.60377	0.719033	-0.157433	-0.534158	0.86888	0.879507	0.00323896	-2.37252	-0.336325	1.0717	-0.310599	0.772387	-0.0760591	-0.904047	-1.62258	0.63133	-0.735077	-0.729052	1.02423	-0.986138	0.517332	-0.49681	0.217107	-0.0336278
0.759247	-0.996774	0.815506	-0.489543	-0.644853	-1.60375	0.0623228	-1.92869	-1.64601	0.197442	-1.04169	-0.17888	1.73127	-1.54593	1.014	-0.064313	0.0777368	1.25616	-0.173877	2.65754	-0.469534	0.463794	-1.30725	0.300612	-0.647533	1.54248	-1.03799	-1.56304	-0.643769	-0.661514	1.84948	-0.677063
-1.47946	-1.56046	-0.132898	1.5627	0.583447	-0.567926	-1.37153	1.30884	-1.74601	0.474246	-0.889027	-0.605494	-0.015493	1.1635	0.573852	-2.24729	-0.271554	0.27092	-0.24458	0.398368	0.0561031	-0.864037	-0.39287	-1.1647	2.38848	-0.13594	-0.589611	0.178865	0.158431	-1.31468	0.995042	0.0563494
-0.131837	-0.0909859	2.84797	0.546276	0.805697	-1.1792	-1.85429	0.971736	-1.04058	0.939435	-3.64605	-1.02639	2.2506	0.0743273	1.42482	-0.487984	-1.69129	-1.71699	0.594577	3.21332	-1.03207	-1.44582	-2.49707	-2.33424	-0.698316	1.06568	0.527964	0.145494	-1.26758	1.21732	-0.300509	-0.99767
-1.36944	-0.948043	0.755687	-0.0652078	1.12833	-1.4058	-0.618049	-0.397204	-1.96818	0.939525	0.793861	-1.03313	1.7638	-0.853481	2.89766	0.0599892	-0.291275	2.25691	1.69142	1.28567	-0.558988	0.511903	-1.41515	0.57518	-0.32566	1.53434	-1.24322	-2.97976	-0.944856	-0.568376	1.08159	0.655817
-0.152392	-3.30703	0.776934	0.932241	-0.272998	-1.86755	-1.23484	-0.62136	-1.98842	1.21335	-2.27792	2.85019	5.53294	-0.741529	1.83278	-0.142709	0.820899	0.150039	-0.516476	3.14927	-1.13048	-0.579071	-1.59197	1.77425	-1.70409	-0.584813	-0.878754	-0.329711	1.67966	-1.70559	2.14237	2.05045
-0.391211	0.926442	0.451792	-0.127987	-0.076162	0.554363	0.798696	0.225717	0.0908977	-0.220516	0.267998	1.13941	-0.025197	-0.219403	0.823621	1.65311	-0.484489	-0.887321	-0.746482	-0.035133	0.486031	-0.102864	-1.03473	0.375589	-0.197735	0.549433	-0.145251	-0.161002	0.979246	-0.398471	-0.092649	0.805516
0.44276	-1.39451	1.15948	0.673705	0.795575	-0.768797	-0.831263	0.328591	-2.71291	2.42385	0.364297	0.704406	3.77666	1.64517	1.74039	-2.02998	0.258377	2.61883	0.51507	1.22819	1.51953	-0.354245	-0.210473	1.01328	2.44111	0.229993	-0.488469	-1.94271	1.7347	-2.44536	0.640595	0.4939
0.172348	-0.0839896	2.2275	-0.903533	0.0932881	-0.139426	-2.70029	-0.682474	-0.448458	1.39264	-1.61537	-0.436599	-0.0257503	-1.56605	0.673413	1.27506	0.298972	0.742482	0.100092	1.0505	-0.377037	1.08617	0.864876	-0.531745	-0.372999	0.328001	0.383543	0.730648	0.71444	0.540548	-0.25146	-0.458302
-1.8097	1.37468	0.793027	1.83548	0.328823	-1.58703	-2.70295	0.777452	0.977566	0.775551	-2.74966	0.183582	1.88466	1.82695	2.54735	0.0199422	-1.37984	-1.51101	0.751632	1.4328	0.628503	1.32744	-0.546339	-0.676405	1.18418	0.215073	0.821566	-0.134557	1.47553	0.881289	-2.09756	0.66866
-0.0664402	-1.04994	1.26544	1.79134	0.136822	-0.725806	-1.24212	0.426255	0.12835	0.593711	-0.723327	1.02933	1.32848	1.32019	1.96957	-0.961141	0.290204	1.51448	1.20532	1.99977	0.128869	0.854304	0.00502321	0.819529	2.11908	0.935773	0.377451	-0.533662	1.58058	-1.2566	2.90749	-0.960742
-1.68582	-0.861129	-1.02872	-0.202679	-0.967268	-0.670593	-1.51713	0.424916	-0.208528	0.347456	-0.823068	-1.08131	-0.0735435	0.562421	-1.58247	-0.618799	-0.906381	0.290167	-1.10634	-0.066716	-1.72377	0.592321	-0.838724	-0.306726	0.0402334	1.32237	0.266601	-0.819717	-2.44277	2.44681	-1.13611	1.51441
-2.19222	-1.47162	0.241024	-0.656921	0.362909	-1.40812	-0.448797	1.25228	-0.132675	0.0112444	-1.13164	-1.34251	1.652	-0.885271	2.02039	0.469694	1.98313	0.0556246	1.56928	0.973787	0.886626	0.0794826	-0.955556	0.652402	-0.526804	1.31479	-0.278073	-0.711884	0.716424	1.02088	0.356411	0.568012
1.09083	-0.526523	0.337444	-0.413831	0.438738	-0.926808	1.2802	-1.58289	-0.237434	0.182082	0.546218	0.114039	0.695048	-0.822873	1.65999	-1.86356	-1.20819	-0.896335	-0.193439	-0.0219242	-1.37364	-0.97655	-1.93484	1.09826	-0.182875	0.228622	1.03673	-0.639364	1.49508	0.396091	1.20308	0.808132
1.31414	0.504189	1.16853	1.79179	-0.762434	-0.744564	1.018	-0.312929	-1.41524	1.29005	0.350756	-0.536114	2.46404	-0.416232	0.445398	-1.05231	0.551119	1.65036	2.33845	1.3878	-0.69761	-0.333242	0.293622	0.15262	0.107162	-0.797267	-0.254802	-1.29401	0.969457	-1.34762	1.94052	1.74124
1.62637	0.742382	0.297496	1.44912	-2.37654	0.508272	-0.0111328	-1.52942	1.50343	-0.418132	0.436669	-1.89208	0.688764	-0.685975	-0.2211	-0.531541	1.31301	-0.50392	2.52032	1.75432	-0.701049	0.486477	-1.18723	-0.229853	-0.966244	1.89146	1.32313	-0.0633085	0.334056	1.97217	0.0708786	-0.786014
0.404669	-1.76862	0.959866	-1.25822	0.280717	-1.07899	-0.306076	-0.461506	-2.67157	1.55437	-0.371865	1.40671	2.41919	-1.28903	1.22742	-0.0551574	0.334906	0.384498	0.211874	1.09167	-1.25497	-1.0128	-0.481505	0.864496	-0.695762	-0.104585	-1.19804	-1.05	-0.578551	-0.425909	1.31968	0.263141
-0.661751	-2.62949	-1.3767	-1.63063	-0.591366	-0.298841	-0.968014	-1.89676	-1.50994	0.982865	-0.855793	0.292824	-0.406275	-1.20909	-0.474708	-1.64117	0.00694566	-0.0518074	-0.841999	-0.317704	0.58619	1.73526	-0.221578	1.89677	-0.713976	1.1671	-1.15253	0.564777	-0.401755	0.519714	0.0436379	1.72779
-0.277989	-2.40421	-1.36935	-1.05714	-0.366564	0.273519	-0.892898	1.36296	-0.955941	1.9143	-1.6446	-0.111538	1.1604	-0.351313	0.881801	0.442711	3.33743	-0.86797	-1.78567	1.63006	0.353616	1.68116	-1.08534	0.428856	-1.53667	1.55433	-1.03723	-1.56506	-0.144096	1.61853	1.12106	1.37957
-1.07175	-0.0745701	0.827122	0.486652	0.0997754	-1.05497	-2.31513	-1.54119	-1.62665	1.2579	-0.610135	-0.350645	2.48894	-0.238495	3.03124	0.772482	-0.457209	-0.12732	-0.151524	3.45985	-1.55701	-0.455281	-2.12276	-0.000641293	-0.432403	0.415762	-1.02946	-2.06978	-0.467919	-1.41514	-0.402361	-0.00763826
1.14056	0.525588	1.36339	-1.19883	-1.64047	-2.21455	-2.1568	-0.0263232	-0.856064	1.44238	-0.946217	-1.2914	1.27735	0.395875	-0.263128	0.0518206	1.09826	-0.165607	0.148794	2.31595	0.470829	-1.55993	-0.53572	-0.770296	-0.686354	0.255952	0.629077	0.167561	-0.692003	0.227474	1.54225	-1.21812
-0.413548	-1.83367	0.299476	-1.17973	1.41674	-0.542708	-4.03786	2.26727	-0.978713	1.01593	-2.57717	1.21985	2.61379	-0.314965	0.436727	-0.948928	0.545974	-0.743481	-0.339704	1.59688	-1.59354	0.628082	-0.59128	-0.85039	0.995368	0.75495	0.234158	0.19775	-1.25977	4.04055	-0.506786	0.440858
2.28061	-0.3067	3.52343	-1.0495	0.373627	-0.727226	0.190859	1.37407	0.534424	1.19856	-2.87745	0.538692	-0.117309	0.637875	-0.0298743	-0.190379	0.747427	-0.450325	-1.60818	1.31648	-0.305161	-0.673678	-0.0748252	0.987334	-0.545771	1.79654	0.88599	-1.20997	0.478053	2.19238	0.0975814	0.767667
-0.402706	0.873433	0.0948465	-0.677958	0.522497	-0.394933	-2.24021	-0.586109	-0.866487	2.06119	0.620479	2.05294	1.45415	-1.78198	1.40683	-0.716233	1.49843	1.25753	2.36971	1.25699	-0.340876	-0.0506908	-1.06754	-1.60223	0.415935	-0.863889	-0.472205	-1.16485	-1.16097	-0.467276	2.09198	0.0853899
-0.97473	-0.368682	-0.627388	0.434439	-0.02392	0.657848	-0.684826	-0.494761	-0.735775	-0.445847	-1.45177	0.503293	2.978	-1.41895	0.699263	-0.544192	0.322208	0.489014	2.30926	1.33071	-1.09644	1.84476	1.52243	0.745815	1.58173	0.238974	-1.24901	-1.4286	-0.0452827	-2.4594	-0.141781	3.07963
-1.3469	-0.445783	-0.131341	-0.834622	0.166745	0.479241	-1.71564	0.852072	-1.15481	3.39692	-1.13432	1.24418	0.624646	-0.64678	0.786971	0.116224	2.87114	-0.613826	0.551135	2.72171	0.700043	0.687585	-0.359454	0.0996026	-1.75876	1.11033	-0.156223	-1.42322	-2.16496	-1.18743	2.08058	-0.505161
-0.950074	0.330294	0.941056	1.35917	-0.106939	-0.437427	1.04552	-0.0239025	1.52001	-1.22513	-0.179552	1.13452	0.625936	-1.25228	2.10306	0.819853	0.0837061	-1.08642	0.665573	1.33398	0.263401	-2.11795	-1.17129	1.17492	-0.302393	-0.311022	-0.515883	0.226195	0.829272	-1.18679	1.55612	0.474028
-0.95909	-0.783654	1.93768	-0.283393	0.582021	-0.662766	0.152652	-1.16865	-1.47124	2.11011	-0.948638	-0.0146203	3.02326	-0.581831	1.91521	-1.88651	0.23949	0.761898	2.47729	0.037446	-0.425791	-0.516972	-0.36818	0.29672	1.17603	0.982877	0.8565	0.470678	0.133981	-1.76784	-0.191731	0.823255
-1.01376	-2.27535	-0.540455	1.24016	-0.642289	-0.28652	-1.44539	-1.01478	-0.891712	1.55406	-0.574561	0.0403057	1.78562	-0.225454	-0.486655	-0.752498	1.48295	-0.0930548	-0.457814	1.23196	-1.48127	2.77613	0.558175	0.15327	-1.76261	0.93742	0.185802	-1.24882	0.714195	-1.46069	0.371999	1.30939
0.47168	-0.596448	1.05943	0.422159	-1.73455	-0.94112	0.00304937	-0.853701	-1.96691	-0.342131	0.776727	-2.49144	0.0154218	-0.264369	-0.629312	0.396004	0.279621	-0.283763	-1.32016	1.0147	0.427063	-0.0723189	1.06908	-0.502434	-1.06946	-0.299142	1.29745	-0.0932469	0.396718	-1.15304	0.168027	0.0514582
-0.529248	-1.52202	1.09958	-0.200175	0.848176	0.942807	-1.66935	1.59949	-1.30102	0.575001	0.0138781	-0.0460427	1.60122	0.114767	-1.0606	0.334796	0.0770099	-1.6872	1.24924	-0.373992	0.719799	0.754197	0.6385	-0.00825157	1.18462	0.247077	0.0171266	-1.43962	-1.80119	0.569733	0.906979	0.146277
-0.512914	1.16598	0.265595	-0.589723	1.03837	-1.15169	-0.405015	0.454871	1.71699	-1.17129	0.594386	0.505479	-1.36298	-0.370902	0.336808	0.951328	0.26104	0.276329	0.768674	0.525907	-0.522651	-0.571405	-1.56734	0.40462	-0.410653	0.190286	-0.904239	-0.157133	1.77725	2.10506	0.561404	0.204928
-2.85825	-0.434783	-0.279465	-0.581576	1.21256	1.46546	0.136416	-0.665479	-0.642199	1.3561	2.19084	0.791293	0.721157	-0.493408	2.01722	-0.584565	1.0189	-0.506834	1.96191	-0.471094	0.457374	2.52754	0.000796814	0.0964572	-0.21992	0.545686	0.124332	-0.913062	-2.22429	-0.318568	0.116009	-0.550864
-1.53217	-1.81288	1.53641	1.68184	0.261017	0.177534	-0.281358	-1.82512	-1.71268	-0.413576	-0.384072	1.49831	2.0212	-2.00007	1.27311	0.415349	0.950871	-1.13023	-0.867986	1.72262	-1.87268	-0.454676	-0.672185	1.96907	-0.342772	1.81142	-0.317887	-2.26618	-0.459148	-1.17337	1.23827	-0.410781
-1.05872	-1.41208	-0.757629	0.460153	-0.178505	1.27669	-0.997708	0.99063	-0.658314	0.786024	-1.03522	-1.13902	1.21611	-0.284022	1.55743	0.387812	0.954094	0.523931	0.318901	1.37159	0.308217	0.967974	-1.87931	-1.92446	0.821837	0.860322	-0.0394482	-3.23525	-0.64225	1.48443	-0.564537	0.0104558
-1.27785	-0.408352	-0.554415	0.100174	0.201601	1.21681	-2.13368	2.18533	-1.38497	2.07224	1.38074	-1.29749	1.89993	-0.394594	1.64431	-1.72844	0.387827	-0.61078	3.06018	1.21389	-0.604809	0.656053	-1.81534	-2.66785	1.18244	0.970268	1.91048	-1.51181	-1.71357	1.7084	0.713239	0.17845
-0.546611	1.37063	-0.6327	-1.10187	0.321911	-0.183547	-0.489867	1.41727	1.26883	-2.26286	0.778124	-0.63048	-1.15077	-0.172417	0.566454	-0.0402617	-0.782439	-0.0742864	1.0287	0.0297384	0.990882	-0.567359	-1.66432	0.824639	2.4258	-0.0942224	0.469817	-0.588067	1.34201	-1.57336	0.621942	1.22104
1.24138	-1.96778	0.93236	-1.46483	-0.042296	-0.0441198	-0.40229	0.150022	-1.79192	0.913295	-0.681765	-0.210989	3.29068	-0.889461	3.87387	-2.30939	1.44439	-1.82349	2.38267	1.55166	1.60781	-0.371492	0.0851388	0.190665	-0.593851	1.8031	1.64917	-1.43942	1.82621	0.11569	0.522776	2.19159
-0.76625	-0.606563	-0.362063	0.0975841	1.66402	-0.490371	-1.42392	1.50688	-0.561509	0.486738	1.18574	0.212032	0.104081	0.493238	1.35609	0.114454	-0.51749	1.00487	1.51649	-1.73245	-0.779194	-0.754705	1.39661	0.369824	-0.250147	-0.93766	-0.29224	-1.35438	-0.00825582	-1.18678	0.74176	0.92306
2.89553	-0.789324	-0.685775	-1.68386	-1.59972	-0.298029	-0.342668	-1.67425	-1.2103	-1.24405	0.63982	0.220148	1.5212	-0.23269	0.893041	-0.817375	-0.781003	0.0229139	0.972809	0.597402	1.26991	-1.91795	-1.60327	0.0159396	2.6359	0.836308	-0.012316	-0.122682	0.764485	1.01889	-0.230172	1.41551
1.73549	-0.628471	-3.43493	1.08225	-1.0862	-1.08326	-2.49071	0.168919	-0.596789	-0.360037	-1.68066	-0.953566	0.795313	1.47688	0.723196	-1.61943	0.2617	0.26912	-0.84491	1.43001	-0.300324	-0.0749241	-1.33696	0.508013	-0.758709	3.0669	1.71895	-0.74984	0.954001	-0.559123	1.50271	1.07622
-1.04995	0.351925	0.305409	1.44886	-1.95302	-0.400263	0.600847	0.16944	1.09669	0.495806	-0.471181	-0.679083	1.00483	-0.180161	1.30051	0.829892	1.02058	0.528996	-0.134273	0.850916	0.062159	0.236028	-0.0120428	0.0391705	0.0143796	0.0487673	0.371045	-0.989091	0.809457	-0.680182	-0.703416	0.430551
1.22085	-1.31808	-1.31052	-0.00904551	-0.616743	1.35189	0.919875	-0.0494529	-0.684374	-1.03156	1.93116	1.48232	1.40691	-2.95861	-1.40126	-1.50197	0.832448	-1.18089	-1.29644	-0.648463	-0.667887	0.166723	-2.19879	-0.385219	-1.08879	-0.948421	-0.872627	-1.368	2.5	-1.1156	-0.396217	3.20649
0.00353002	0.482245	1.75574	1.14558	0.519193	0.462002	1.2401	2.44908	0.74241	-0.527347	-1.20957	-0.0584434	1.57693	-0.175518	1.74912	0.691243	-0.0434596	0.697997	2.97587	1.86972	0.0393971	0.0650382	-1.1592	-0.271053	1.371	-0.0243608	-1.93298	-2.19775	0.212836	-0.728287	0.905579	0.576641
-1.89909	-1.95864	1.27999	0.955602	1.19134	-0.520444	0.440151	0.437408	-1.01157	3.78171	-0.244992	1.71682	1.03796	-0.906998	0.598592	-0.293245	0.369807	0.210166	0.335685	-0.68046	-0.492434	-0.382432	-0.482217	1.07662	-1.22292	-0.439378	-0.175586	-0.246081	1.0441	-1.61352	1.80928	-0.380362
0.639896	-0.289234	0.626659	0.906693	-0.329614	1.6114	0.325724	1.62607	1.06213	-0.501085	-0.606008	-0.965925	-1.42597	1.42199	-0.131424	1.49695	-0.406549	-0.625173	0.367376	0.258146	1.60951	-0.917556	1.5537	-1.07568	0.705003	-1.26925	1.92107	-1.01467	1.28884	-0.164311	0.237993	-1.17761
1.24905	1.61521	0.291636	-1.20163	0.489644	0.272579	2.45559	1.48296	0.227546	-1.08055	0.252983	-0.71318	-1.6537	1.05122	-1.01223	0.215643	-1.75873	-0.621626	0.175054	-1.30076	0.916162	-1.14821	0.607396	-0.705248	0.976604	-0.455821	-0.455493	0.581983	0.489224	0.025215	0.129909	-1.11499
-0.517137	-2.99966	1.4894	1.34853	-0.398346	0.448559	-1.9117	-0.620783	-1.67113	1.18257	-1.73327	-0.0191816	3.13787	-0.518322	-0.768853	-1.21666	1.60758	-0.952086	-0.757431	1.73174	-1.03426	0.553053	-0.609292	-0.263841	-0.0223103	3.07949	-1.61382	-1.43324	-2.04756	1.12547	-0.996233	1.57037
-0.19888	-1.53592	0.36465	-0.442676	-0.263896	-1.45632	-4.12882	-1.52603	-4.21672	2.50197	-0.211106	2.85122	3.29743	-2.35871	1.18626	-2.45951	0.572912	-0.325583	-0.469559	0.990313	-0.960045	-1.39609	-3.1543	-0.779181	0.220177	0.791234	0.0286206	-1.81376	0.942958	-0.852765	-0.205826	0.164613
-0.0380806	-1.72505	1.49443	0.0645749	-0.107327	-1.89086	-0.901117	-0.277605	-1.91948	1.29973	-0.744629	-0.367264	1.95741	-1.68979	0.959127	0.0238941	0.729529	1.09619	0.536688	-0.0929922	-0.20082	0.989232	-0.493049	0.274474	0.126407	0.293585	-1.44478	-1.65412	1.91256	-1.95237	2.49178	1.29265
0.519449	0.697362	-1.22017	-0.0875017	-1.81943	-0.635422	-1.03557	-1.33913	0.437623	-0.55898	0.273189	-1.0359	-1.17145	-0.71927	0.498485	2.22215	-1.66281	0.527822	-0.214846	2.48406	-0.0547636	0.49572	1.01935	-1.11887	0.851822	1.08833	-0.635726	-0.0605442	-0.166741	-1.43209	0.150341	-0.0495984
0.0749867	-0.802896	-1.47151	-0.0776493	1.44661	0.383422	-0.362395	-1.735	-2.65731	0.736973	1.38021	-0.642784	0.914925	1.44141	1.22419	-0.816527	-0.635351	-1.60573	-0.785983	0.784804	-1.29898	-0.532984	-0.500526	-0.0142221	2.06458	0.219066	0.254087	0.377866	-2.08094	-0.326086	0.699785	-0.0651851
-0.186337	-2.68635	0.975551	-0.399789	0.0101075	0.877311	-0.662103	-0.0998229	0.705642	-0.263916	0.109891	-0.173993	1.25657	-1.69799	1.20564	0.884516	1.25423	0.514143	-0.140811	1.66725	-1.0543	-0.641572	-0.487148	-0.0469461	-1.63343	1.48622	0.306014	-1.3769	1.13298	0.669971	-0.0238701	-0.386656
-1.70968	-2.75961	-0.787048	-0.462796	1.34973	1.34929	-2.41246	-0.616053	-1.63295	1.07758	0.554323	-1.35387	-0.0537136	-0.0662472	0.443007	-0.709422	0.706064	-1.76553	0.484362	1.5566	-0.705323	1.21206	2.19873	-0.99951	1.93962	0.623277	0.722722	-0.806245	-1.05017	1.67998	0.0619959	1.14214
0.269158	0.00327409	-0.176682	0.367893	-0.777963	-0.923778	0.386354	0.983166	2.43601	-2.1838	0.147121	-2.27487	-2.11062	1.14244	-0.36805	1.50314	-0.923094	-1.05393	-0.73172	-1.21658	1.04431	-0.268261	1.58975	-0.467516	2.07404	0.67421	-0.0209524	-0.0782757	-0.0191163	-0.501475	-0.037326	-2.51958
0.529884	0.37547	1.80338	1.11486	-0.716045	-0.213615	-0.0897946	1.09011	2.12279	-1.0244	-1.59581	0.275259	1.26943	0.0520533	0.00996476	0.842348	0.17904	-0.648592	-0.128295	-1.07894	-0.142938	0.789594	0.0215754	0.510574	-1.65214	-0.687832	1.96106	-0.00489963	1.22406	0.464246	-0.82926	-1.62458
-0.568841	-1.04649	-0.198252	0.362779	-0.114967	0.204645	-0.315686	-1.16949	-0.720326	0.0938044	-0.507934	-1.83408	0.807852	0.785254	0.548091	-1.20236	0.670437	0.554491	0.452825	-0.63964	0.0257351	0.809544	1.68461	-1.36387	0.365005	1.21137	0.949756	1.28859	0.512312	0.601557	-0.412672	0.555733
1.12498	0.641281	-0.608873	0.735944	0.846474	1.91319	-0.294836	1.16834	2.06279	-2.93118	0.719071	-0.19087	-2.60754	0.365905	-0.591302	2.44014	-1.2078	-0.949629	-0.300057	-1.94244	0.0199552	-0.0533506	1.25306	0.672697	-0.302894	0.271648	0.142027	0.0589096	-0.0773721	1.94939	-0.913524	-0.791264
-0.786738	0.442509	0.163919	-0.368323	0.364894	-0.635317	0.520568	0.0168743	1.5621	-1.86698	0.505186	-0.731826	-1.34236	-0.645688	1.41867	0.963739	-0.3818	-2.85936	-0.464296	-0.69393	1.79914	0.865174	0.464067	1.06297	0.182497	-0.866971	0.940891	-0.701988	-0.270845	0.484365	1.06832	0.142891
-0.0690388	-1.63865	-0.0683469	-1.03783	0.874738	0.417039	0.0723723	-0.638626	-2.23862	0.761529	0.921728	0.482698	-0.22113	0.483558	0.856621	-2.16632	-0.248002	-0.335676	1.29782	-1.85158	1.702	0.177978	-0.473086	0.783997	0.130254	-0.917967	1.7946	0.0977531	0.247512	-1.07932	0.91902	-0.791998
0.652261	-1.18666	-2.39214	-1.18102	0.820229	0.542509	0.0415924	-0.602272	-1.49393	-0.247669	2.33688	0.517972	-0.618523	-0.972856	-1.11672	-0.218775	0.677579	1.37151	-1.16668	-0.391196	-0.634302	-0.370154	0.854886	-0.0174164	1.53026	-1.11121	-0.721014	0.312904	2.83771	-1.17114	-0.57814	1.44308
-1.11488	-0.998993	-1.32886	-0.239406	-0.11897	0.805804	0.536791	1.65421	0.625956	-0.626092	1.88563	-1.82187	-1.09727	0.540353	0.573549	-0.261403	1.87399	-1.64457	0.833148	-1.78583	0.924255	-1.66973	-1.25258	-0.0501967	-0.196055	-0.383102	1.87607	-0.203145	-0.838024	0.871627	0.529398	-0.380378
0.571135	-0.414534	0.434349	-0.692746	0.612829	0.105384	-1.54336	-1.19605	1.31074	0.722408	2.24921	-0.893023	-1.11268	0.863691	1.0208	1.56239	-0.576392	1.44641	0.678469	-0.189605	0.375565	-1.57956	2.64661	1.20703	1.26595	-0.68586	1.83879	1.27354	0.58941	-0.536024	0.82447	-2.01638
-0.492656	-0.0634886	-0.196221	0.0898982	0.43113	-0.130456	1.68541	-0.491006	-0.301484	-0.21353	1.98582	1.67535	-0.379225	-0.43898	-1.27649	0.50001	-0.721532	1.36664	-0.544142	-1.73752	0.386865	-0.192211	0.101136	1.52111	-0.159765	-0.751476	-1.29932	-0.52233	-0.19461	-1.50416	-0.277652	0.345094
2.14741	1.45615	0.212631	1.27277	-0.501959	2.50769	2.75092	0.58895	2.16367	-2.23539	-1.57894	1.12414	-2.70085	-0.260473	-0.821699	0.0532012	-0.318642	-1.60614	-1.05567	-0.764262	1.67401	-1.40191	0.262885	-0.105453	-0.654234	-1.37825	0.115397	-0.17446	-0.267094	-1.3337	-0.72409	-0.313503
2.35547	-1.65592	0.75537	-1.02672	0.385235	1.29103	-0.689083	-2.14987	-0.480684	-0.422962	-1.07642	-0.242711	-0.199946	-1.52917	-1.15582	2.01971	-1.59455	-2.2794	-0.0731939	-0.128034	2.53541	-0.385481	0.740446	0.288285	0.360922	0.127571	-0.930111	0.442835	-2.0914	0.810563	-0.217574	-0.378716
0.051279	-0.267528	1.66788	-1.87695	-0.107126	-0.811698	1.41355	-1.42535	-2.23549	1.31264	1.32265	0.686877	-0.746042	-1.46497	-0.54468	-0.318791	0.785522	-0.585672	-0.874537	-0.569963	1.08589	-1.45208	0.270252	0.894667	0.643457	-1.17706	-0.978111	0.140138	-2.08354	-0.294312	0.878344	1.29503
0.289746	-2.30837	-0.832531	-0.978767	0.000145435	1.38871	-0.902813	0.728483	1.55098	-0.46751	0.262203	0.443996	-1.83996	-1.21268	0.881487	0.19938	1.99502	-1.63156	1.48459	-2.46818	1.76469	-0.397844	1.72758	-0.402821	0.365114	0.363336	0.533099	0.0162413	-0.186315	3.08448	-1.1262	2.44942
0.574879	1.08839	-0.610973	-1.14923	-0.0312407	-0.842718	0.775976	-0.539303	0.536411	-1.1739	0.674979	-1.81482	-1.93405	0.593879	-0.690435	0.700668	0.553301	1.52379	-0.828639	0.643744	-0.881268	-1.00445	1.57976	0.199686	-0.120732	-0.919145	0.161036	1.32067	-0.528824	-0.439971	-1.36198	1.21333
-1.21235	-0.304093	0.0543212	-0.750518	0.811812	1.39188	0.250259	1.72027	-0.694084	-1.08749	-0.119259	-1.27238	-1.0288	0.769582	-0.702702	-0.118216	-1.04359	-0.509839	-1.08262	-0.461844	-2.19022	2.33962	1.19203	-0.433056	1.76275	0.001645	0.922533	-0.0604217	-0.238196	3.3292	-2.81226	2.07429
3.22676	0.290124	0.184377	-1.27598	-1.58929	1.54219	1.28806	-0.265023	0.766159	-0.387823	-1.81544	1.53267	0.406317	-0.299824	-0.995535	1.24968	-0.812765	-1.80181	-0.843632	0.189154	3.3774	0.684966	-0.470982	0.947893	0.565038	-0.656006	0.228985	0.166737	0.900671	0.940102	-1.1525	-0.197415
0.342454	0.27047	0.0242719	0.319173	-0.203247	2.13884	-0.524892	-0.906094	-0.176925	-0.261456	2.02369	-1.30827	-0.079588	2.3131	0.902662	-1.17969	0.73108	0.76619	-0.271058	1.29584	-0.46037	-0.538874	0.46854	-0.506387	2.11253	2.8576	2.42537	-1.29029	-1.05423	0.941141	-1.59775	-0.466985
-0.732201	-0.819538	-2.59922	-0.408604	-0.741476	-0.303678	-1.30481	-1.15658	0.486546	-0.612469	-0.244954	-1.96814	-0.470311	-0.671793	-1.06238	-0.505458	0.390474	-2.07212	-1.3849	-1.72081	-0.695697	0.204574	-0.515148	1.76852	-0.962791	1.01233	-0.74091	-1.21558	-0.872323	1.81685	-1.24725	1.2418
-1.13429	0.557359	-0.213034	1.36914	-0.258964	-0.53315	-1.48442	-0.0533416	0.961149	0.159096	-1.6591	-0.515754	0.83317	0.564986	0.576336	0.857497	-1.29107	-0.814662	-0.594769	1.60487	-0.422215	-0.0932944	0.137697	-0.1431	-0.0971816	0.171287	0.553844	0.397923	-0.207212	-0.455747	-0.303887	-1.07442
-1.29218	-0.0823627	0.692229	0.0707479	-0.655674	-0.48577	-0.626686	-0.858937	0.22667	-0.31859	-1.27037	-1.43542	0.702494	0.426791	1.2182	-0.865138	-0.128719	-1.15198	0.228443	0.433925	-0.489884	0.266743	-1.05439	0.112303	0.00938183	1.16197	1.06108	0.632944	1.11988	1.18703	-0.43041	-0.588327
0.854904	0.1091	-0.076943	-1.03941	0.449761	0.963392	-1.76651	-2.16522	-0.360265	0.486223	0.916836	2.94353	0.0322038	-1.83296	-0.527584	0.382686	0.872905	1.00814	0.230528	-0.0895424	-0.155988	1.36897	-1.295	1.81768	-0.118194	1.16067	-0.605582	-1.78445	-1.14883	1.57119	-0.336679	1.72394
-1.03867	0.0263001	-0.93001	0.368142	-0.851529	0.369408	-0.356745	-1.49379	0.76299	-0.0443489	0.683877	-1.53446	-0.496198	0.029475	-0.944187	-1.1493	1.02902	0.837418	-0.0719627	-0.939684	-0.020315	1.12597	0.529664	1.04017	-0.207437	0.673113	0.520319	-1.09261	-0.791279	-0.458243	-0.577524	-0.456404
0.189906	2.35197	-2.65095	-0.55029	-1.83578	0.344841	-0.492297	-1.37964	2.49953	-2.43531	1.66059	-2.12794	-3.75759	-1.02097	-1.70103	1.28247	0.116243	-1.00341	0.368058	-0.938554	0.647544	0.744546	0.927885	-2.27755	-0.921872	-1.54311	-0.0793835	1.711	-1.37397	1.94121	0.0480967	-0.758003
-0.229199	-0.00351895	-2.00818	-0.666999	0.809296	1.27373	0.854276	-0.434011	0.472761	-0.0448313	-0.247431	1.3366	-1.82974	0.825262	-1.0032	-0.479906	-1.25569	-0.548471	0.641416	-0.884403	0.73339	0.376293	2.0532	-0.112693	-0.258564	1.23972	-0.976066	1.491	-2.76906	-0.181421	-0.349317	0.740657
0.619841	1.6452	2.13148	-0.441098	1.2562	0.14332	2.28747	0.824321	1.9557	-0.151169	-2.27705	-0.909407	-1.04592	0.56428	0.316499	-0.875488	-1.32374	-1.2753	2.01384	0.603587	0.779752	-0.110967	-0.237322	0.443774	0.434367	0.559268	-0.750582	2.0688	-0.637694	-0.34561	-1.05343	-1.18916
1.41642	1.4917	-0.184408	-1.68479	-0.203399	-0.15227	0.54366	0.719558	0.644267	-2.34384	0.667196	-0.667292	-3.43414	-0.0712133	-0.144271	2.22533	-0.305261	-1.34741	-2.58086	-0.653233	0.887577	-1.59437	0.276897	1.06996	0.39346	0.838803	0.246107	-0.18414	0.245371	0.3763	-0.0824866	-0.918297
0.706958	2.6559	-1.61273	-1.11571	-1.22606	1.22198	0.625129	-0.775165	2.69068	-2.0754	-0.153992	0.50347	-1.41658	0.675616	-3.26912	1.54534	-1.525	0.472278	-2.04251	-1.51717	1.08829	1.51092	1.08543	-0.177207	1.42785	-1.52273	-1.22013	1.10875	-0.687124	0.42627	-3.99545	-0.344835
0.742525	2.16117	0.860346	-1.67344	-0.0112367	0.738532	3.03602	-1.55837	2.40472	-0.443545	0.691058	1.56717	-2.84924	-0.607451	-1.81595	-0.22508	0.152037	0.409193	0.7868	-2.95508	0.328298	0.649661	-0.106877	-0.387956	2.58994	-2.49569	0.103096	1.6947	0.276458	0.991049	-1.01488	0.0306644
-0.309986	2.60683	-0.327336	1.28688	0.393539	1.73219	1.27608	1.06789	2.78628	-1.82623	0.290235	0.758916	-3.42595	1.74102	-1.14436	-0.738893	-0.806087	-1.13057	1.50386	-0.343631	-0.375854	1.17898	1.68972	-0.858726	-0.184539	-1.50323	2.77687	2.40811	0.801701	1.12513	-0.953829	0.164731
0.75161	1.20814	-0.492188	0.0217654	-0.336778	1.834	0.598383	0.566984	2.29993	-1.37598	0.392179	0.0227391	-1.28232	0.397697	-0.957207	1.35332	-1.36586	1.15125	0.482874	0.327854	0.15062	1.05749	1.31595	-0.275596	0.504764	-0.449412	0.53049	-0.00664282	1.07906	0.270254	-1.34178	-0.889668
-1.37207	0.0939341	-3.3887	-0.128815	0.0961479	-1.76924	-1.15259	-0.437391	0.936019	-0.789208	-1.11875	0.0466582	-0.470751	0.15718	1.84514	-0.65165	-2.62211	0.262676	0.77409	-0.371113	-0.485519	-0.494274	1.83332	-0.22837	-0.0947952	-1.07194	0.413882	1.63856	-0.813513	-1.52234	-0.15089	-0.576004
0.794346	0.634407	-0.173322	0.608733	-1.07046	0.398974	3.01136	0.288614	1.46121	-1.20107	0.676215	-1.04774	-1.02543	0.0891775	-1.65391	0.168895	0.612344	1.51638	-0.590449	-2.77671	1.35952	-0.857688	-0.306512	-0.407082	-1.15528	-1.46839	-1.37854	-0.96271	1.12812	-2.72757	-1.00968	-1.14938
1.34722	1.48452	-2.81757	-0.214816	-0.459861	-0.296612	0.798285	-0.0239942	-0.36766	-2.13157	1.08011	-0.715171	-0.693283	0.367413	0.260441	0.0631421	-1.20268	-0.132275	-0.686965	-1.68725	-0.359899	-0.823503	1.16046	-0.0479894	0.689515	-2.0614	-0.574644	0.271791	0.480642	-2.05212	0.495996	0.510401
1.00645	-0.100497	1.53589	0.346321	-1.7655	0.455058	3.40326	-0.745758	-1.0521	-1.37734	-0.91992	1.6621	-0.158045	-1.26257	-1.50285	-0.386364	0.0860016	-1.04233	-1.21281	-0.597062	1.26389	0.716086	-1.89118	-0.824348	0.302171	-1.65904	1.19738	0.0276861	-0.395035	0.865288	-0.342054	0.823465
0.347471	1.88514	-0.73727	0.254492	0.575183	2.03801	1.17298	2.20864	1.71884	-0.0979133	-0.223738	0.434396	-2.45825	-0.225276	-2.95961	1.583	0.128428	1.57918	-0.2301	-1.49558	-0.00373534	1.75722	2.16165	-0.018681	-0.837728	-1.55609	-0.38209	0.0674958	-1.79545	-0.909242	-1.13463	0.582338
-2.32171	0.287778	-0.732654	1.75673	0.695293	0.0891337	-1.04353	0.244754	1.54779	-0.691104	-2.31293	-0.668398	-0.363106	-0.0487247	0.76624	0.113216	0.816929	0.716554	-0.516759	0.917678	-2.2354	0.222175	0.698944	1.00219	-2.30559	0.0684992	-1.282	0.966695	-0.59463	0.0407362	0.749529	0.393719
2.03427	-0.667523	-0.712677	-1.44341	0.258981	0.515992	-2.183	0.986955	-0.94915	1.30967	0.204968	1.63018	0.0247004	0.222533	-0.296088	2.20564	-1.40309	-2.21625	-0.854699	0.565113	2.54657	-0.908417	0.807958	0.0852271	0.416231	-2.54398	2.62956	-1.03912	-1.15014	1.08359	0.874458	-0.0903169
1.194	-0.172003	1.39927	-1.20205	0.378497	-1.61856	-0.261143	-0.464185	-0.112355	1.7678	1.4794	-0.882685	0.076597	0.559173	-0.701355	-0.0493514	0.861738	1.51934	0.22713	-1.22847	-0.751902	-0.977754	0.27112	0.182797	0.322248	-0.0358861	1.41831	1.06894	-0.358776	0.702597	1.76973	-1.95045
0.691936	0.283201	-0.958598	2.39032	-0.81961	0.289778	-1.82483	-0.104127	0.876103	-0.0281653	-1.38236	1.40229	0.0779032	1.64715	-1.17017	0.700884	-0.0827926	-1.43884	-0.543841	1.07873	-1.33361	1.37057	0.192199	0.103177	-0.688866	0.395494	-0.153314	1.05381	-0.0861046	1.12448	-0.298126	1.64231
-1.54164	-0.747462	0.0241062	-0.455203	-0.288914	-0.591147	-1.18277	-1.60473	0.00713148	0.894359	0.428779	-0.979436	-1.46453	-2.17247	-0.40833	1.34478	-0.662637	0.222964	0.253275	0.597548	-0.347949	2.29199	-0.755779	-1.39379	0.852925	-0.621675	-0.956136	1.34333	-0.663078	-0.785319	1.19102	-1.45424
1.45066	0.181126	0.175104	-0.774534	-0.403327	-0.0578778	3.03352	-0.146255	0.210551	-1.27619	-0.180256	0.908605	0.0376783	-0.0745455	-0.745227	-1.4136	0.40624	-1.09107	-1.45464	-0.734229	2.72925	0.753832	-0.828631	0.704371	-1.31025	1.00631	0.04103	2.16331	1.53371	0.345879	-0.486135	-0.6135
0.234519	-1.26181	0.494125	-1.52115	0.0824418	-0.887801	-0.90316	-2.59398	0.211346	0.652319	-1.97627	-0.4457	-1.75472	-0.836444	-0.641452	-0.352221	-0.335556	-1.16144	-1.56576	0.231616	0.537007	0.722949	-0.281169	0.441351	0.456818	1.02476	0.34516	1.76598	-0.366884	0.865191	-1.10654	-1.8435
-1.57307	0.953265	-0.127793	0.0701171	0.594327	1.63899	1.80913	-0.617811	0.282389	0.578617	-0.151622	1.0384	-0.74369	0.554829	-0.661643	-1.28942	0.17636	-0.638438	0.530456	-0.117359	1.04297	1.8877	1.56211	1.04931	0.29544	-1.68955	0.619534	1.36728	-2.61477	-1.881	0.756118	-0.245654
-1.34462	-2.53446	-1.59648	0.456912	1.44847	0.595954	-1.27229	3.29832	-1.41932	-1.4454	0.283245	1.99608	-0.16277	0.911629	-0.220248	1.27739	0.551691	0.692613	-0.144199	-0.234367	0.343528	-1.22173	0.728321	-0.57775	1.84365	-0.159529	-2.11989	0.534367	-0.780279	0.852755	-0.183351	2.28361
-1.26823	1.81773	-0.945058	0.916069	-0.0507855	-0.441807	1.90712	1.13005	1.60173	-2.71405	2.31516	0.217083	-0.284855	0.420404	-0.70358	1.10465	0.820885	1.15227	-0.117784	0.592743	0.0731162	-0.899493	-0.283646	-0.0995003	0.00402893	-0.013163	-1.71725	0.64203	0.18555	-0.83878	-0.0222917	0.41728
1.36162	-0.344824	-0.551825	-0.37199	-0.618765	-1.88603	0.959598	-2.43795	1.55941	-1.34936	-1.18468	-0.401405	-1.85134	0.296057	-1.52463	-0.268295	-1.07409	0.555336	-1.36706	-2.15134	-0.136104	0.326957	2.35501	0.924896	0.478139	0.432049	0.105219	1.83339	0.291646	-0.695622	0.015478	-1.44447
0.411692	2.75636	-1.71512	1.35192	-1.15018	-0.26341	0.283623	-0.0646758	-0.754468	-3.82941	1.60002	-1.36629	0.872026	-0.393261	-0.887765	0.376489	-0.645119	-1.69285	-0.636054	0.902635	-0.378338	-0.531708	-0.916106	0.0531666	-1.34562	-1.68866	-0.0934365	-0.029635	1.55562	-1.1893	0.79943	0.370431
-0.609819	0.683824	1.19672	-1.07124	0.304313	0.00859677	1.84449	0.900591	0.594889	-1.13906	0.381961	-0.0870067	0.683171	-1.04578	-1.91839	1.46571	-0.161176	-0.849653	0.39082	-1.06562	-1.81871	0.0603723	-0.025735	-1.14441	-0.416131	0.29099	-1.22513	2.24823	-1.17553	1.75754	-0.120787	0.207171
-0.187984	-1.73604	-0.133818	0.216744	-0.871255	0.239877	2.32151	-0.0553486	1.30526	-0.0881544	-1.7265	1.23897	-0.0513173	-0.823743	-0.784297	0.616305	-0.565104	0.849312	0.185592	1.94094	0.491282	0.848902	-1.53797	-0.532409	-1.32863	-0.262162	-0.292792	0.432046	0.129164	-1.76416	-0.182207	1.72013
0.316699	0.41703	-1.42483	0.0295876	-0.539216	0.0699835	2.18761	0.641596	1.77236	-0.956293	0.956369	-0.341021	-0.371827	1.15275	-1.03855	0.310933	0.00501331	1.7888	-0.123399	-1.55841	0.118372	-0.31698	0.420216	-2.22684	-0.766514	0.572232	-0.993602	2.49263	-0.0958056	-0.0841517	-0.636258	-1.03865
-0.450468	0.0347339	-0.294785	1.19144	-0.56444	-0.71821	0.909657	-1.70637	-0.411853	1.11136	-0.143538	-0.759034	-0.39668	-0.760038	-0.44682	0.168051	-2.28861	-0.592724	-0.472628	-0.212122	-0.567456	0.321032	-1.54813	-0.140818	0.149732	0.249076	-0.477983	1.34131	2.79941	-1.04102	-1.57708	1.34699
0.121386	-2.616	0.0351262	-2.57693	0.0232048	2.79964	0.405756	-0.84477	0.340216	0.670953	-1.21804	0.251888	-2.19244	-2.97875	-2.1866	-0.924341	3.73552	-0.0505573	-1.4528	-2.52008	0.27778	-0.625451	1.06637	3.60156	-0.415616	2.16293	1.77544	-1.20202	-0.683535	-0.903664	0.0640531	-0.0977465
-1.12418	0.991501	-0.590854	-0.526027	0.0182497	-0.500761	0.801648	-0.496241	1.22927	1.26339	1.74674	0.759161	-2.04871	0.0336456	-0.961416	-1.07877	1.32198	2.19761	1.4109	-1.45261	-1.01639	-1.06298	-0.427409	-0.219382	0.312497	-0.604877	-0.865175	1.47583	-0.722067	-0.210553	0.163513	-1.16033
3.76164	0.676878	0.00656852	-1.54764	-0.451576	0.196213	-0.106643	-1.81141	1.06369	-1.67029	0.839271	-1.04854	-0.819087	0.383236	-0.379185	0.223973	-1.13872	-1.5994	-0.391901	-0.586669	1.45997	-0.176406	1.17073	1.05567	0.357245	0.404364	0.381394	1.46692	0.898716	2.22998	-1.85125	-1.42645
-0.552769	-0.576896	0.463625	-0.566143	0.578072	-1.90616	-2.73856	-0.414065	-0.764314	-0.544322	0.996515	-1.12687	-1.1892	-0.780055	0.432582	1.86402	2.13139	1.5371	-0.895712	1.10176	-0.56118	-0.828037	2.11231	0.0808101	0.60225	0.108842	-0.772986	1.52871	0.249121	-3.20121	1.4647	-0.734073
-0.469971	-0.382849	-1.73256	0.434436	-0.242671	0.328528	0.35608	0.0948096	1.28903	-0.110061	2.13094	-1.18216	-1.25305	-0.257388	0.317079	0.428426	2.14483	1.51472	1.32526	0.78522	-1.68133	-0.133506	0.574966	0.0537569	0.22621	0.393878	0.0465692	-0.705097	-1.00791	0.287844	1.91194	-0.853064
-0.229319	1.64076	-0.651323	0.00412226	0.710716	0.946863	-0.221923	0.853535	-0.568176	0.729406	0.108072	1.14171	-1.58858	1.05435	-0.28972	0.731566	-0.509949	-1.23914	0.898221	-1.61261	0.382614	1.51447	0.302109	-1.16301	0.496165	-0.161131	-0.170918	1.58546	-3.18124	1.69383	-0.247016	-0.288133
0.883679	0.861299	2.66721	-0.2585	-0.0649327	-0.174607	1.09878	2.2913	1.67975	-0.154812	-2.98773	1.6354	-1.27482	0.0142683	0.763806	1.64714	-1.83935	-0.99021	-0.30091	1.39413	0.685318	-0.899996	-1.03039	0.589843	2.01027	-0.73093	-0.227235	-1.09297	0.121117	0.885303	-0.250778	0.359799
2.1254	0.944647	-0.494333	-1.05439	-0.23037	0.178163	1.24992	-0.508075	0.397559	-0.613942	0.944751	0.430705	0.0803133	-2.16816	-0.00774595	0.698872	-0.0509872	0.729664	-0.751243	-0.534954	0.446511	-1.14865	-0.341579	0.149449	0.700061	1.86957	-2.07429	-0.735483	0.85983	-1.04841	-1.95765	0.661849
0.878695	0.0674187	0.858396	1.2484	-0.588773	-0.438227	-0.487892	0.00749124	1.51685	1.18826	2.54595	-0.676484	-0.428011	-0.854523	-1.47805	0.266016	1.95083	0.459436	1.81245	1.34662	-1.19456	-0.330059	0.974728	-1.4268	-0.506748	-0.763572	1.43884	0.698832	0.676614	2.71514	1.21503	-1.76825
0.300604	1.40165	-0.363929	0.59793	-0.842467	1.67515	2.2193	-1.02192	2.47219	-0.988921	0.931532	-0.359621	-4.69527	0.609423	-3.84372	0.9547	0.87064	1.12233	-3.10935	-2.07709	0.145087	-0.288946	-0.453419	0.45168	-1.39063	-0.981743	0.940587	0.111534	-0.771453	-2.19792	-1.26509	-1.58781
-1.05573	-1.187	-0.626891	0.0561488	-0.0482046	-1.03905	-0.604408	0.247194	0.453229	1.48696	0.26421	1.08686	-0.188046	-1.63732	-0.482275	1.14013	-0.310692	0.349343	1.08052	-0.06059	-0.546467	0.257571	-1.56178	0.154102	-0.321312	-0.426705	-1.51543	-0.15564	0.701598	-0.676855	0.45643	2.03219
0.391253	-0.0255495	-0.449061	0.417842	-0.458235	-0.977349	0.577955	1.12081	1.36944	-0.529944	-1.26398	-0.911424	-1.08575	-0.573432	0.526224	0.822482	-0.134988	-0.619434	-0.500754	1.05555	-0.339811	-2.56311	-0.443883	0.65122	0.139559	0.605272	1.33094	-0.0148477	0.669461	-1.0654	1.3672	-0.649861
-0.0870239	0.496884	-1.85665	-0.0998517	-1.49392	-1.63833	0.770171	-0.802628	1.67584	-1.70917	-0.731884	-0.257562	-0.128153	0.186352	-1.19386	-0.197602	1.18921	-1.22621	-3.01977	-1.38388	0.435374	2.38247	-0.17349	1.56236	-0.284969	0.221953	-1.129	1.0805	0.791363	1.60057	0.441895	-1.02285
-0.228577	0.565496	-0.0579596	-0.781451	0.31564	0.330402	-1.07346	-1.00663	0.0280505	0.264149	-0.399626	1.48362	-1.86926	-0.727262	0.117313	-0.879623	1.0444	1.93917	0.248969	0.689555	-2.02954	0.487291	0.286997	-0.0882457	-0.0179239	0.326636	-0.152155	-0.720871	-2.39645	0.78633	0.129708	-1.20283
1.24146	3.22021	-1.51576	0.420529	-0.582031	2.02821	1.2913	1.66728	-0.102528	-2.82071	1.03496	-1.32406	-2.28601	1.99626	-1.1429	0.11298	-0.964231	-0.348729	-1.92441	-1.13234	-0.504702	-1.07984	-0.124548	-1.7623	0.604009	0.982858	0.387174	-1.41974	0.448767	0.603309	-1.81737	1.75116
0.428481	0.990893	-0.488538	-0.650153	-0.505659	-0.288629	2.42031	-1.01712	1.01808	-1.55509	1.38387	-1.12211	-0.070226	-1.35623	0.906389	0.20318	0.229064	0.813012	-1.38073	-0.848318	-1.12887	-0.29273	0.447458	0.648622	0.710228	1.06115	-0.874785	-0.681824	-0.0747289	-1.96371	0.605741	-0.425952
-0.331336	0.25768	-3.00664	-0.0410019	-0.343349	1.76238	-1.18047	-0.452984	1.6412	0.0475169	2.90189	1.00649	-1.90009	-1.41618	-1.96538	0.290447	0.920715	0.883312	-1.14617	-2.03216	0.32272	-0.458742	-0.656676	1.30857	-0.0440005	-0.811121	0.310282	-1.01867	-0.633381	-0.644128	0.106509	-0.0304922
-0.0344443	0.0123602	-1.80791	-0.501589	-1.00085	-1.43017	-1.4052	0.598158	1.87724	-1.83338	2.28178	-1.4802	-1.67437	-1.6652	0.212865	-0.360453	-0.662186	-1.98242	0.451052	-1.83836	0.887365	-1.88542	-1.23524	-0.599852	0.823783	-1.06816	1.89944	-0.367541	1.50035	-1.44324	-0.0982724	-0.166104
-0.0807302	2.77762	-1.20743	0.664297	-0.41303	0.964656	0.338787	-1.55819	0.174791	-1.66277	2.37213	2.28066	-2.32048	-0.603004	0.856125	-0.168746	-0.663417	-1.14051	-0.529576	-0.73037	1.62187	0.0209645	-0.366402	0.166081	0.972831	-1.37111	1.71192	0.855314	1.15536	-0.432821	-1.01865	0.539163
0.540797	-0.134872	-1.09348	0.0532777	0.119656	1.51252	0.238816	-0.273388	1.38324	-1.53179	1.10606	0.822315	0.306141	0.575136	-0.737538	1.03933	-0.950138	-1.9314	-1.54364	-0.702537	0.828137	0.198166	-0.0309696	0.353244	0.136302	-0.560538	-0.555703	0.600011	0.372119	0.609515	-1.69668	1.85166
0.782089	-0.00772079	0.777816	0.104961	0.385329	0.416803	2.60196	1.78387	0.82643	-1.79989	1.13443	-0.844365	-0.493192	-0.169593	-0.131066	-0.185064	-0.912871	-0.376567	0.359346	-2.73772	-0.153072	-0.0179801	-0.166474	-0.371971	0.424482	-0.143524	0.658945	-0.836956	2.8735	2.41906	-0.919117	1.25119
0.487972	0.78634	-1.76142	0.270175	-0.882787	0.265084	0.0115254	-2.31989	0.308391	0.485766	3.5012	-2.31686	-1.16178	0.894701	-0.639573	-1.37201	-0.438046	0.467923	0.561989	-0.368361	0.132208	0.587362	-0.500498	-1.93361	-0.0444219	1.24901	0.518924	0.462783	-1.67022	0.901868	-1.20394	-0.868919
1.04395	0.759284	-1.32701	0.101213	-0.266294	0.383286	2.08173	-1.95951	1.1677	-1.28919	1.68976	1.3739	-0.606574	-1.23702	1.13807	0.307271	0.491825	-1.46687	-0.685851	-1.18671	1.34499	0.954965	0.667886	2.04879	-0.099515	-1.19809	-1.17322	-0.419575	0.289711	1.22469	0.00988566	1.47826
-0.532513	1.44515	-2.99589	0.330002	0.628831	0.57257	1.36995	0.0345149	1.05734	-0.601602	3.58584	1.60867	-0.102483	0.952045	-1.86835	-1.73732	1.09395	1.12415	-0.185605	-0.356259	-1.45527	-0.0734551	1.02713	0.252209	-0.38917	-1.16219	-0.541888	0.0107397	-0.461699	-0.0563342	-0.420864	-0.456734
-1.2742	2.54702	-1.00373	0.328067	-0.564615	0.112802	-0.0253312	-0.0182704	0.471832	-0.454144	1.0877	0.339397	0.370726	0.170685	-0.713288	-0.427991	0.435395	0.967443	-0.0438207	-1.46146	-1.14431	0.0285817	-1.32144	-2.11258	-1.38929	0.121311	-0.845666	1.34571	1.43419	1.22248	-1.12984	-0.266005
-0.46757	0.635958	-1.18676	-0.423534	1.77261	0.506968	0.567911	-0.724108	0.535307	-0.541502	3.32862	1.04522	-2.90016	-0.63331	-0.435357	-0.157536	-0.278178	1.10318	0.531557	-1.80749	-0.791896	-1.44461	-2.10586	1.82747	1.01066	-1.26418	-0.739934	-1.62788	-0.652267	-1.75919	-0.311754	1.1349
1.77841	0.264764	1.28752	-1.19008	-1.93826	-0.681134	1.00216	0.782659	2.92273	-0.873165	-0.343773	-1.42919	-1.59718	-0.183728	-1.41719	1.03936	1.37433	1.02963	1.51421	-0.218513	1.17102	1.19939	1.71982	-0.132351	-0.267646	-0.178006	1.96016	1.36823	1.0746	2.6184	-0.0589055	-0.0568074
-0.815242	-0.178725	1.24412	1.13115	0.143043	-1.78992	0.787425	2.40624	1.48197	0.604782	-0.911049	-0.132806	-0.583849	1.03037	1.52216	1.64079	-0.0856834	-0.480006	0.115855	0.213987	-0.0847898	-0.308579	1.8644	0.62676	-0.0900407	0.327531	0.107025	0.368571	-0.149977	-1.06252	1.13248	-0.231732
0.470957	0.970092	-1.58663	-1.57182	-0.0956901	1.16983	2.06921	-1.08908	1.85187	-2.21676	1.41338	1.40627	-1.76877	-0.688261	-1.52923	0.10702	1.10655	1.36074	-0.909157	-1.19376	0.292055	-0.0909558	-0.896133	0.513113	-0.290015	-0.591643	-1.45882	0.243572	0.431438	-1.44162	-1.40563	0.0916057
2.36582	0.692808	0.225729	0.170548	-0.131212	-0.0137867	1.89921	1.60857	3.22438	-0.931775	-1.46509	1.52069	-1.13129	-0.402704	-1.70351	1.70068	1.40726	-1.44257	-2.90993	-0.490804	0.0140268	0.758014	-1.69515	1.45627	-1.19736	-0.0846773	-0.524792	-0.836371	-0.426237	2.23189	-0.321786	-2.18978
1.75039	-1.42742	0.818823	0.0197798	-0.394909	-0.304142	-1.26635	-0.0158601	-0.759041	-0.7682	-0.322584	0.124941	0.485948	0.470207	0.878277	2.10063	0.542607	-1.93935	-1.61674	-0.46458	1.30043	-1.73394	1.70861	1.2234	0.757906	-0.559414	0.70727	-1.672	0.626904	-0.761581	0.414934	0.270966
0.76976	1.47216	0.122431	-0.615238	0.109847	0.69455	1.47746	0.11424	2.22556	-1.95848	-0.0562287	0.715647	-1.59653	-0.0937086	0.583325	1.79347	-0.453043	-0.137878	-1.17724	0.644553	-0.177614	-0.333039	1.63646	0.153416	0.481086	-2.32084	-0.449948	1.60248	0.406958	-0.10019	-0.413161	-1.17944
0.0231035	-0.444305	0.857954	-0.752035	0.312106	1.75761	-0.231044	1.36572	-0.319073	0.453858	-2.49653	1.65999	0.140176	-1.59755	-0.0500455	1.79456	-0.415295	-2.5207	0.919316	0.343385	-0.00160616	-1.3487	0.841026	-1.46772	0.48879	0.45476	-0.343773	0.531613	-1.72117	0.781109	1.23475	0.104126
0.432936	0.241851	0.751316	0.553096	-1.00746	-0.828713	-0.192867	-0.583036	1.813	-0.787651	-2.27062	-0.565651	-0.0380253	0.69475	-0.184349	1.27494	-1.90663	-1.69757	-1.57843	2.03094	0.471169	-0.738834	-0.793384	-0.384484	-1.05086	1.81923	-0.616815	1.90079	-0.141951	1.04596	-0.809718	-1.64242
1.32074	0.867865	-0.433585	-1.20959	-0.239204	0.407467	-0.147586	0.847218	-0.502083	-1.3491	-1.50186	0.637084	1.30902	-0.357432	-1.03173	-0.510504	-0.777759	-1.21263	-0.647247	0.193654	1.45746	0.089401	-0.476037	-0.162512	-0.0368686	-1.68813	0.649889	0.355265	1.66749	-0.0440475	-0.0460054	0.358583
-0.0737504	-0.330683	-0.633996	0.0610119	-0.427707	-0.764276	-1.92104	-0.158199	-0.0179822	-0.761441	-0.244972	0.70063	0.528083	-0.0617665	0.602578	-0.0705994	1.68184	-2.15926	0.283611	-1.27491	0.891982	-0.328276	3.73783	1.32405	1.0853	-1.00714	1.45791	1.36132	-0.460567	0.677227	0.77032	1.98516
-0.546477	-0.718816	-0.663809	-0.0487825	-1.27967	-0.067644	-0.311443	1.22401	0.915757	-0.387948	0.409933	-0.0703115	0.588144	-0.711746	-1.92846	-0.27367	1.186	-0.552876	0.160341	-0.558707	-0.249008	0.633127	0.0309658	-0.0282669	-0.462056	-0.432384	0.48748	1.64844	0.609114	0.720689	0.666748	1.43265
2.29725	0.756215	0.0613482	-0.633968	0.667735	-1.1565	-0.0689262	-1.00204	1.04579	0.653327	0.638443	1.63169	-1.41045	0.325815	-0.347474	-0.0488212	-1.48617	-0.111987	0.361008	-0.975539	-0.379664	-0.609558	0.364495	-0.162419	-0.0395815	-0.323882	1.4697	3.02801	1.15406	0.490438	-0.0425828	-1.76268
0.766915	1.38359	1.29623	0.857434	0.120666	0.754175	0.464912	0.229064	0.937564	0.526822	-1.02338	0.36605	-0.0179734	0.243525	-0.219333	1.82396	1.30451	1.04153	-0.895181	0.477308	-0.385002	1.89084	0.686419	0.215491	0.0778095	-0.935184	0.109108	-1.88273	-0.429954	1.45795	-0.159513	-1.22003
-0.198393	-0.199626	-0.155202	1.95111	0.195973	-0.410873	-1.11412	2.97731	1.27187	1.34303	-0.425533	-0.530894	0.196608	1.04963	1.57722	0.350198	1.20646	-0.753465	1.44612	0.737264	-0.584133	-1.06065	-0.951577	-2.02732	-0.266833	-0.831355	1.30691	-2.65812	0.343784	2.07386	1.33658	-0.392962
2.50348	3.15117	-0.152566	0.287754	-0.5371	0.102219	1.47807	0.293135	2.63753	-2.44739	0.100758	0.349832	-2.23201	1.04073	-0.221	1.75759	-0.470471	-0.972432	-0.6364	-0.141751	2.66483	-1.26967	0.542887	-0.555923	-0.462632	-0.173699	0.421539	1.08919	0.659444	-1.129	-0.969017	-0.818433
0.915931	0.180641	3.02435	-0.0780856	0.799442	-0.512137	0.285438	1.9985	-0.0160512	-0.00806638	-1.82511	0.500255	-0.583404	0.221691	0.792474	1.16781	0.512389	0.653111	-0.686856	-0.183068	0.442533	-0.698445	-1.60039	2.10843	0.434975	1.13886	0.636922	-0.394425	2.75849	1.06502	-0.1719	0.412923
1.49823	-1.56687	0.139531	-2.36277	1.55227	0.707594	1.09512	1.28737	1.55703	-1.84018	-3.4699	2.40744	0.812541	-0.0203526	-0.902872	0.120728	-0.450989	-0.26151	-1.13479	0.376563	-0.161925	-0.254327	-1.41386	1.16422	-1.1299	-0.424886	-1.18291	0.913865	-0.222295	1.10447	-0.470581	1.61219
-0.325501	-1.3296	-1.59546	-1.03972	-0.15478	0.0575266	0.633875	-0.0388755	0.00538272	1.35377	-0.217766	-0.241857	0.136168	-1.69775	0.371315	0.619446	1.45339	-1.93679	-0.625692	0.784771	1.20243	-0.217376	-0.351	-0.0538902	-0.787757	-0.714988	-0.968648	-0.603347	-2.26664	-0.0543052	0.234177	0.302376
0.0462197	0.845816	-0.372745	-0.74771	0.853552	-0.316781	-0.423787	0.59436	-0.670055	-1.36158	-0.0603357	0.506891	-0.287776	-0.397618	-0.101927	-0.0360582	-0.310925	-0.891001	0.0244464	-0.488214	0.41252	-0.862258	-0.983643	0.212941	-0.639382	0.251847	0.112919	0.387896	1.15652	0.117321	-0.262556	-0.183453
-0.222366	0.507845	0.123214	-0.376863	-0.102076	-0.265048	-2.01155	0.300504	0.405428	-0.236852	1.00319	-0.498955	-1.15647	-2.00489	-3.07424	0.372649	-0.27787	-1.01749	0.159094	-2.34761	1.17034	1.2781	0.674624	-0.94129	-0.367436	-0.210835	0.861703	-0.458774	-0.184646	0.200957	-1.20703	-0.0121766
1.94581	-0.129814	0.205146	-1.9374	0.0664083	1.51992	1.17782	0.721087	0.61212	-0.878687	0.864522	-0.795696	-1.85229	-1.0438	-3.56412	1.92638	-0.114144	-0.573265	-2.02551	-0.847824	0.0749244	-0.174729	0.510033	0.790263	-0.136818	0.738319	-1.41533	-1.37083	-1.78409	0.349071	-1.12469	-1.07647
1.96948	-1.55689	0.705673	0.957006	-0.237339	2.36515	0.16661	-1.17245	3.11252	-0.764847	-0.276781	-0.2877	1.87244	0.396553	-0.53048	-0.668766	2.22876	0.808291	0.363784	0.529441	-1.53253	0.867644	2.138	0.844414	1.15882	0.89463	0.815009	1.15956	0.288154	2.0291	-1.06416	-0.0482515
-0.878703	-1.51301	-0.771924	-0.966778	1.57123	1.01151	-0.845652	1.71416	0.0278036	-0.766072	-0.144028	0.272247	-0.226957	1.33859	0.335361	0.279233	-1.16943	0.33546	2.09862	-1.04902	0.822753	-1.07331	-1.35294	0.879545	0.344024	1.96499	-0.24942	-0.538086	0.357219	0.697758	-0.741889	1.11385
-0.160401	0.0453461	-1.35359	2.23188	0.47595	0.585467	-0.515996	-0.555203	0.0799579	-2.11649	0.0312628	0.655766	0.415373	1.89685	1.25984	-0.664404	-3.30095	-0.201834	-2.39069	-0.323718	-1.32438	-1.02483	0.556013	-1.12371	1.55199	-1.63633	0.681726	0.150147	1.19268	-1.50056	-2.16219	1.14399
0.200156	-0.41184	-0.677949	-0.20299	-1.58692	0.793118	1.62133	-0.904662	-0.134294	-0.633664	1.11162	0.721564	-0.285842	-0.963092	-1.34482	0.45351	0.957672	0.227577	-2.133	-1.80225	1.38144	-0.788577	-0.256709	0.999153	0.807449	-1.66453	-0.649727	-1.54754	0.551744	-0.102518	-1.46622	2.07395
-2.82083	1.03054	-0.702761	0.663714	-0.240891	-2.07984	-1.41131	0.719946	1.1732	0.16152	0.637813	-2.37591	-0.879909	-0.614094	0.508388	0.471696	-0.534746	0.686637	-0.158602	-0.732752	-0.599084	-1.12603	-0.963658	0.204659	-0.628757	-1.67937	0.217971	-1.30286	-0.673799	-0.704136	-1.02925	-0.747038
-1.60937	0.38278	-1.82205	0.793202	0.238306	0.406075	-0.616311	-0.94126	0.506215	-0.248197	-1.19646	0.0498531	-1.10993	1.60918	0.449419	0.595026	-1.61469	-1.18623	-0.818992	-0.0666056	-0.00556972	1.4676	1.56957	0.782513	0.31482	-0.83037	-0.134839	1.786	-0.489442	-0.0185942	-0.520159	-0.773723
1.13409	1.72401	-1.03829	-0.209257	-0.963308	-0.53807	-0.742928	-1.5992	2.51946	-0.87531	0.175018	-0.298915	-0.614895	-0.580536	-0.246897	1.08604	-0.400491	0.284677	0.748675	-0.695045	0.509112	1.28694	0.230571	-1.07949	-0.438783	0.517816	-0.74444	1.1708	0.406314	0.660948	-0.402083	-1.06883
0.377628	-0.169365	-0.312777	0.907585	-0.102537	1.0034	4.07304	0.520707	2.59455	-1.00364	1.05189	-0.735035	-1.1637	0.435505	-1.48046	0.573129	-0.811841	0.616223	0.00537591	-1.56608	0.207445	1.20178	0.914536	-0.689507	1.25789	-2.52454	-0.330938	1.60888	0.641812	0.128125	-0.830489	-0.71669
-0.479981	-0.693179	-0.0185354	-0.806155	1.88585	-0.600831	-0.568671	2.13581	0.280025	0.580598	-0.661318	-2.97531	0.111844	2.02494	1.70283	-0.601752	-1.82526	-1.06555	1.35633	0.289943	-1.1308	-0.943679	0.808816	-0.978614	1.26289	-0.945782	1.89246	0.421423	-2.28474	2.11337	0.337717	-0.654788
0.232752	0.486253	1.06405	-0.198952	0.440712	0.32579	-0.874504	1.92871	2.31022	-0.985516	-3.70363	-0.26524	-2.28575	0.782264	-1.79662	0.527685	-0.877209	1.27363	-3.3627	-0.180548	-1.13641	0.206602	0.516266	0.64213	1.14184	-0.951534	0.357663	-0.249337	-0.332204	1.87118	-1.24608	0.395348
1.48411	2.30498	-0.770644	-0.804619	-0.133784	0.836263	-0.227692	0.410952	1.87226	-2.07721	0.49867	0.813547	-1.7846	1.01709	0.10123	1.01292	-0.0312051	-0.797513	-2.05658	0.931772	-0.546235	-0.448498	1.16721	-0.461556	0.144728	1.20628	1.09475	1.78297	0.308384	0.32364	-0.243704	-1.20598
0.592482	2.42026	-0.35254	-0.864012	1.79923	-0.212417	1.59859	0.521569	0.667287	0.326467	2.08621	0.564045	-3.43051	1.94556	-0.114748	-0.0965962	-0.281237	0.0109955	0.509027	0.717665	0.307207	-1.68637	1.69805	0.413889	1.96585	-0.0628362	1.71878	3.24216	-1.30036	-0.516474	-0.347168	-0.76094
3.29222	0.988749	-1.71703	-0.306589	-1.0751	1.46621	1.22224	0.309556	0.085524	-1.68412	1.50908	0.123147	-0.1946	0.93072	-1.04556	-0.976775	-0.255136	0.342333	-0.531472	-0.137704	0.77482	-0.22423	-0.124338	0.1388	0.859769	0.282085	0.783693	-0.684612	0.53917	0.613311	-0.811715	1.00476
0.313755	0.00414606	-1.52914	0.129965	0.784609	1.39942	-1.25014	0.67344	-0.514168	-0.573252	0.100986	-0.360102	-1.43158	-0.176264	0.522346	-0.654762	0.179381	-2.74134	0.404991	-0.56376	0.541643	1.27619	0.585455	-1.15452	-0.8661	0.0430894	0.986866	0.872014	1.06542	1.29323	-0.256809	1.23887
-0.792821	0.375829	-0.794397	1.01979	-0.0157426	1.04384	1.06286	1.07636	0.219645	-0.46375	-2.53293	-0.051057	-0.40663	-0.261478	-1.50591	-0.804616	-1.72214	0.404654	1.52547	-0.797425	-0.151551	0.318337	0.346783	-0.517142	-0.651328	-1.24672	0.127321	0.392502	0.516609	-1.11066	0.194298	0.771798
-2.22307	1.30462	0.60553	0.0648401	1.64607	-0.251546	0.336297	-0.00988953	-0.483069	0.098463	-1.14852	-0.206953	-0.753562	1.2335	-0.163044	-0.688374	-1.78212	0.774011	-0.177661	-1.09833	-1.25887	0.57378	-0.933326	1.49766	1.79023	1.20418	-0.500084	0.208447	-0.933115	-1.49678	-0.93587	-0.610581
1.68244	0.0646954	-0.326792	-1.90878	-0.079451	-1.5545	0.697517	1.88581	0.416233	0.133318	-0.806436	0.807231	0.0204052	-0.406259	-0.544848	1.54394	0.318131	-0.462186	-2.08673	-1.76021	0.62462	0.244035	0.462386	0.922184	-1.82887	-1.61563	-0.392025	-0.425567	0.279385	0.329679	0.524873	1.33881
0.535375	0.535104	-0.196644	-0.507662	-0.815729	-0.278155	0.945606	-1.57431	-0.428484	-0.526581	-1.64128	0.55798	0.246242	-1.41085	-0.963288	-0.014244	0.0525486	0.805541	0.947979	0.49908	0.912004	0.176201	-1.62123	0.700057	-0.927274	0.741357	-1.23598	-0.917109	-1.87632	-1.02216	0.347546	-1.28407
-1.46308	1.30778	-0.479394	0.357291	0.736968	-0.07451	-0.268534	0.0899225	-0.108284	-1.4484	1.16191	0.428458	-0.308749	-0.340464	-1.22339	-0.892154	-0.920439	-1.31751	-1.73925	-1.05903	0.305321	0.450857	0.370932	-0.424448	-0.281107	-1.67966	1.36017	-0.48627	1.09625	0.959489	-1.53652	0.792674
-0.469201	0.107161	-1.20444	0.532657	0.395937	-0.228038	0.276308	1.45326	1.34136	-0.601038	1.72442	-1.40579	-0.85621	1.07317	-0.446491	0.952745	-0.461747	-1.54282	-0.786595	-1.27679	1.55314	0.57864	0.170851	1.01998	-0.363676	-1.38722	0.856843	-1.6649	0.559835	0.86314	-0.492304	-0.198959
2.03545	-0.696758	-1.26653	-1.59043	-1.73089	1.063	3.00887	-0.67648	0.974034	-2.23651	0.028897	-0.499218	-0.764501	-0.644789	-0.00527296	-0.544654	0.129655	-1.01603	-1.46786	-0.888461	2.32001	-0.173334	1.06273	0.45695	-0.0554782	0.294094	1.25721	-0.455824	0.799533	1.47296	-0.502512	1.64447
0.293787	1.70951	0.601575	-1.00369	0.757457	2.06547	1.59559	1.51888	0.406759	-0.167271	0.400622	0.961598	-1.25204	-0.110047	-1.53995	1.28116	-0.358993	0.321976	0.0933234	-1.55891	1.11612	1.42816	-0.73549	-1.75306	0.975085	-0.464467	-1.25102	-0.121394	-0.750393	-0.192382	-1.47985	-1.42038
1.51028	0.979251	-0.328583	-0.63263	0.356612	2.46401	0.040933	0.817619	1.06206	0.361504	1.51426	0.795331	-2.13697	0.896784	-0.449551	0.807809	-0.240986	1.59052	0.357622	0.146322	1.14722	-0.391798	0.476281	-0.524419	2.13017	-0.25485	-0.0137934	-0.0256158	-1.05975	2.78696	-0.847887	-1.72824
1.56025	1.18058	-0.510073	0.237982	-0.67245	0.421582	1.71459	-0.240267	0.987914	-3.59935	0.961003	0.608616	-0.436294	-0.0394523	-1.81573	-0.29582	0.106627	-0.279678	-2.65645	-0.981649	0.202675	1.40135	0.156322	-0.0102623	-0.294527	-1.10034	0.606577	0.722672	2.43967	0.243955	-0.650343	-1.51628
-1.51738	1.49728	-1.11916	0.529597	0.564044	0.478898	1.85043	-0.149512	0.668986	-0.747921	0.374507	-1.20845	-3.98479	1.00057	-2.14706	-0.699584	-1.09747	-2.00817	-3.21266	-2.08854	-0.852971	0.364101	2.11824	0.0211078	-0.831168	-2.66497	0.964593	2.95926	-1.22974	-0.0538652	-0.551048	0.619069
0.75352	0.972658	-1.6495	-0.325517	0.83115	1.75559	1.84117	1.02634	0.440113	-0.758693	0.534621	1.50212	-0.214739	-0.301748	0.219804	0.80397	-0.793559	-0.189164	-0.0772576	-1.1714	1.57393	0.878356	-0.0741493	-0.782234	-0.134261	0.12934	-1.44486	-0.107107	-0.176969	-0.121359	-0.233825	0.214036
0.141411	0.165527	-0.135913	-0.456908	-0.555971	0.636832	-0.912411	0.287394	-0.685652	-0.367771	0.964934	-0.359869	-1.21848	0.714182	-0.981268	0.922754	-0.34654	0.153302	-2.64649	-0.880229	-0.30093	-1.42994	1.31285	-0.258363	-0.305754	-0.384023	2.58857	0.346574	0.03213	0.419921	-0.5332	-0.203869
1.03275	-0.520671	0.0465258	-0.291195	-0.404869	-0.131081	-0.207924	-0.518864	1.25627	-0.246375	-0.439405	-0.0875549	-0.107748	-0.913513	0.127869	0.750403	-0.682655	-0.394295	0.585026	0.998089	-0.580933	-0.138411	-0.401236	-0.624076	-0.789403	0.871505	-0.639317	0.870177	0.830475	1.59458	-1.05892	0.375741
-1.66879	1.28808	-1.28559	1.00043	1.34371	0.664006	1.93318	-1.06653	1.13215	-0.895641	0.692828	1.41926	-1.7345	1.03729	1.20015	-1.72421	-1.53255	-0.964765	0.398119	-2.02426	-0.17346	-0.221149	1.81842	0.401331	-0.501298	-1.52181	0.170831	2.8427	-0.316881	-1.42158	0.255483	-0.239977
-1.14248	-0.730189	-0.474793	0.0111705	-0.90185	-0.0615244	2.79729	0.491916	0.130406	-0.578092	0.388832	1.69739	-1.03976	0.208227	-1.73196	0.674145	1.8321	1.7553	-1.53142	0.429128	0.158735	2.25129	1.08352	1.7497	-0.433332	-0.81931	-1.16509	1.1303	1.00525	-2.93802	0.162621	1.12634
0.239779	1.13963	-0.834274	-1.56077	-0.456445	1.40404	-0.58674	-0.389698	0.152248	0.259803	2.66499	-0.0691904	-1.07125	-0.423222	-0.74668	-1.1275	1.22249	-0.991783	0.479471	0.0158734	-0.218316	-0.977163	0.815217	-1.48597	1.35127	-0.103157	2.08338	2.5656	-0.497311	2.80741	-1.0743	0.864504
1.01595	1.85387	-1.22089	-0.558563	0.412975	1.43452	-0.863227	2.5732	0.556206	-2.11797	-0.0126715	0.407059	-0.856386	1.57499	-1.36225	1.17469	-0.916849	-1.33532	-1.24446	-1.06491	-1.40284	1.38438	0.846225	-1.03619	1.47844	0.409116	-0.898924	0.0549751	0.33597	2.09025	-1.417	1.36044
-0.42656	1.50659	-0.538447	-0.121332	-0.303938	2.11502	2.16767	-0.458351	-0.00917121	-0.121459	0.748707	-0.221291	-0.767051	-1.17374	-1.32272	0.188537	0.614528	-1.68774	-1.75449	-2.23026	-0.970492	0.0707608	-0.690557	-0.136784	-1.89413	-0.579833	1.90877	-0.814488	-0.420301	0.431902	-1.1705	0.750112
1.08531	2.07352	0.573476	-0.376601	-0.708196	-1.00352	2.3122	0.7625	1.38108	-1.59223	-0.966526	-0.932	-1.30681	0.504061	-2.56129	1.03763	0.225699	-0.0955918	-0.468069	-0.401894	0.850973	1.70373	-0.78321	0.192419	-1.85143	0.604872	-0.726189	2.09913	0.950096	1.02465	-0.0811903	-2.43034
-0.280877	1.91759	-0.657274	-0.415353	0.0272235	0.503774	0.823901	-0.355656	1.22523	-0.485572	2.73576	0.441153	-2.96042	-0.0690029	-1.97238	1.38982	1.03033	-1.34135	-2.9547	-1.31397	0.823096	0.613394	-0.233949	-0.84449	-1.46754	-0.282384	1.3859	0.283451	1.53776	0.846305	-1.68681	-2.13145
0.880275	0.456565	-1.65898	-0.49122	0.311331	0.458	2.09907	-0.713682	-0.572296	-0.621253	2.56594	-0.248893	-0.656958	-0.204371	-0.700978	0.299592	0.0737421	1.3343	-0.276319	-0.892579	0.341056	-0.778439	-1.1604	-0.0918932	0.711801	0.405261	-2.14594	-0.467015	-0.402738	-1.16753	0.514731	0.303053
-1.33654	1.81604	-0.548643	0.161134	-1.05332	1.22135	3.00005	-0.535063	1.85498	-2.08018	0.524658	0.644544	-0.440177	1.04534	0.577804	-0.200891	0.325641	0.693857	-0.424989	1.22273	0.463079	0.0631161	0.277595	0.0310266	-0.552148	-1.77303	0.795926	1.43811	-0.226836	1.60322	-1.05026	0.100262
-1.4378	0.321259	-1.09452	0.246354	1.56973	0.908549	-0.666306	0.346524	-0.713012	-0.0497378	2.09818	-0.31399	-1.9178	0.908361	-1.97723	0.592929	-1.09566	-0.0479804	-0.711069	-2.21797	-1.02545	1.54707	1.48664	-0.488422	0.46405	-1.94289	-1.77979	0.242776	-1.73583	-0.463839	-0.44137	0.0509249
-0.962114	0.965528	-1.02464	0.20682	-1.50219	1.14438	0.30212	1.83714	2.37809	-0.374125	-0.678128	-0.632364	-1.04631	0.137436	-0.721244	0.139754	0.188141	-1.66728	0.233421	-2.83619	-1.10615	1.54089	0.102842	-0.312067	0.145069	-0.770727	-0.610344	0.22618	-0.0856402	2.74142	-1.09531	2.71188
0.15275	0.398487	-1.22516	0.49209	-0.897079	0.539477	0.677539	-0.193405	0.463609	-1.10722	1.68928	-0.844767	-1.90483	0.24598	-2.63274	0.578145	0.475645	-0.213723	-2.17633	-0.34166	-0.942179	-0.947068	1.16125	0.38324	1.05148	1.16393	0.383503	0.469178	0.760679	-1.04479	-0.393003	0.325685
-0.797705	0.959014	0.055224	1.7813	0.836556	-0.026111	0.478599	2.59609	0.43415	-0.443214	-1.69225	0.179234	0.0422994	1.83793	-0.0277407	-0.655075	-1.39422	-0.209459	1.4271	0.0679033	-0.126792	1.1208	-0.0183849	0.422708	-0.396273	-1.6181	1.63863	-0.386443	0.452213	-1.05962	0.973411	0.787172
0.330356	0.819069	-1.35255	0.117131	-0.745777	1.22915	1.15403	-0.705687	1.96238	-2.29673	-0.139207	-0.5397	-0.909733	-1.06443	-1.87017	-0.176454	0.427113	0.382562	0.382463	-0.00381723	1.71356	1.71452	-0.039433	-0.503855	-2.43914	-1.05736	0.0229944	0.935621	0.977542	0.266013	-0.216149	0.330615
-1.28915	-0.230233	-0.324208	-0.527717	-1.3848	-0.387533	0.955108	-0.0235648	-0.374504	-1.20073	1.37435	-0.866905	0.262199	0.433889	0.132292	-1.68643	1.4744	0.77287	-0.325553	-2.17678	-1.52376	-0.314729	0.604941	0.554697	-0.266998	0.883898	3.38785	0.0305785	1.79774	-0.767714	0.193787	1.80647
4.13926	2.29218	0.860741	0.842498	-1.48852	-0.0307309	1.22327	0.831328	1.49811	-1.34256	-2.08998	0.0827022	-0.176277	0.664446	-3.25727	-1.46792	-2.25445	-0.44348	-1.20345	-0.539984	0.398516	-1.93175	1.87994	-0.96735	-1.81546	-0.965769	1.98065	2.47528	2.56621	-0.913308	-0.88254	-1.00303
-0.948716	-1.34261	-1.11403	-0.322099	-0.449366	0.0921282	0.498572	0.420164	2.45677	-2.14272	-0.97154	-0.457405	-4.07529	-1.59321	-1.20499	2.85322	-0.433906	1.09468	-0.830026	-0.58559	-0.0294831	-0.838333	-0.185756	0.97408	-1.65833	-2.30337	-1.08069	0.458895	-0.658871	0.0318515	0.539767	-1.10406
0.753914	1.87092	-3.2602	-0.76018	0.883501	0.58225	0.139664	-0.169569	1.25132	-1.0102	1.93123	-0.116936	-1.45768	1.90009	0.477243	-0.241321	-2.1659	-0.114804	0.46558	-2.41489	1.44149	-0.226099	0.796927	-1.39992	0.512052	-0.944263	2.46978	1.39752	0.252323	1.06222	-1.00692	-1.31743
-0.211246	0.430367	-0.82374	-1.03951	-0.70195	0.781547	1.78301	0.13422	0.749479	-0.948579	2.179	-0.86765	-0.136942	-0.905692	0.557876	-0.640972	1.39328	1.72295	0.68095	-3.29029	0.667225	-0.514117	-0.373561	-0.0398707	-1.04213	0.50076	0.213573	-0.813939	0.746356	0.729371	-0.592937	-1.14019
1.97118	0.547797	-0.736643	0.566209	-0.678904	0.486066	-0.0738518	0.996137	1.38279	-2.30448	1.77514	-0.940781	-0.812735	1.16387	-1.65364	-0.87325	-0.246566	-0.309631	0.043171	-0.72496	1.46645	-2.20561	-1.33723	-2.86623	-0.862794	0.0390018	1.30594	0.266048	1.26908	0.47364	0.0511083	-1.07456
-2.43134	2.4217	-1.59601	2.05981	-0.0234799	0.88206	-1.10313	0.972526	0.244461	-0.488309	2.0348	0.500421	-1.5379	2.99601	-0.044319	0.488626	-1.97017	0.646754	-1.01602	-2.55301	-1.21935	0.405143	-0.418447	-1.38261	-0.0911717	-1.81261	0.66684	0.219181	1.91219	-0.160232	-1.21954	0.491376
-0.715535	1.01602	-1.28839	1.4715	-0.0592852	0.393422	0.343787	0.886407	0.0723079	-2.86543	1.08155	-1.04569	-2.15457	0.534076	-1.54994	0.827394	-2.86863	-3.70722	-2.51784	-1.31222	-1.36779	-0.678016	0.689572	-0.771968	1.23549	-2.46628	-1.22621	0.719621	-0.401393	0.368989	-2.22613	2.50919
0.531162	0.669102	-1.70545	-0.481438	0.49933	1.23587	0.885409	1.13176	1.11718	-1.08786	0.39289	0.646484	-0.636942	0.46483	-1.77261	0.0232092	-2.18594	0.256774	1.46689	-1.01446	-0.108302	-0.695976	0.187286	-2.81007	-0.647681	0.363507	0.057915	0.774819	1.05189	1.36337	-0.66746	0.211784
2.21348	-0.576461	-1.14655	-1.72773	0.410458	0.266297	-0.71666	0.504862	0.85553	-0.976142	-0.509936	-0.331598	-1.54113	-0.50474	-1.31073	1.77946	-1.64484	-0.669387	-1.59733	-0.252291	1.34106	0.456197	2.65185	0.798415	-0.981485	-0.0550147	-0.362049	1.09362	0.586922	1.42146	-1.0666	0.115066
0.534744	0.501046	-0.792284	-1.51433	-0.870703	-1.06217	1.06302	-0.237399	0.683191	0.281012	-0.983268	0.613223	-0.539991	1.06594	0.00639406	-0.38087	-0.930989	0.824399	-0.242075	-0.323432	-0.209218	0.394581	-0.0652088	1.31303	1.1972	-1.67505	0.835195	2.14199	1.02729	-1.11467	0.566939	-0.624761
0.49941	-0.39802	0.177905	0.595516	0.621107	-2.02401	-1.22345	0.739606	-1.59602	-0.449709	-0.917899	-1.35495	0.900176	2.26979	0.231141	-1.50587	-0.847606	0.184116	0.102925	0.0866957	-1.09216	-0.570719	1.8083	1.32809	1.58031	0.786054	-0.628139	-0.263002	1.42804	-1.24922	1.59326	0.581498
-0.763765	2.04163	-1.22141	-0.780207	0.378491	0.521185	0.216508	0.45337	0.230857	0.287224	-0.696897	-0.589432	-1.56822	1.47229	-1.36254	-0.59871	-0.604647	1.80902	0.971702	-0.671976	-1.48738	0.427615	2.49302	-0.941524	0.416537	0.808703	0.460953	1.11435	-1.20624	0.262535	-0.169017	-1.82916
1.71975	-0.0839564	0.168396	0.807519	-1.65891	0.863026	0.908617	1.17676	0.0154613	-0.784595	-0.229975	1.19886	1.14936	-2.10892	0.81827	-1.44414	1.32492	0.00980886	0.738525	-0.724108	1.25296	-0.312414	-1.63611	0.765337	-0.269897	0.993407	1.85101	-3.07101	0.999788	0.149339	0.454273	0.653888
1.43189	0.666489	0.0549038	-0.179998	-0.943017	1.48806	2.4997	-2.02086	2.30276	-2.07198	1.95686	-1.13377	-1.88294	0.746795	-1.82043	-0.465576	0.0799182	2.14277	0.579025	-0.529778	0.223083	-1.38403	-0.0685041	0.942295	0.873966	-2.19941	-0.261497	0.357982	-0.538171	0.295786	-1.02293	-1.4481
0.748051	-1.28133	2.0828	0.00740629	1.28505	0.748446	0.15418	1.00928	0.355043	-1.11165	-1.79416	0.81461	-0.205817	-0.491327	0.911659	0.685886	0.603459	-0.100079	-0.165633	-0.0170581	-0.977748	-0.255248	0.237757	1.00217	-0.252522	-0.253435	-0.128084	-2.50338	0.0122877	0.146814	0.509749	-0.489124
1.54532	0.0645223	-0.77705	-0.838561	0.117992	0.501464	0.725029	0.536642	0.678953	-1.23934	1.12922	1.20518	-0.873369	-1.152	-0.625104	0.029907	1.2158	-0.96827	-2.10435	-0.775495	0.401069	-0.177519	-1.30513	0.505956	-1.74348	-0.598849	-0.696897	-0.617934	0.39318	0.349681	0.48166	-0.0741046
-0.586675	0.782291	-2.1703	0.670989	0.608921	1.10891	-1.35703	-0.577371	0.256761	-0.623511	1.86611	-0.0736797	-0.321918	0.950493	-1.74368	-0.021858	-0.672341	-0.742509	0.0489527	0.0237577	-0.0977931	1.63647	0.918047	0.113143	-0.0648924	-0.311204	-0.776545	1.05688	0.0532322	1.68931	-1.3124	1.80375
